# Supplementary material for: Small molecule inhibitors of fungal Δ(9) fatty acid desaturase as antifungal agents against Candida auris
Source: Front Cell Infect Microbiol. 2024 Aug 30;14:1434939. doi: 10.3389/fcimb.2024.1434939 (PMC11392922; doi:10.3389/fcimb.2024.1434939)
Supplement: Supplementary file 4 [file Table1.xlsx]

## Sheet: Table S1
Supplementary Table S1
Strains and primers used in this study

## Sheet: Strains
Name	Reference (PMID)	Genotype
Candida albicans
SC5314	Fonzi et al., 1993 (8349105)	ura3Δ::imm434/ura3Δ::imm434
SN148	Noble et al., 2005 (15701792)	ura3Δ/::imm434::ura3Δ::imm434 iro1Δ::IRO1/iro1Δ::imm434 his1Δ::hisG/his1Δ::hisG leu2Δ/leu2Δ arg4Δ/arg4Δ
WT-Cip-Act	Sellam et al., 2019 (30921326)	SN148,RPS1/rps1::Cip-Act-URA3
WT-Cip-Act-OLE1	This study	SN148,RPS1/rps1::Cip-Act-OLE1::URA3
WT-Cip-Act-ORF19.5258	This study	SN148,RPS1/rps1::Cip-Act-ORF19.5258::URA3
ole1/pTet-OLE1	Roemer et al., (2003) (14507372)	GRACE collection (Merck-NRC Canada)
DPL1007	Jimenez-Ortigosa et al., 2014 (24323472)	Clinical isolate resistant to echinocandin harbouring the F641S mutation on the beta-(1,3)-glucan synthase, Fks1p
DPL1010	Jimenez-Ortigosa et al., 2014 (24323472)	Clinical isolate resistant to echinocandin harbouring the S645F mutation on the beta-(1,3)-glucan synthase, Fks1p
5674	Saidane et al., 2006 (16796687)	Azole-resistant clinical strain (overexpressing the ABC-transporters Cdr1 and Cdr2, and the phosphatidylinositol transfer protein, Pdr16) isolated from mouth
6692	Saidane et al., 2006 (16796687)	Azole-resistant clinical strain (overexpressing the MFS-transporter MDR1 and had a gain-offunction mutation on the transcription factor, Mrr1) isolated from mouth
S2	Franz et al., 1999 (10546486)	Fluconazole-resistant clinical strain isolated from patient with AIDS (resistance related to gain-offunction mutation of the transcription factor, Upc2 and Erg11 overexpression)
F5	Franz et al., 1999 (10546486)	Azole-resistant clinical strain (overexpressing MDR1 and harbouring a gain-of-function mutation on the transcription factor, Mrr1) isolated from oral cavity from patient with AIDS
G5	Franz et al., 1999 (10546486)	Azole-resistant clinical strain (overexpressing MDR1 and harbouring a gain-of-function mutation on the transcription factor, Mrr1) isolated from oral cavity from patient with AIDS
Candida auris
381	https://wwwn.cdc.gov/ARIsolateBank/Panel/PanelDetail?ID=2	Strain received from the Centers of Disease Control and Prevention Food and Drug Administration Antimicrobial Resistance Isolate Bank
382
385
386
387
388
SN148-CIP20	This Study	ura3Δ/::imm434::ura3Δ::imm434 iro1Δ::IRO1/iro1Δ::imm434 his1Δ::hisG/his1Δ::hisG leu2Δ/leu2Δ arg4Δ/arg4Δ RPS1/rps1::[CIp20] (HIS1/URA3)
CAI4	Fonzi et al., 1993 (8349105)	ura3Δ::imm434/ura3Δ::imm434
SN250	Noble et al. (2010) (20543849)	ura3Δ/::imm434/URA3 iro1::IRO1/iro1::imm434 his1::hisG/his1::hisG Leu2Δ::C.dubliniensis HIS1/leu2Δ::C.maltosa LEU2 arg4/arg4
smf12	This Study	ura3Δ/::imm434::ura3Δ::imm434 iro1Δ::IRO1/iro1Δ::imm434 his1Δ::hisG/his1Δ::hisG leu2Δ/leu2Δ arg4Δ/arg4Δ smf12Δ::URA3/smf12Δ::HIS1
smf12-Rev	This Study	ura3Δ/::imm434::ura3Δ::imm434 iro1Δ::IRO1/iro1Δ::imm434 his1Δ::hisG/his1Δ::hisG leu2Δ/leu2Δ arg4Δ/arg4Δ smf12Δ::URA3/smf12Δ::HIS1 neutl5::SMF12
hac1	Ramírez-Zavala et al. (35108336)	hac1-1∆::FRT/hac1-2∆::FRT
hac1-Rev	Ramírez-Zavala et al. (35108336)	HAC1-FRT/hac1-2∆::FRT
ire1	Ramírez-Zavala et al. (35108336)	ire1-1∆::FRT/ire1-2∆::FRT
ire1-Rev	Ramírez-Zavala et al. (35108336)	IRE1-FRT/ire1-2∆::FRT
mdr1	Roemer et al., 2003 (145073720)	mdr1::his3::hisG/his3::hisG leu2::tetRGAL4AD-URA3/LEU2
cdr1	Roemer et al., 2003 (145073720)	cdr1::his3::hisG/his3::hisG leu2::tetRGAL4AD-URA3/LEU2
ece1	Noble et al., 2010 (20543849)	arg4Δ/arg4Δ, leu2Δ/leu2Δ, his1Δ/his1Δ, URA3/ura3Δ, IRO1/iro1Δ, ece1::LEU2 ece1::HIS1

## Sheet: Primers
Name	Sequence (5'→3')	Description
Primers for Up-tag sequencing
DBC1	CGAGGTCGAGAATGATGTCCACGAGGTCTCT	Forward Up-tag sequencing primer
DBC2	CGTACGCTGCAGGTCGACAGACAAATGGC	Reverse Up-tag sequencing primer
DBC-F1	CAAGCAGAAGACGGCATACGAGATNNNNNNGCCATTTGTCTGTCGACCTGCAGCGTACG	Up-tag index amplification (N6 corresponds to the pooling index)
DBC-R1	AATGATACGGCGACCACCGAGATCTACACCGAGGTCGAGAATGATGTCCACGAGGTCTCT	Up-tag universal amplification primers
Primers of GFP tagging
Sec61-GFP-F1	CACTATCTATGGATACTACGAGTTGGCTGTAAAAGAAGGTGGATTCAACAAATCAATTGTCAGTGGATTCTCCGATGGCATTGGTGCTGGCGCAGGTCGTTC	Forward primer for GFP cassette amplification
Sec61-GFP-R1	ATCGTGATTCCTTTTTCAAATCTGCAAACAAATCATCGAGCGAGGCAGTGTCGTCAGGTACATGCGCTCTTTCTGAGAACGACTGATATCATCGATGAATTCGAG	Reverse primer for GFP cassette amplification
CaOle1_GFPF1	TTGCTGTAGTTAAAGATGGTGAAGTTAACGCTGACACTTTTGATTTACAAGAACAAATGATGGAGAAGGAAAAGCAATCTGGTGCTGGCGCAGGTGCTTC
CaOle1_GFPR1	ACTGGACCAGACCACCTTTTGGTTTGAGTGATTTTTGCCTTGCTTACAGACACTGAACTTGATTGACAATATCATtctgatatcatcgatgaattcgag
Primer for Overexpressing Ole1 and Orf19.5258
OE-Ole1-F1-SalI	ACACTgtcgacATGACTACAGTTGAACAACTTG
OE-Ole1-R1-NheI	ACACTgctagcAGATTGCTTTTCCTTCTCCATCATTTG
OE-5258-F1-SalI	ACACTgtcgacATGACTGATTTCGACCAATC
OE-5258-R1-NheI	ACACTgctagcTTGAAGCTGGTGTAAGCTATTCAC
