# Supplementary material for: Small molecule inhibitors of fungal Δ(9) fatty acid desaturase as antifungal agents against Candida auris
Source: Front Cell Infect Microbiol. 2024 Aug 30;14:1434939. doi: 10.3389/fcimb.2024.1434939 (PMC11392922; doi:10.3389/fcimb.2024.1434939)
Supplement: Supplementary file 5 [file Table2.xlsx]

## Sheet: Table S2
Supplementary Table S2	SPB00525-induced haploinsufficiency profiling in C. albicans. Pooled DNA-barcoded mutants were exposed to 6 µg/ml SPB00525 in both SC and YPD media and their abundance were assessed using Illumina sequencing. Abundance of each heterozygous mutant in the presence of SPB00525 was compared to that of the control condition (DMSO).
	Description:
		baseMean	The average of the normalized count values
		log2FoldChange	Differential abundance of each barcode in SPB00525 treated cells as compared to the non-treated control (DMSO)
		lfcSE	The standard error estimate for the log2 fold change
		svalue	t_test p value

## Sheet: SC-raw data
orf19 ID	Gene name	baseMean	log2	lfcSE	svalue	Annotation
orf19.1040	MAD2	0	NA	NA	NA	Protein required for the spindle assembly checkpoint of the cell cycle, necessary for survival in host cell macrophages and for virulence in a mouse model of systemic candidiasis
orf19.1080		0	NA	NA	NA	Ortholog of C. dubliniensis CD36 : Cd36_64900, C. parapsilosis CDC317 : CPAR2_600390, Pichia stipitis Pignal : PICST_30726 and Candida guilliermondii ATCC 6260 : PGUG_04023
orf19.114		0	NA	NA	NA	Ortholog of C. dubliniensis CD36 : Cd36_61190, C. parapsilosis CDC317 : CPAR2_603230, C. auris B8441 : B9J08_001119 and Candida tenuis NRRL Y-1498 : cten_CGOB_00054
orf19.1155	DPP2	0	NA	NA	NA	Protein similar to S. cerevisiae pyrophosphate phosphatase Lpp1p, possible role in farnesol biosynthesis
orf19.1158		0	NA	NA	NA	Ortholog of S. cerevisiae Yft2 required for normal ER membrane biosynthesis, Hap43-repressed gene
orf19.1160		0	NA	NA	NA	Ortholog(s) have COPII receptor activity and role in endoplasmic reticulum to Golgi vesicle-mediated transport, fungal-type cell wall organization, protein retention in Golgi apparatus
orf19.1200		0	NA	NA	NA	Protein of unknown function, Spider biofilm induced
orf19.1201		0	NA	NA	NA	Ortholog(s) have serine-tRNA ligase activity, role in mitochondrial seryl-tRNA aminoacylation, spore germination and mitochondrion localization
orf19.1259		0	NA	NA	NA	Ortholog(s) have ubiquitin protein ligase activity, role in histone catabolic process, histone ubiquitination, regulation of transcription from RNA polymerase II promoter in response to oxidative stress and Lid2 complex localization
orf19.1267.1		0	NA	NA	NA	(orf19.1267.1) Ortholog(s) have cysteine desulfurase activity, role in iron-sulfur cluster assembly and L-cysteine desulfurase complex, extrinsic component of mitochondrial inner membrane, mitochondrial matrix localization
orf19.1300		0	NA	NA	NA	Putative mitochondrial membrane protein, homozygous transposon insertion causes decreased colony wrinkling under filamentous growth-inducing conditions, but does not block true hyphal formation in liquid media
orf19.1304		0	NA	NA	NA	Ortholog(s) have role in U4 snRNA 3'-end processing, exonucleolytic trimming to generate mature 3'-end of 5.8S rRNA from tricistronic rRNA transcript (SSU-rRNA, 5.8S rRNA and LSU-rRNA), more
orf19.1345	LIP8	0	NA	NA	NA	Secreted lipase, member of a differentially expressed lipase gene family with possible roles in nutrition and/or in creating an acidic microenvironment, LIP5 and LIP8 are expressed at all stages of both mucosal and systemic infection
orf19.1348		0	NA	NA	NA	Ortholog of C. dubliniensis CD36 : Cd36_22500, Candida tropicalis NEW ASSEMBLY : CTRG1_01825, Candida tropicalis MYA-3404 : CTRG_01825 and Candida albicans WO-1 : CAWG_05921
orf19.135	EXO84	0	NA	NA	NA	Predicted subunit of the exocyst complex, involved in exocytosis, localizes to a crescent on the surface of the hyphal tip
orf19.1363		0	NA	NA	NA	Putative protein of unknown function, Plc1-regulated, transcript induced by Mnl1 under weak acid stress, flow model, rat catheter, Spider biofilm induced
orf19.137		0	NA	NA	NA	Putative transferase involved in phospholipid biosynthesis, induced by alpha pheromone in SpiderM medium
orf19.1418	SEC15	0	NA	NA	NA	Exocyst subunit, involved in polarized growth, cellular bud tip-associated protein, interacts with Ras-related GTPase Rsr1p, ortholog of S. cerevisiae SEC15
orf19.1446	CLB2	0	NA	NA	NA	B-type mitotic cyclin (cyclin-dependent protein kinase regulatory subunit), essential, required for wild-type mitotic exit, role in cell polarization, interacts with catalytic subunit Cdk1, Spider biofilm repressed
orf19.1448	APT1	0	NA	NA	NA	Adenine phosphoribosyltransferase, flucytosine induced, repressed by nitric oxide, protein level decreased in stationary phase yeast cultures
orf19.147	YAK1	0	NA	NA	NA	Predicted serine-threonine protein kinase, involved in hyphal growth regulation and biofilm formation, flow model biofilm induced, induced in core caspofungin response
orf19.1491		0	NA	NA	NA	Ortholog(s) have RNA binding activity, role in mRNA splicing, via spliceosome and U1 snRNP, U2-type prespliceosome localization
orf19.1492	PRP39	0	NA	NA	NA	Putative component of the U1 snRNP, involved in splicing, Hap43-induced gene, Spider biofilm induced
orf19.1509	ROD1	0	NA	NA	NA	Protein similar to S. cerevisiae Rod1,a membrane protein with a role in drug tolerance, repressed by Rgt1, mutant is viable
orf19.1514		0	NA	NA	NA	Ortholog(s) have enzyme binding, phosphatidylinositol-4-phosphate binding activity
orf19.1519		0	NA	NA	NA	Protein of unknown function, Hap43-repressed gene
orf19.1523	FMO1	0	NA	NA	NA	Putative oxidoreductase, mutation confers hypersensitivity to toxic ergosterol analog, and to amphotericin B
orf19.1524	SPR3	0	NA	NA	NA	Septin, mutant has no obvious phenotype
orf19.1526	SNF2	0	NA	NA	NA	Protein involved in transcriptional regulation, ortholog of S. cerevisiae Snf2p, which is the catalytic subunit of the SWI/SNF chromatin remodeling complex, interacts with Swi1p, SWI/SNF complex is essential for hyphal growth and virulence
orf19.1529		0	NA	NA	NA	Protein of unknown function, macrophage-induced gene
orf19.1530		0	NA	NA	NA	Protein of unknown function
orf19.1535		0	NA	NA	NA	Protein of unknown function, Hap43-induced gene
orf19.1582		0	NA	NA	NA	Predicted membrane transporter, member of the drug:proton antiporter (12 spanner) (DHA1) family, major facilitator superfamily (MFS), mRNA binds She3
orf19.1587	HGT20	0	NA	NA	NA	Putative glucose transporter of the major facilitator superfamily, the C. albicans glucose transporter family comprises 20 members, 12 probable membrane-spanning segments, regulated by Nrg1
orf19.1622	YCG1	0	NA	NA	NA	Putative condensin G
orf19.1624		0	NA	NA	NA	Non-catalytic subunit of N-terminal acetyltransferase of the NatC type, flow model biofilm repressed
orf19.1661	DBP5	0	NA	NA	NA	Ortholog(s) have RNA helicase activity, RNA-dependent ATPase activity, inositol hexakisphosphate binding activity and role in mRNA export from nucleus, poly(A)+ mRNA export from nucleus, tRNA export from nucleus, translational termination
orf19.1664		0	NA	NA	NA	Protein of unknown function, expression downregulated in an ssr1 null mutant
orf19.1666		0	NA	NA	NA	Ortholog of Dig2, a MAP kinase-responsive inhibitor of Ste12, regulates mating-specific genes and invasive growth in S. cerevisiae, induced by alpha pheromone in SpiderM medium
orf19.1681		0	NA	NA	NA	Ortholog of C. dubliniensis CD36 : Cd36_81530, C. parapsilosis CDC317 : CPAR2_503590, C. auris B8441 : B9J08_001892 and Candida tenuis NRRL Y-1498 : CANTEDRAFT_115755
orf19.1709		0	NA	NA	NA	Sterol carrier domain protein, alkaline downregulated, colony morphology-related gene regulation by Ssn6, Spider biofilm induced
orf19.1710	ALI1	0	NA	NA	NA	Putative NADH-ubiquinone oxidoreductase, in detergent-resistant membrane fraction (possible lipid raft component), predicted N-terminal acetylation, nitric oxide-repressed, plasma membrane-localized, protein decreases in stationary phase
orf19.1736		0	NA	NA	NA	Protein of unknown function, transcript detected on high-resolution tiling arrays
orf19.1737		0	NA	NA	NA	Ortholog of Candida albicans WO-1 : CAWG_01802
orf19.1799	GAP5	0	NA	NA	NA	General amino acid permease, fungal-specific (no human or murine homolog)
orf19.1800		0	NA	NA	NA	Protein of unknown function, Spider biofilm induced
orf19.185		0	NA	NA	NA	Ortholog(s) have structural constituent of ribosome activity, role in mitochondrial translation, mitochondrial translational initiation and mitochondrial small ribosomal subunit localization
orf19.1933		0	NA	NA	NA	Ortholog(s) have role in ER-dependent peroxisome organization, peroxisome organization and endoplasmic reticulum, peroxisomal membrane, peroxisome localization
orf19.194		0	NA	NA	NA	Ortholog of C. dubliniensis CD36 : Cd36_19300, C. parapsilosis CDC317 : CPAR2_209720, C. auris B8441 : B9J08_003188 and Candida tenuis NRRL Y-1498 : CANTEDRAFT_114035
orf19.1942	SGE1	0	NA	NA	NA	Putative multidrug resistance factor, induced in low iron, regulated by Sef1, Sfu1, and Hap43
orf19.1945	AUR1	0	NA	NA	NA	Inositolphosphorylceramide (IPC) synthase, catalyzes the key step in sphingolipid biosynthesis, antifungal drug target, flow model biofilm induced, Spider biofilm induced
orf19.1957	CYC3	0	NA	NA	NA	Mitochondrial cytochrome c heme lyase, antigenic cell-wall protein, filament induced, induced on polystyrene adherence, interaction with macrophage, N-glycosylation, 2 heme-binding motifs, rat catheter, Spider biofilm induced
orf19.1975		0	NA	NA	NA	Ortholog(s) have role in mRNA splicing, via spliceosome and U4/U6 x U5 tri-snRNP complex, U5 snRNP localization
orf19.1981	IMP2	0	NA	NA	NA	Predicted subunit of the mitochondrial inner membrane peptidase complex involved in protein targeting to mitochondria
orf19.2018		0	NA	NA	NA	Protein with a predicted DnaJ chaperone domain and a CSL-type zinc finger, Spider biofilm induced
orf19.2038		0	NA	NA	NA	Protein of unknown function, Spider biofilm induced
orf19.2047		0	NA	NA	NA	Putative protein of unknown function, Hap43p-repressed gene, mutation confers hypersensitivity to toxic ergosterol analog, and to amphotericin B
orf19.2054	FGR15	0	NA	NA	NA	Putative transcription factor with zinc finger DNA-binding motif, lacks an ortholog in S. cerevisiae, transposon mutation affects filamentous growth, caspofungin induced, mutation causes marginal increase in caspofungin sensitivity
orf19.2063		0	NA	NA	NA	Ortholog of C. dubliniensis CD36 : Cd36_15600, C. parapsilosis CDC317 : CPAR2_213140, C. auris B8441 : B9J08_000687 and Debaryomyces hansenii CBS767 : DEHA2B02442g
orf19.207	PGA55	0	NA	NA	NA	GPI-anchored adhesin-like protein, filament induced, regulated by Nrg1, Tup1, regulated upon hyphal formation, mRNA binds to She3 and is localized to yeast-form buds and hyphal tips, induced during chlamydospore formation
orf19.2112		0	NA	NA	NA	snRNP U5 splicing factor component, involved in positioning the 3' splice site during the 2nd catalytic step of splicing, Spider biofilm induced
orf19.2210		0	NA	NA	NA	Protein of unknown function, Spider biofilm induced
orf19.2219	ORF298	0	NA	NA	NA	Predicted ORF in retrotransposon Tca3, similar to Gag-Pol, a-specific transcript, alpha-factor induced, rat catheter biofilm repressed, mRNA binds She3
orf19.2262		0	NA	NA	NA	Protein similar to quinone oxidoreductases, induced by benomyl treatment, nitric oxide, oxidative stress-induced via Cap1, stationary-phase enriched protein, Spider biofilm induced
orf19.2308		0	NA	NA	NA	Putative 6-phosphofructo-2-kinase, catalyzes synthesis of fructose-2,6-bisphosphate, Hap43-repressed, flow model, rat catheter and Spider biofilm induced
orf19.2335		0	NA	NA	NA	Putative aspartyl aminopeptidase, stationary phase enriched protein, mutation confers hypersensitivity to 5-fluorouracil (5-FU), Hog1-induced, planktonic growth-induced, rat catheter and Spider biofilm repressed
orf19.2395	IME2	0	NA	NA	NA	Putative serine/threonine protein kinase, mutation confers hypersensitivity to amphotericin B
orf19.2402	SSU72	0	NA	NA	NA	Ortholog(s) have RNA polymerase II CTD heptapeptide repeat phosphatase activity, phosphoprotein phosphatase activity, protein serine/threonine phosphatase activity, protein tyrosine phosphatase activity
orf19.2410	SYS3	0	NA	NA	NA	Protein similar to S. cerevisiae Sys3p, putative role in endosome-Golgi vesicle docking, upregulated in biofilm, induced upon adherence to polystyrene
orf19.2416.1	MLC1	0	NA	NA	NA	(orf19.2416.1) Microtubule-dependent localized protein, at Spitzenkorper and cytokinetic ring in hyphae, cell-cycle dependent localization to tip polarisome, bud neck in yeast and pseudohyphae, sumoylation target, rat catheter, Spider biofilm repressed
orf19.242.2		0	NA	NA	NA	(orf19.242.2) Protein involved in ER stress response, acts synergistically with Aut7p to regulate unfolded protein response and mitochondrial function under ER stress
orf19.2434	NPL4	0	NA	NA	NA	Putative ubiquitin-binding protein, regulated by Gcn2p and Gcn4p
orf19.2439		0	NA	NA	NA	Putative mitochondrial acyl carrier protein involved in fatty acid biosynthesis, shows colony morphology-related gene regulation by Ssn6p, protein newly produced during adaptation to the serum
orf19.2447		0	NA	NA	NA	Putative Type II phosphatidylinositol 4-kinase, Ssr1-repressed, flow model biofilm repressed
orf19.2454	PHO87	0	NA	NA	NA	Putative phosphate permease, transcript repressed by Rim101 at pH 8, regulated by white-opaque switch, caspofungin repressed, virulence-group-correlated expression, flow model biofilm induced
orf19.2467	PRN1	0	NA	NA	NA	Protein with similarity to pirins, induced by benomyl and in response to alpha pheromone in SpiderM medium, transcript induced by Mnl1 in weak acid stress, rat catheter and Spider biofilm induced
orf19.2487		0	NA	NA	NA	Protein with a predicted phosphoribulokinase/uridine kinase domain, Spider biofilm induced
orf19.2496	ATO2	0	NA	NA	NA	Putative fungal-specific transmembrane protein, fluconazole repressed, Hap43-repressed, flow model biofilm induced, Spider biofilm induced
orf19.2501	FLC1	0	NA	NA	NA	Protein involved in heme uptake, putative FAD transporter, similar to S. cerevisiae Flc1, regulated by iron, macrophage-induced, mutant defective in filamentous growth, Spider biofilm induced
orf19.2514		0	NA	NA	NA	Predicted methyltransferase, rat catheter biofilm induced
orf19.2546	TRP2	0	NA	NA	NA	Putative anthranilate synthase with a predicted role in tryptophan biosynthesis, regulated by Gcn2p and Gcn4p
orf19.2549	SHP1	0	NA	NA	NA	Regulator of the type 1 protein phosphatase Glc7p activity, involved in control of morphogenesis, progression through the cell cycle and response to DNA damage
orf19.2558		0	NA	NA	NA	Has domain(s) with predicted zinc ion binding activity and nucleus localization
orf19.2581		0	NA	NA	NA	Protein with a predicted epimerase/dehydratase domain, Hap43-repressed gene
orf19.2674		0	NA	NA	NA	Protein of unknown function, Hap43p-repressed gene
orf19.2713		0	NA	NA	NA	Ortholog(s) have D-loop DNA binding, Y-form DNA binding, double-stranded DNA binding, four-way junction DNA binding activity, role in reciprocal meiotic recombination and MutSgamma complex, nuclear chromosome localization
orf19.2727	GRX3	0	NA	NA	NA	Putative glutaredoxin, flucytosine induced, regulated by Gcn4p, repressed in response to amino acid starvation (3-aminotriazole treatment)
orf19.2730		0	NA	NA	NA	Has domain(s) with predicted zinc ion binding activity
orf19.2731		0	NA	NA	NA	Ortholog of Debaryomyces hansenii CBS767 : DEHA2E16016g, Pichia stipitis Pignal : PICST_38487, Candida tropicalis NEW ASSEMBLY : CTRG1_00248 and Spathaspora passalidarum NRRL Y-27907 : SPAPADRAFT_58603
orf19.2748	ARG83	0	NA	NA	NA	GAL4-like Zn(II)2Cys6 transcription factor, clade-associated expression, null shows abnormal regulation of invasive colony growth, is unable to utilize proline as a nitrogen source, flow model biofilm induced
orf19.2758	PGA38	0	NA	NA	NA	Putative adhesin-like GPI-anchored protein, repressed during cell wall regeneration, possibly an essential gene, disruptants not obtained by UAU1 method, rat catheter and Spider biofilm repressed
orf19.2760		0	NA	NA	NA	Putative mRNA cleavage and polyadenylation factor, heterozygous null mutant exhibits hypersensitivity to parnafungin and cordycepin in the C. albicans fitness test
orf19.2762	AHP1	0	NA	NA	NA	Alkyl hydroperoxide reductase, immunogenic, fluconazole-induced, amphotericin B, caspofungin, alkaline repressed, core stress response induced, Ssk1/Nrg1/Tup1/Ssn6/Hog1 regulated, flow model biofilm induced, rat catheter biofilm repressed
orf19.2788		0	NA	NA	NA	Has domain(s) with predicted RNA binding, pseudouridine synthase activity and role in pseudouridine synthesis
orf19.2832	INN1	0	NA	NA	NA	Protein with similarity to S. cerevisiae Inn1p, which is an essential protein of the contractile actomyosin ring required for ingression of the plasma membrane into the bud neck during cytokinesis, contains a C2 membrane targeting domain
orf19.2850		0	NA	NA	NA	Protein of unknown function, induced by nitric oxide independent of Yhb1p
orf19.2876	CBF1	0	NA	NA	NA	Transcription factor, binds ribosomal protein gene promoters and rDNA locus with Tbf1, regulates sulfur starvation-response, respiratory, glycolytic genes, does not bind to centromeres as does S. cerevisiae Cbf1, Spider biofilm repressed
orf19.2886	CEK1	0	NA	NA	NA	ERK-family protein kinase, required for wild-type yeast-hypha switch, mating efficiency, virulence in mice, Cst20-Hst7-Cek1-Cph1 MAPK pathway regulates mating, and invasive hyphal growth under some conditions, Spider biofilm induced
orf19.2892		0	NA	NA	NA	Ortholog of C. dubliniensis CD36 : Cd36_45910, C. parapsilosis CDC317 : CPAR2_501110, C. auris B8441 : B9J08_004783 and Candida tenuis NRRL Y-1498 : CANTEDRAFT_119393
orf19.2896	SOU1	0	NA	NA	NA	Enzyme involved in utilization of L-sorbose, has sorbitol dehydrogenase, fructose reductase, and sorbose reductase activities, NAD-binding site motif, transcriptional regulation affected by chromosome 5 copy number, Hap43p-induced gene
orf19.2897	SOU2	0	NA	NA	NA	Protein similar to Sou1, not required for utilization of L-sorbose, Spider biofilm induced
orf19.290	KRE5	0	NA	NA	NA	UDP-glucose:glycoprotein glucosyltransferase, 1,6-beta-D-glucan biosynthesis, hyphal growth, virulence in mouse IV model, partially complements S. cerevisiae kre5 mutant defects, flow biofilm repressed, Bcr1-repressed in RPMI a/a biofilms
orf19.2925		0	NA	NA	NA	Ortholog(s) have role in protein folding, tubulin complex assembly
orf19.2964		0	NA	NA	NA	Component of the RSC chromatin remodeling complex
orf19.2970	LYS2	0	NA	NA	NA	Heterodimeric alpha-aminoadipate reductase large subunit, lysine biosynthesis, predicted binding sites for AMP and alpha-aminoadipate, inhibited by lys or thialysine, regulated by Gcn2 and Gcn4, Spider biofilm induced, flow model repressed
orf19.2990	XOG1	0	NA	NA	NA	Exo-1,3-beta-glucanase, 5 glycosyl hydrolase family member, affects sensitivity to chitin and glucan synthesis inhibitors, not required for yeast-to-hypha transition or for virulence in mice, Hap43-induced, Spider biofilm induced
orf19.3023	NGG1	0	NA	NA	NA	Ortholog(s) have histone acetyltransferase activity and role in chromatin organization, histone acetylation, regulation of transcription by RNA polymerase II
orf19.308		0	NA	NA	NA	Ortholog(s) have role in nucleobase-containing compound transport, regulation of fungal-type cell wall organization, regulation of phospholipid translocation and plasma membrane localization
orf19.3080		0	NA	NA	NA	Ortholog(s) have double-stranded DNA binding, kinetochore binding activity
orf19.3107		0	NA	NA	NA	Ortholog of C. dubliniensis CD36 : Cd36_46490, Pichia stipitis Pignal : PICST_33598, Candida tropicalis NEW ASSEMBLY : CTRG1_03758 and Spathaspora passalidarum NRRL Y-27907 : spas_CGOB_00037
orf19.3110		0	NA	NA	NA	Possible mannosyltransferase, Spider biofilm induced
orf19.3124		0	NA	NA	NA	Ortholog(s) have mRNA binding, metalloaminopeptidase activity and role in negative regulation of gene expression, protein initiator methionine removal involved in protein maturation
orf19.3131	OYE32	0	NA	NA	NA	NAD(P)H oxidoreductase family protein, induced by nitric oxide, amphotericin B, oxidative stress via Cap1, upregulation associated with MDR1 overexpression or benomyl treatment, macrophage-downregulated protein, Spider biofilm induced
orf19.314		0	NA	NA	NA	Ortholog of S. cerevisiae : STB6, C. glabrata CBS138 : CAGL0L05016g, C. dubliniensis CD36 : Cd36_83110, C. parapsilosis CDC317 : CPAR2_103210 and C. auris B8441 : B9J08_001101
orf19.3187	ZNC1	0	NA	NA	NA	Zn(2)-Cys(6) transcription factor, regulated by Gcn2 and Gcn4, gene located in zinc cluster region of Chromosome 5, near the MTL locus, required for yeast cell adherence to silicone substrate, Spider biofilm induced
orf19.3203	RCY1	0	NA	NA	NA	Putative F-box protein involved in endocytic membrane traffic and/or recycling, fungal-specific (no human or murine homolog)
orf19.3219		0	NA	NA	NA	Ortholog of S. cerevisiae Sia1, involved in activation of the Pma1 plasma membrane H+-ATPase by glucose in S. cerevisiae, Spider biofilm induced
orf19.323		0	NA	NA	NA	Putative haloacid dehalogenase, localized to plasma membrane
orf19.3249	LAG1	0	NA	NA	NA	Putative ceramide synthase component, Hap43p-repressed gene, amphotericin B repressed
orf19.3256	SLN1	0	NA	NA	NA	Histidine kinase involved in a two-component signaling pathway that regulates cell wall biosynthesis, mutants are sensitive to growth on H2O2 medium, rat catheter and Spider biofilm induced
orf19.3276	PWP2	0	NA	NA	NA	Putative 90S pre-ribosomal component, repressed in core stress response, repressed by prostaglandins, physically interacts with TAP-tagged Nop1, Hap43-induced
orf19.3304		0	NA	NA	NA	Exosome non-catalytic core component, involved in 3'-5' RNA processing and degradation in the nucleus and cytoplasm, Spider biofilm induced
orf19.3332		0	NA	NA	NA	Ortholog of Bre4 in S. cerevisiae has a role in brefeldin A resistence, a drug that affect intracellular transport, Spider biofilm induced
orf19.336	YAH1	0	NA	NA	NA	Protein similar to oxidoreductases, induced in high iron, Hap43-repressed
orf19.3368		0	NA	NA	NA	Ortholog of Candida albicans WO-1 : CAWG_03466
orf19.3387		0	NA	NA	NA	ORF, Deleted from Assembly 20
orf19.3406		0	NA	NA	NA	Predicted chloride transporter, member of conserved Mcm1 regulon, Spider biofilm repressed
orf19.3415	PTK2	0	NA	NA	NA	Putative protein kinase of polyamine import, mutation confers hypersensitivity to high concentrations of tunicamycin, YPD flow model biofilm induced, rat catheter and Spider biofilm induced
orf19.3420		0	NA	NA	NA	Protein of unknown function, decreased expression in hyphae than in yeast
orf19.3426	ANB1	0	NA	NA	NA	Translation initiation factor eIF-5A, repressed in hyphae vs yeast cells, downregulated upon phagocytosis by murine macrophage, Hap43-induced, GlcNAc-induced protein, Spider biofilm repressed
orf19.3503		0	NA	NA	NA	Ortholog of Candida albicans WO-1 : CAWG_05160
orf19.3504	RPL23A	0	NA	NA	NA	Ribosomal protein, downregulated upon phagocytosis by murine macrophage, Hap43-induced, sumoylation target, Spider biofilm repressed
orf19.3505		0	NA	NA	NA	Ortholog(s) have role in TOR signaling, actin cytoskeleton organization, actin filament bundle assembly, eisosome assembly, endosomal transport and establishment or maintenance of actin cytoskeleton polarity, more
orf19.351		0	NA	NA	NA	Ortholog of S. cerevisiae : MAY24, C. glabrata CBS138 : CAGL0L08382g, C. dubliniensis CD36 : Cd36_83540, C. parapsilosis CDC317 : CPAR2_404520 and C. auris B8441 : B9J08_002269
orf19.3567	BIO32	0	NA	NA	NA	Putative class III aminotransferase with a predicted role in biotin biosynthesis, Spider biofilm induced
orf19.359	GTT12	0	NA	NA	NA	Ortholog(s) have glutathione peroxidase activity, glutathione transferase activity, role in glutathione metabolic process, protein glutathionylation and endoplasmic reticulum localization
orf19.3592	JEM1	0	NA	NA	NA	Functional homolog of S. cerevisiae Jem1p, which acts with Scj1p and Kar2p (BiP) in protein folding and ER-associated degradation of misfolded proteins, and also has a role in karyogamy, has J domain and 4 tetratricopeptide repeats
orf19.3611		0	NA	NA	NA	Protein of unknown function, Hap43-repressed gene, repressed by nitric oxide
orf19.3628	RSP5	0	NA	NA	NA	Putative NEDD4 family E3 ubiquitin ligase, induced during infection of murine kidney, compared to growth in vitro, has murine homolog, possibly an essential gene, disruptants not obtained by UAU1 method
orf19.3698		0	NA	NA	NA	Protein of unknown function that may function in RNA processing, filament induced
orf19.3700	TOM70	0	NA	NA	NA	Ortholog(s) have mitochondrion targeting sequence binding, protein transmembrane transporter activity
orf19.3722		0	NA	NA	NA	Predicted protein of rapamycin resistance, Spider biofilm induced
orf19.3765	RAX2	0	NA	NA	NA	Plasma membrane protein involved in establishment of bud sites and linear direction of hyphal growth, filament induced, repressed by Rim101, Tup1, Hap43-induced, Spider biofilm induced
orf19.3787		0	NA	NA	NA	Ortholog(s) have chromatin DNA binding activity
orf19.3789	RPL24A	0	NA	NA	NA	Predicted ribosomal protein, downregulated upon phagocytosis by murine macrophage, intron in 5'-UTR, Hap43-induced, Spider biofilm repressed
orf19.3827		0	NA	NA	NA	Putative metalloendopeptidase of mitochondrial inner membrane, involved in TOR-mediated signaling
orf19.385	GCV2	0	NA	NA	NA	Glycine decarboxylase P subunit, protein of glycine catabolism, repressed by Efg1, Hog1-induced, induced by Rim101 at acid pH, transcript induced in elevated CO2, stationary phase enriched protein
orf19.3852		0	NA	NA	NA	Has domain(s) with predicted carbohydrate binding, catalytic activity and role in carbohydrate metabolic process
orf19.3888	PGI1	0	NA	NA	NA	Glucose-6-phosphate isomerase, enzyme of glycolysis, antigenic, Efg1-regulated, induced upon adherence to polystyrene, repressed by phagocytosis, human neutrophils, flow model biofilm induced, rat catheter and Spider biofilm repressed
orf19.3907		0	NA	NA	NA	Ortholog of Candida albicans WO-1 : CAWG_04797
orf19.3908		0	NA	NA	NA	Membrane protein involved in mycelial growth, biofilm formation and epithelial damage, Spider biofilm induced
orf19.3922		0	NA	NA	NA	Possible pyrimidine 5' nucleotidase, protein present in exponential and stationary growth phase yeast cultures, Hap43p-repressed gene
orf19.3928		0	NA	NA	NA	Putative transcription factor with zinc finger DNA-binding motif
orf19.3929		0	NA	NA	NA	Ortholog(s) have role in cellular response to heat, cellular response to oxidative stress, negative regulation of autophagy of mitochondrion
orf19.3931	SFC1	0	NA	NA	NA	Putative succinate-fumarate transporter, involved in repression of growth on sorbose, alkaline induced, rat catheter biofilm induced, Spider biofilm induced
orf19.3952		0	NA	NA	NA	Signal recognition particle (SRP) receptor alpha subunit, involved in SRP-dependent protein targeting, rat catheter biofilm repressed
orf19.3982		0	NA	NA	NA	Maltase, induced during growth on sucrose, induced by alpha pheromone in SpiderM medium, early-stage flow model biofilm indced
orf19.403	PCL2	0	NA	NA	NA	Cyclin homolog, reduced expression observed upon depletion of Cln3, farnesol regulated, periodic mRNA expression, peak at cell-cycle G1/S phase, Hap43-induced, rat catheter biofilm repressed
orf19.405	VCX1	0	NA	NA	NA	Putative H+/Ca2+ antiporter, Spider biofilm repressed
orf19.4101		0	NA	NA	NA	Ortholog of C. parapsilosis CDC317 : CPAR2_104840, C. auris B8441 : B9J08_001223, Candida tenuis NRRL Y-1498 : CANTEDRAFT_116070 and Debaryomyces hansenii CBS767 : DEHA2F04994g
orf19.4104		0	NA	NA	NA	Ortholog of C. dubliniensis CD36 : Cd36_20540, C. parapsilosis CDC317 : CPAR2_104860, C. auris B8441 : B9J08_001221, Candida tenuis NRRL Y-1498 : CANTEDRAFT_116071 and Pichia stipitis Pignal : PICST_32327
orf19.4122		0	NA	NA	NA	Ortholog(s) have acyl-CoA hydrolase activity, role in fatty acid beta-oxidation, fatty acid oxidation and peroxisome localization
orf19.4133		0	NA	NA	NA	Protein wth a predicted role in transcription from RNA polymerase II promoters, Spider biofilm induced
orf19.4142		0	NA	NA	NA	Putative transporter, decreased transcription is observed upon fluphenazine treatment
orf19.4182		0	NA	NA	NA	Has domain(s) with predicted oxidoreductase activity and role in metabolic process
orf19.4190	PAM18	0	NA	NA	NA	Predicted component of the presequence translocase-associated import motor (PAM complex) involved in protein import into mitochondrial matrix, rat catheter biofilm induced
orf19.424	TRP99	0	NA	NA	NA	Putative thioredoxin peroxidase/alkyl hydroperoxide reductase, induced in low iron, regulated by Gcn4, induced in response to amino acid starvation (3-AT treatment)
orf19.4248		0	NA	NA	NA	Ortholog of S. cerevisiae YLR118C (alias Apt1), acyl-protein thioesterase responsible for depalmitoylation of Gpa1 in S. cerevisiae, regulated by Gcn4, repressed in response to amino acid starvation (3AT), rat catheter biofilm repressed
orf19.4286		0	NA	NA	NA	Protein of unknown function, flow model biofilm induced, Spider biofilm induced
orf19.4293		0	NA	NA	NA	Ortholog(s) have role in protein maturation by iron-sulfur cluster transfer, tRNA wobble uridine modification and CIA complex, cytosol, nucleus localization
orf19.4294		0	NA	NA	NA	Ortholog(s) have oxidoreductase activity, role in cytochrome c-heme linkage, mitochondrial membrane organization and extrinsic component of mitochondrial inner membrane localization
orf19.4311	YNK1	0	NA	NA	NA	Nucleoside diphosphate kinase (NDP kinase), homo-hexameric, soluble protein in hyphae, flucytosine induced, biofilm induced, macrophage-induced protein, stationary phase enriched protein, Spider biofilm repressed
orf19.4335	TNA1	0	NA	NA	NA	Putative nicotinic acid transporter, detected at germ tube plasma membrane by mass spectrometry, transcript induced upon phagocytosis by macrophage, rat catheter biofilm induced
orf19.4342		0	NA	NA	NA	Zn2Cys6 transcription factor involved in sterol uptake, flow model biofilm induced, Spider biofilm repressed
orf19.4348	MED14	0	NA	NA	NA	RNA polymerase II mediator complex subunit
orf19.4369		0	NA	NA	NA	Ortholog of S. cerevisiae Spp41, protein involved in negative regulation of expression of spliceosome components PRP4 and PRP3 in S. cerevisiae, mutants are viable
orf19.4372		0	NA	NA	NA	Predicted transmembrane transporter, rat catheter and Spider biofilm induced
orf19.4388		0	NA	NA	NA	Protein with a histone fold domain, similar to TAFII47 proteins from S. cerevisiae, Danio rerio, Drosophila melanogaster, human, and mouse
orf19.4416	VPS13	0	NA	NA	NA	Putative vacuolar protein sorting-associated protein, gene used for multilocus sequence typing
orf19.4448	SOG2	0	NA	NA	NA	Leucine-rich-repeat domain protein of RAM cell wall integrity signaling network, role in cell separation, azole sensitivity, required for hyphal growth, lacks orthologs in higher eukaryotes
orf19.4499	RIM2	0	NA	NA	NA	Putative mitochondrial carrier protein, induced by alpha pheromone in SpiderM medium, Spider biofilm induced
orf19.4524	ZCF24	0	NA	NA	NA	Predicted Zn(II)2Cys6 transcription factor, caspofungin induced, Hap43-repressed
orf19.4550		0	NA	NA	NA	Predicted MFS membrane transporter, member of the drug:proton antiporter (12 spanner) (DHA1) family, flow model biofilm induced
orf19.4577.3	TIM10	0	NA	NA	NA	(orf19.4577.3) Predicted protein of the mitochondrial intermembrane space with role in protein import into mitochondrial inner membrane
orf19.4673	BMT9	0	NA	NA	NA	Beta-mannosyltransferase, 9-gene family that includes characterized genes BMT1, BMT2, BMT3, and BMT4 with roles in beta-1,2-mannosylation of cell wall phosphopeptidomannan, regulated by Sef1, Sfu1, Hap43, rat catheter biofilm repressed
orf19.4697	MDN1	0	NA	NA	NA	Putative midasin, a very large dynein-related AAA-type ATPase, induced during the mating process
orf19.4759	COX5	0	NA	NA	NA	Cytochrome oxidase subunit V, putative upstream CCAAT box regulatory element, macrophage/pseudohyphal-induced, repressed by nitric oxide, intron in 5'-UTR, Hap43p-dependent repression in low iron medium
orf19.4778	LYS142	0	NA	NA	NA	Zn(II)2Cys6 transcription factor, has similarity to S. cerevisiae Lys14, involved in the regulation of lysine biosynthesis genes, fungal-specific
orf19.4822	LIP10	0	NA	NA	NA	Secreted lipase, member of a lipase gene family whose members are expressed differentially in response to carbon source and during infection, may have a role in nutrition and/or in creating an acidic microenvironment
orf19.4823	LIP6	0	NA	NA	NA	Secreted lipase, member of family of lipase genes expressed differentially in response to carbon source and during infection, may have a role in nutrition and/or in creating an acidic microenvironment, induced on adherence to polystyrene
orf19.4846		0	NA	NA	NA	GlcNAc-induced protein
orf19.4849		0	NA	NA	NA	Protein required for localizing proteasomes to the nucleus, involved in ubiquitin-mediated protein degradation, possibly an essential gene, disruptants not obtained by UAU1 method, Spider biofilm induced
orf19.4855	BUD31	0	NA	NA	NA	Bud31 ortholog, not subject to mating-type regulation, in contrast to S. cerevisiae Bud31 which has a role in specifying the bud site, Spider biofilm induced
orf19.4863	PDC2	0	NA	NA	NA	Homeodomain-like transcription factor, regulator of pyruvate decarboxylase, contains a putative C-terminal activation domain, Glu- and Pro-rich, complements glucose utilization defect of S. cerevisiae pdc2 mutant
orf19.4865		0	NA	NA	NA	Putative phosphatidylinositol phosphate (PtdInsP) phosphatase, involved in cell wall integrity and morphogenesis
orf19.4888		0	NA	NA	NA	Has domain(s) with predicted nucleic acid binding, nucleotide binding activity
orf19.4921		0	NA	NA	NA	Ortholog of C. dubliniensis CD36 : Cd36_12030 and Candida albicans WO-1 : CAWG_00152
orf19.4927	BNI1	0	NA	NA	NA	Formin, role in cytoskeletal organization, cell polarity, role in systemic virulence in mouse, cell-cycle regulated localization to site of polarized growth, bud neck, localizes to Spitzenkorper of hyphae, minor localization at septum
orf19.4928	SEC2	0	NA	NA	NA	Guanyl-nucleotide exchange factor for the small G-protein Sec4, delivery of post-Golgi secretory vesicles to sites of polarized growth, phosphorylation by Cdc28 needed for normal hyphal growth, Hap43-repressed, flow model biofilm induced
orf19.4940		0	NA	NA	NA	Putative histidine permease, fungal-specific (no human or murine homolog), Hap43p-induced gene
orf19.4965		0	NA	NA	NA	Protein of unknown function, rat catheter biofilm induced
orf19.4996		0	NA	NA	NA	Ortholog of S. cerevisiae : YBL029W, C. glabrata CBS138 : CAGL0F04125g, C. parapsilosis CDC317 : CPAR2_201430, C. auris B8441 : B9J08_000642 and Candida tenuis NRRL Y-1498 : CANTEDRAFT_136724
orf19.5043		0	NA	NA	NA	Ortholog of C. dubliniensis CD36 : Cd36_43610, C. parapsilosis CDC317 : CPAR2_403770, C. auris B8441 : B9J08_000308, Debaryomyces hansenii CBS767 : DEHA2G16962g and Pichia stipitis Pignal : PICST_30926
orf19.5064	MRPL3	0	NA	NA	NA	Ribosomal protein of the large subunit, mitochondrial, repressed in core stress response, protein present in exponential and stationary growth phase yeast cultures
orf19.5066		0	NA	NA	NA	Putative pre-60S pre-ribosomal particle subunit, essential gene, S. cerevisiae ortholog RRP17 is essential, Hap43p-induced, rat catheter biofilm induced
orf19.5079	CDR4	0	NA	NA	NA	Putative ABC transporter superfamily, fluconazole, Sfu1, Hog1, core stress response induced, caspofungin repressed, fluconazole resistance not affected by mutation or correlated with expression, rat catheter and flow model biofilm induced
orf19.5097	CAT8	0	NA	NA	NA	Zn(II)2Cys6 transcription factor, similar to S. cerevisiae Cat8 but mutant phenotype suggests different target genes, mutant displays increased filamentous/invasive growth, flucytosine repressed, rat catheter biofilm induced
orf19.5101	CCR4	0	NA	NA	NA	Component of the Ccr4-Pop2 mRNA deadenylase, transposon mutation affects filamentous growth
orf19.5131		0	NA	NA	NA	Ortholog of S. cerevisiae Gid7, a GID complex protein, involved in proteasome-dependent catabolite inactivation of fructose-1,6-bisphosphatase, Hap43-repressed gene
orf19.514	SNP3	0	NA	NA	NA	Putative U6 snRNA-associated protein, transcript regulated by Mig1
orf19.5178	ERG5	0	NA	NA	NA	Putative C-22 sterol desaturase, fungal C-22 sterol desaturases are cytochrome P450 enzymes of ergosterol biosynthesis, catalyze formation of the C-22(23) double bond in the sterol side chain, transposon mutation affects filamentous growth
orf19.5197	APE2	0	NA	NA	NA	Neutral arginine, alanine, leucine specific metallo-aminopeptidase, purified from cell wall/intracellular fractions, protein repressed during mating, Hog1, farnesol-induced, may be essential (UAU1 method), rat catheter biofilm repressed
orf19.5220		0	NA	NA	NA	Putative RNA exonuclease, induced in a ssr1 null mutant
orf19.5227		0	NA	NA	NA	Chaperone component, involved in assembly of alpha subunits into the 20S proteasome, flow model biofilm induced
orf19.5232	CSI2	0	NA	NA	NA	Putative 66S pre-ribosomal particle component, Hap43-induced, essential for growth, transposon mutation affects filamentous growth, Spider biofilm induced
orf19.5274		0	NA	NA	NA	Ortholog of S. cerevisiae : SKG3, C. dubliniensis CD36 : Cd36_11180, C. parapsilosis CDC317 : CPAR2_206250, C. auris B8441 : B9J08_005263 and Debaryomyces hansenii CBS767 : DEHA2E13794g
orf19.5296		0	NA	NA	NA	Ortholog(s) have role in mitochondrial cytochrome c oxidase assembly and integral component of mitochondrial inner membrane, integral component of mitochondrial membrane localization
orf19.5297		0	NA	NA	NA	Ortholog(s) have phosphatidylinositol-3-phosphate binding, phosphatidylinositol-5-phosphate binding activity
orf19.536		0	NA	NA	NA	Ortholog(s) have chromatin binding, molecular adaptor activity, ubiquitin binding activity and role in chromatin organization, histone acetylation, transcription by RNA polymerase II
orf19.5393		0	NA	NA	NA	Putative cysteine sulfinate decarboxylase, transcript positively regulated by Tbf1, Spider biofilm induced
orf19.5474		0	NA	NA	NA	Protein of unknown function, induced by Mnl1 under weak acid stress, transcript detected on high-resolution tiling arrays, Spider biofilm repressed
orf19.5493	GSP1	0	NA	NA	NA	Small RAN G-protein, essential, no prenylation predicted, can rescue S. cerevisiae gsp1 viability, macrophage/pseudohyphal-induced, transcript not regulated by white-opaque, yeast-hypha switching, GlcNAc-induced, Spider biofilm repressed
orf19.5505	HIS7	0	NA	NA	NA	Putative imidazole glycerol phosphate synthase, histidine biosynthesis, no human/murine homolog, transcription induced by histidine starvation, regulated by Gcn2p and Gcn4p, higher protein level in stationary phase
orf19.5519	GCV1	0	NA	NA	NA	Putative T subunit of glycine decarboxylase, transcript negatively regulated by Sfu1, Spider biofilm repressed
orf19.5533		0	NA	NA	NA	Ortholog(s) have guanyl-nucleotide exchange factor activity, ubiquitin binding activity
orf19.5597	POL5	0	NA	NA	NA	Putative DNA Polymerase phi, F-12/CO2 early biofilm induced
orf19.5608		0	NA	NA	NA	RNA polymerase III subunit, Spider biofilm induced
orf19.5672	MEP2	0	NA	NA	NA	Ammonium permease and regulator of nitrogen starvation-induced filamentation, 11 predicted transmembrane regions, in low nitrogen cytoplasmic C-terminus activates Ras/cAMP and MAPK signal transduction pathways to induce filamentation
orf19.5675		0	NA	NA	NA	Protein involved in proteolytic control of sumoylated substrates, interacts with SUMO, member of the SWI/SNF family of DNA-dependent ATPases, Spider biofilm induced
orf19.5693		0	NA	NA	NA	Subunit of the GPI (glycosylphosphatidylinositol):protein transamidase complex, removes the GPI-anchor signal and attaches GPI to proteins in the ER, Spider biofilm repressed
orf19.5750	SHM2	0	NA	NA	NA	Cytoplasmic serine hydroxymethyltransferase, complements glycine auxotrophy of S. cerevisiae shm1 shm2 gly1-1 mutant, antigenic, farnesol-upregulated in biofilm, stationary-phase enriched protein, rat catheter and Spider biofilm repressed
orf19.5770	OPT8	0	NA	NA	NA	Oligopeptide transporter, similar to Opt1 and to S. cerevisiae Ygl114wp, but not other OPTs, induced by nitric oxide, amphotericin B, expression of OPT6, 7, 8 does not complement mutants lacking Opt1, Opt2, and Opt3, Spider biofilm induced
orf19.5784	AMO1	0	NA	NA	NA	Putative peroxisomal copper amine oxidase
orf19.5791	IDH2	0	NA	NA	NA	Putative mitochondrial NAD-isocitrate dehydrogenase subunit, induced by ciclopirox, induced in high iron, present in exponential and stationary growth phases, Spider biofilm repressed
orf19.5796	SHE9	0	NA	NA	NA	Protein with similarity to S. cerevisiae She9p, which inhibits growth when overproduced, gene has possible growth-regulation element, fungal-specific (no human or murine homolog)
orf19.5875	VAM3	0	NA	NA	NA	Predicted syntaxin-like vacuolar t-SNARE, involved in vacuolar inheritance
orf19.588		0	NA	NA	NA	Ortholog(s) have role in aerobic respiration and mitochondrial intermembrane space localization
orf19.5905		0	NA	NA	NA	Protein of unknown function, Hap43-induced, F-12/CO2 early biofilm induced
orf19.5927	RPS15	0	NA	NA	NA	Putative ribosomal protein, macrophage/pseudohyphal-induced after 16 h, repressed upon phagocytosis by murine macrophage, Spider biofilm repressed
orf19.5930		0	NA	NA	NA	Ortholog(s) have structural constituent of nuclear pore activity
orf19.5966		0	NA	NA	NA	Ortholog of Candida albicans WO-1 : CAWG_02810
orf19.5978		0	NA	NA	NA	Has domain(s) with predicted oxidoreductase activity, transferase activity, transferring acyl groups other than amino-acyl groups, zinc ion binding activity
orf19.5995	MCA1	0	NA	NA	NA	Putative metacaspase, cysteine protease involved in apoptosis in response to stresses, has similarity to S. cerevisiae Mca1p, fungal-specific (no human or murine homolog), farnesol-induced
orf19.600	TRK1	0	NA	NA	NA	Potassium transporter, mediates K+ and Cl- influx, role in sensitivity to cationic antimicrobial peptides, not by direct uptake, possibly related to membrane permeability, contains 5' UTR intron, Spider biofilm induced
orf19.6012		0	NA	NA	NA	Ortholog(s) have phosphatidylinositol-4,5-bisphosphate binding, phosphatidylserine binding activity and role in endocytosis, site selection
orf19.603	IMP4	0	NA	NA	NA	Putative SSU processome component, Hap43-induced, repressed by prostaglandins, Spider biofilm induced
orf19.6045		0	NA	NA	NA	Phosphatidylserine decarboxylase, involved in phosphatidylethanolamine synthesis, Spider biofilm repressed
orf19.6061		0	NA	NA	NA	Ortholog(s) have role in N-acylethanolamine metabolic process, N-acylphosphatidylethanolamine metabolic process and integral component of mitochondrial inner membrane localization
orf19.6129	MRPL8	0	NA	NA	NA	Mitochondrial 60S ribosomal protein subunit, Hap43p-repressed gene
orf19.6176	SEC61	0	NA	NA	NA	ER protein-translocation complex subunit, essential, 10 predicted transmembrane regions, chimeric mutant partially functionally complements S. cerevisiae sec61 defects, Spider biofilm repressed
orf19.6250		0	NA	NA	NA	Ortholog(s) have eukaryotic initiation factor 4G binding, mRNA binding activity, role in P-body assembly, negative regulation of translational initiation, stress granule assembly and P-body, cytoplasmic stress granule localization
orf19.6285	GLC7	0	NA	NA	NA	Putative catalytic subunit of type 1 serine/threonine protein phosphatase, regulated by Shp1, induced in high iron, alternatively spliced intron in 5' UTR
orf19.6291		0	NA	NA	NA	Ortholog(s) have DNA binding, DNA-dependent ATPase activity, chromatin binding activity
orf19.6318		0	NA	NA	NA	Has domain(s) with predicted membrane localization
orf19.6321	PGA48	0	NA	NA	NA	Putative GPI-anchored adhesin-like protein, similar to S. cerevisiae Spi1p, which is induced at stationary phase, transcript induced in high iron, flow model biofilm induced, Spider biofilm repressed
orf19.6322	ARD	0	NA	NA	NA	D-arabitol dehydrogenase, NAD-dependent (ArDH), enzyme of D-arabitol and D-arabinose catabolism, D-arabitol is a marker for active infection in humans, rat catheter and Spider biofilm induced
orf19.6355		0	NA	NA	NA	Ortholog(s) have unfolded protein binding activity, role in ribosome biogenesis and nucleolus localization
orf19.6411		0	NA	NA	NA	Protein similar to S. cerevisiae Vac14p, a protein involved in regulated synthesis of PtdIns(3,5)P(2), transposon mutation affects filamentous growth
orf19.6417	TSR1	0	NA	NA	NA	Component of 20S pre-rRNA processing unit, repressed by prostaglandins
orf19.6418		0	NA	NA	NA	Ortholog(s) have unfolded protein binding activity and role in protein import into nucleus, ribosomal large subunit biogenesis
orf19.6440		0	NA	NA	NA	Ortholog(s) have ubiquitin-protein transferase activity and role in cellular response to amino acid stimulus, transcription factor catabolic process, ubiquitin-dependent protein catabolic process
orf19.6511	LIG1	0	NA	NA	NA	tRNA ligase, functional homolog of S. cerevisiae Trl1
orf19.6562	RNH35	0	NA	NA	NA	Putative ribonuclease H2 catalytic subunit, flucytosine induced, Spider biofilm repressed
orf19.6569		0	NA	NA	NA	Predicted transmembrane transporter, induced during chlamydospore formation in both C. albicans and C. dubliniensis
orf19.657	SAM2	0	NA	NA	NA	S-adenosylmethionine synthetase, localizes to surface of hyphae, not yeast cells, alkaline, Hog1-induced, farnesol-downregulated, F-12/CO2 early biofilm induced, Spider biofilm repressed
orf19.6606		0	NA	NA	NA	Ortholog of C. parapsilosis CDC317 : CPAR2_201040, C. auris B8441 : B9J08_001657, Candida tenuis NRRL Y-1498 : CANTEDRAFT_112677 and Debaryomyces hansenii CBS767 : DEHA2E02420g
orf19.6628		0	NA	NA	NA	Protein of unknown function, rat catheter biofilm repressed
orf19.6689	ARG4	0	NA	NA	NA	Argininosuccinate lyase, catalyzes the final step in the arginine biosynthesis pathway, alkaline downregulated, flow model biofilm induced, Spider biofilm induced
orf19.6705		0	NA	NA	NA	Putative guanyl nucleotide exchange factor with Sec7 domain, required for normal filamentous growth, regulated by yeast-hyphal switch, filament induced, regulated by Nrg1, Tup1, Mob2, Hap43, mRNA binds She3, Spider biofilm induced
orf19.6749	KRS1	0	NA	NA	NA	Putative tRNA-Lys synthetase, repressed upon phagocytosis by murine macrophages, stationary phase enriched protein, Spider biofilm repressed
orf19.6780	MET8	0	NA	NA	NA	Putative bifunctional dehydrogenase and ferrochelatase with a predicted role in siroheme biosynthesis, regulated by Gcn2p and Gcn4p
orf19.679	FGR39	0	NA	NA	NA	Protein lacking an ortholog in S. cerevisiae, transposon mutation affects filamentous growth
orf19.6804		0	NA	NA	NA	Ortholog(s) have role in SRP-dependent cotranslational protein targeting to membrane and signal recognition particle, endoplasmic reticulum targeting localization
orf19.6844	ICL1	0	NA	NA	NA	Isocitrate lyase, glyoxylate cycle enzyme, required for virulence in mice, induced upon phagocytosis by macrophage, farnesol regulated, Pex5-dependent peroxisomal localization, stationary phase enriched, rat catheter, Spider biofilm induced
orf19.685	YHM1	0	NA	NA	NA	Putative mitochondrial carrier protein, fungal-specific (no human or murine homolog), Hap43p-repressed gene
orf19.6850		0	NA	NA	NA	Putative transcription factor with C3HC4 zinc finger DNA-binding motif, mutants are viable
orf19.6858	EDC3	0	NA	NA	NA	Protein with mRNA binding activity, involved in regulation of activity of putative metacaspase Mca1p
orf19.6867		0	NA	NA	NA	Protein with a predicted cytochrome b5-like heme/steroid binding domain, repressed by alpha pheromone in SpiderM medium
orf19.6898		0	NA	NA	NA	Protein similar to S. pombe SPBC1709.16c a predicted aromatic ring-opening dioxygenase, induced by benomyl treatment or in azole-resistant strain that overexpresses MDR1, Spider biofilm induced
orf19.6903		0	NA	NA	NA	Predicted RNA polymerase III subunit C37, Spider biofilm induced
orf19.691	GPD2	0	NA	NA	NA	Surface protein similar to glycerol 3-P dehydrogenase, binds host Factor H, FHL-1, plasminogen, regulated by Ssn6, Nrg1, Efg1, induced by cell wall regeneration, macrophage/pseudohyphal growth, core stress response, Spider biofilm induced
orf19.6912		0	NA	NA	NA	Putative ethanolamine kinase
orf19.6947	GTT11	0	NA	NA	NA	Glutathione S-transferase, localized to ER, induced in exponentially growing cells, under oxidative stress, induced by nitric oxide, Spider biofilm induced
orf19.6994	BAT22	0	NA	NA	NA	Putative branched chain amino acid aminotransferase, regulated by Gcn4p, induced by farnesol treatment, GlcNAc, amino acid starvation (3-aminotriazole treatment), present in exponential and stationary growth phase yeast cultures
orf19.700	SEO1	0	NA	NA	NA	Protein with similarity to permeases, Sfu1-repressed, flucytosine induced, induced by Mnl1 under weak acid stress, flow model biofilm repressed
orf19.7050	NOP15	0	NA	NA	NA	Nucleolar ribosome biogenesis factor, hyphal-induced expression, Hap43-induced, rat catheter biofilm induced
orf19.7053	GAC1	0	NA	NA	NA	Putative regulatory subunit of ser/thr phosphoprotein phosphatase 1, fluconazole-induced, caspofungin repressed, transcript induced by Mnl1 under weak acid stress, regulated by Nrg1, Tup1, Spider and flow model biofilm induced
orf19.7067		0	NA	NA	NA	Ortholog(s) have RNA polymerase II C-terminal domain phosphoserine binding, RNA polymerase II complex binding, RNA polymerase II transcription factor binding, transcription coregulator activity, triplex DNA binding activity
orf19.7074		0	NA	NA	NA	Ortholog(s) have methylated histone binding activity
orf19.7081	SPL1	0	NA	NA	NA	Protein similar to S. cerevisiae Spl1p, which is involved in tRNA splicing, member of pyridoxal-phosphate-dependent aminotransferase protein family, predicted to be essential
orf19.7118		0	NA	NA	NA	Ortholog(s) have adenylate kinase activity, nucleoside triphosphate adenylate kinase activity, role in nucleotide metabolic process and mitochondrial inner membrane, mitochondrial matrix localization
orf19.7164		0	NA	NA	NA	Membrane-associated protein kinase localized in trans-Golgi network, interacts with Arl1p and Sys3p
orf19.7217	RPL4B	0	NA	NA	NA	Ribosomal protein 4B, repressed upon phagocytosis by murine macrophage, Spider biofilm repressed
orf19.7218	RBE1	0	NA	NA	NA	Pry family cell wall protein, Rim101, Efg1, Ssn6, alkaline repressed, O-glycosylation, no GPI anchor predicted, ketoconazol induced, regulated by Sef1, Sfu1, Hap4, flow model biofilm induced, rat catheter and Spider biofilm repressed
orf19.7232	IRR1	0	NA	NA	NA	Putative cohesin complex subunit, cell-cycle regulated periodic mRNA expression
orf19.7285		0	NA	NA	NA	Ortholog(s) have role in mRNA polyadenylation, pre-mRNA cleavage required for polyadenylation, regulation of mRNA 3'-end processing, sno(s)RNA 3'-end processing, termination of RNA polymerase II transcription, exosome-dependent
orf19.7314	CDG1	0	NA	NA	NA	Putative cysteine dioxygenases, role in conversion of cysteine to sulfite, transcript regulated upon white-opaque switch, rat catheter, Spider and flow model biofilm induced
orf19.7332	ELF1	0	NA	NA	NA	Putative mRNA export protein, Walker A and B (ATP/GTP binding) motifs, required for wild-type morphology, growth, expressed in hyphal, pseudohyphal, and yeast form, Hap43-induced, Spider and flow model biofilm induced
orf19.7344		0	NA	NA	NA	Ortholog(s) have DNA binding, chromatin binding, histone deacetylase activity and role in chromosome segregation, gene silencing by RNA, histone deacetylation, negative regulation of transcription by RNA polymerase II
orf19.738	MYO5	0	NA	NA	NA	Class I myosin, nonessential, role in cortical actin patch polarity and polar budding, required for hyphal growth, white-opaque switch, regulatory phosphorylation on S366, downregulated on adherence to polystyrene
orf19.7388	PBS2	0	NA	NA	NA	MAPK kinase (MAPKK), role in osmotic and oxidative stress responses, oxidative stress adaptation, required for stress regulation of Hog1p localization and activity, functional homolog of S. cerevisiae Pbs2p
orf19.7409	ERV25	0	NA	NA	NA	Component of COPII-coated vesicles, transcript induced upon filamentous growth, rat catheter biofilm repressed
orf19.747	NBP35	0	NA	NA	NA	Similar to nucleotide-binding proteins, increased transcription is observed upon benomyl treatment, transcription is induced upon filamentous growth
orf19.7518	ZCF38	0	NA	NA	NA	Putative Zn(II)2Cys6 transcription factor
orf19.7537	BNR1	0	NA	NA	NA	Formin, probable role in hyphal cytoskeletal polarity, synthetic lethality if Bnr1p and Bni1p are absent
orf19.7546		0	NA	NA	NA	Protein involved in rRNA processing, required for maturation of the 35S primary transcript of pre-rRNA and for cleavage leading to mature 18S rRNA, Spider biofilm induced
orf19.7599	UTP5	0	NA	NA	NA	Putative U3 snoRNA-associated protein, Hap43p-induced gene, mutation confers resistance to 5-fluorocytosine (5-FC), 5-fluorouracil (5-FU), and tubercidin (7-deazaadenosine), physically interacts with TAP-tagged Nop1p
orf19.7612	CTM1	0	NA	NA	NA	Putative cytochrome c lysine methyltransferase, regulated by Gcn2 and Gcn4, transcript induced by Mnl1 under weak acid stress, early-stage flow model biofilm induced
orf19.7657	POP3	0	NA	NA	NA	Putative RNase MRP and nuclear RNase P component, decreased repressed by prostaglandins, Spider biofilm induced
orf19.7658	RFC4	0	NA	NA	NA	Putative heteropentameric replication factor C subunit, flucytosine induced, periodic mRNA expression, peak at cell-cycle G1/S phase
orf19.7666		0	NA	NA	NA	Predicted membrane transporter, member of the anion:cation symporter (ACS) family, major facilitator superfamily (MFS)
orf19.767	ERG3	0	NA	NA	NA	C-5 sterol desaturase, introduces C-5(6) double bond into episterol, some clinical isolates show increased azole resistance and defects in hyphal growth and virulence, Efg1p-repressed, fluconazole-induced
orf19.794	SSN3	0	NA	NA	NA	Putative cyclin-dependent protein kinase, with protein phosphatase Ptc2p controls hyphal elongation through phosphorylation of transcription factor Ume6p and its stability, mutants are sensitive to growth on H2O2 medium
orf19.844	STE11	0	NA	NA	NA	Protein similar to S. cerevisiae Ste11p, mutants are sensitive to growth on H2O2 medium
orf19.847	YIM1	0	NA	NA	NA	Protein similar to protease of mitochondrial inner membrane, increased transcription is observed upon benomyl treatment, macrophage-downregulated gene
orf19.866	RAD32	0	NA	NA	NA	DNA polymerase eta with role in DNA repair, required for transition to hyphal growth, down-regulation associated with azole resistance, Hap43p-repressed gene
orf19.873		0	NA	NA	NA	Ortholog of Candida albicans WO-1 : CAWG_04115
orf19.903	GPM1	0	NA	NA	NA	Phosphoglycerate mutase, surface protein that binds host complement Factor H and FHL-1, antigenic, fluconazole, or amino acid starvation (3-AT) induced, farnesol-repressed, Hap43, flow model biofilm induced, Spider biofilm repressed
orf19.925	SAM51	0	NA	NA	NA	Component of the SAM complex involved in mitochondrial protein import, involved in beta-barrel protein assembly, member of the Omp85 protein family
orf19.926	EXO1	0	NA	NA	NA	Putative exodeoxyribonuclease, cell-cycle regulated periodic mRNA expression
orf19.979	FAS1	0	NA	NA	NA	Beta subunit of fatty-acid synthase, multifunctional enzyme, Hap43, fluconazole-induced, amphotericin B, caspofungin repressed, macrophage/pseudohyphal-induced, flow model and Spider biofilm repressed
orf19.989		0	NA	NA	NA	Mitochondrial ribosomal protein of the small subunit, Spider biofilm repressed
orf19.3675	GAL7	18.5082846017669	4.60565	1.33799558145425	0.000502408462916653	Putative galactose-1-phoshphate uridyl transferase, downregulated by hypoxia, upregulated by ketoconazole, macrophage/pseudohyphal-repressed
orf19.2107	MUQ1	366.942826251987	4.41855	0.362897451493582	0	Putative choline phosphate cytidylyltransferase/phosphoethanolamine cytidylyltransferase, repressed in hyphae compared vs yeast, Hap43-repressed, flow model biofilm induced, Spider biofilm repressed
orf19.6263		78.2396923160813	3.8399	0.560564491675198	3.06600048305254e-08	Predicted MFS membrane transporter, member of the monocarboxylate porter (MCP) family, Spider biofilm induced
orf19.5646		28.381459103933	3.82441	0.931141970514109	0.000156052148429234	Ortholog of S. cerevisiae : YPL034W, C. dubliniensis CD36 : Cd36_40280, C. parapsilosis CDC317 : CPAR2_402170, C. auris B8441 : B9J08_003513 and Candida tenuis NRRL Y-1498 : CANTEDRAFT_137348
orf19.7590		172.641126762765	3.66328	0.378554438046604	7.52112945602713e-14	Putative NADH-ubiquinone oxidoreductase, identified in detergent-resistant membrane fraction (possible lipid raft component), predicted N-terminal acetylation, repressed by nitric oxide
orf19.6942	ORC3	52.6191807513167	3.63076	0.663087437173644	4.21257553506226e-06	Protein similar to S. cerevisiae Orc3p, which is a component of the origin recognition complex involved in DNA replication, mutation confers hypersensitivity to toxic ergosterol analog, induced under hydroxyurea treatment
orf19.5235		171.810743552211	3.50926	0.40998610223393	4.70497159661812e-11	Putative mitochondrial ribosomal protein of the large subunit, Hap43-induced, mutants are viable, protein level decreases in stationary phase
orf19.6838		32.9893875652886	3.50014	0.830857494879892	0.000171878079828509	Putative protein of unknown function, transcript upregulated in clinical isolates from HIV+ patients with oral candidiasis, Spider biofilm induced
orf19.4019		27.01952785255	3.49759	1.05306581019264	0.00126991899092347	Regulatory subunit of protein phosphatase PP4, required for recovery from filamentation induced by DNA damage, mutants show increased virulence
orf19.3298	CCH1	171.596529119119	3.38046	0.378089376061051	1.29621119586041e-11	Voltage-gated Ca2+ channel of the high affinity calcium uptake system, roles in thigmotropism, establishment of galvanotropism, transcript regulated by Nrg1 and Mig1, flow model biofilm repressed
orf19.5258		185.523392836662	3.31762	0.355150842097995	2.11258001841586e-12	Protein of unknown function, induced by nitric oxide
orf19.2246		164.434596938985	3.29195	0.382081470913727	1.04041918704369e-10	Ortholog of S. cerevisiae : YPL199C, C. glabrata CBS138 : CAGL0G09108g, C. dubliniensis CD36 : Cd36_21210, C. parapsilosis CDC317 : CPAR2_406880 and C. auris B8441 : B9J08_004580
orf19.5789	ADE8	254.184493741177	3.28681	0.335691674756623	5.08639837630913e-13	Putative phosphoribosylglycinamide formyl-transferase, enzyme of amino acid biosynthesis pathway, upregulated in biofilm, S. cerevisiae ortholog is Gcn4p regulated, protein enriched in stationary phase yeast-form cultures
orf19.7269		253.489223521873	3.2341	0.313944984166727	2.26046482180701e-14	Putative polyamine acetyltransferase, acetylates polyamines (e.g. putrescine, spermidine, spermine) and aralkylamines (e.g. tryptamine, phenylethylamine), Spider biofilm repressed
orf19.4374	PRP42	42.8103558976641	3.2255	0.696129160999614	9.44421836618992e-05	Putative component of the U1 snRNP, involved in splicing, ortholog of S. cerevisiae PRP42
orf19.2458		289.130546121544	3.15573	0.365429150958896	1.75605954246872e-10	Protein of unknown function, flow model, rat catheter and Spider biofilm induced
orf19.2351	NIT3	351.113417120713	3.13184	0.278044823234773	5.1759103413144e-16	Putative nitrilase, regulated by Gcn2p and Gcn4p, protein present in exponential and stationary growth phase yeast cultures
orf19.4665		174.402792162188	3.07091	0.374916375626384	1.86067952159283e-09	Protein of unknown function, Spider biofilm induced
orf19.5117	OLE1	191.781559156533	3.05374	0.366482720511747	1.23778201646088e-09	Fatty acid desaturase, essential protein involved in oleic acid synthesis, required for aerobic hyphal growth and chlamydospore formation, subject to hypoxic regulation, fluconazole-induced, caspofungin repressed, Hap43p-induced
orf19.6284		7.36671453912647	3.04114	2.34134790363817	0.0379086629658778	Ortholog(s) have signal recognition particle binding activity, role in protein targeting to ER and integral component of endoplasmic reticulum membrane, signal recognition particle receptor complex localization
orf19.5014		150375.379672261	3.02692	0.170716701068648	0	Has domain(s) with predicted nucleic acid binding activity
orf19.2313		22.7641259145373	3.022	1.01058463735596	0.00369133524003143	Putative ortholog of S. cerevisiae Pex32 a peroxisomal integral membrane protein with a role in negative regulation of peroxisome size, Hap43-repressed gene
orf19.6127	LPD1	151.646734852458	3.01809	0.3954579773848	2.4657991803316e-08	Putative dihydrolipoamide dehydrogenase, soluble in hyphae, antigenic in human oral infection and murine systemic infection, macrophage-induced protein, protein present in exponential and stationary phase yeast cultures, Hap43p-repressed
orf19.2629		52.7891689979495	3.01693	0.639370327686121	0.000115584200342792	Ortholog(s) have role in Golgi vesicle docking, SNARE complex assembly, endoplasmic reticulum to Golgi vesicle-mediated transport and ER to Golgi transport vesicle membrane, Golgi membrane localization
orf19.2534	PIN4	273.176502718425	3.01123	0.38065575111704	8.46606848406521e-09	Protein with similarity to S. cerevisiae Pin4p, transposon mutation affects filamentous growth
orf19.3545		54.6885151317168	2.9865	0.612125112321967	7.82759166854493e-05	Putative protein serine/threonine kinase, essential for mitotic exit and cytokinesis, localized to the spindle pole body
orf19.640		66.1136107634596	2.96825	0.560958359095592	2.42468460644291e-05	Integral membrane protein of the ER, role in the synthesis of beta-1,6-glucan in the cell wall, S. cerevisiae ortholog required for cell viability, Spider biofilm induced
orf19.171	DBP2	30.4431532619157	2.96654	0.845695401877631	0.00148709973995311	Putative DEAD-box family ATP-dependent RNA helicase, flucytosine induced, repressed in core stress response
orf19.1865		38.3301995482421	2.92099	0.742073192224209	0.00072839980255897	S. cerevisiae ortholog Mcs7 has a role in reciprocal meiotic recombination, Spider biofilm repressed
orf19.57	PSF2	347.23546506256	2.86736	0.27612616248601	7.07993062861136e-13	Ortholog(s) have role in DNA-dependent DNA replication, double-strand break repair via break-induced replication, mitotic DNA replication
orf19.2021	HGT8	14.2801958651433	2.86022	1.33338285494262	0.0144209682956435	High-affinity glucose transporter of the major facilitator superfamily, 20 members in the C. albicans glucose transporter family, 12 probable membrane-spanning segments, gene has intron, expressed in rich medium, flow model biofilm induced
orf19.1626		263.507345522506	2.85596	0.300665202370667	3.5456896722911e-11	Deoxyhypusine synthase, catalyzes formation of deoxyhypusine, the first step in hypusine biosynthesis, Spider biofilm repressed
orf19.3667		259.879218087116	2.84373	0.304610701091532	7.08655702345108e-11	Has domain(s) with predicted ATP binding, ATP-dependent microtubule motor activity, microtubule binding activity, role in microtubule-based movement and microtubule associated complex localization
orf19.665	NEP1	254.025943771826	2.83415	0.305257527120068	9.26162695206399e-11	Ortholog(s) have rRNA (pseudouridine) methyltransferase activity
orf19.6820		40.614734705116	2.83258	0.695586312095178	0.000605998146112152	Essential component of transcription factor TFIID complex, involved in transcription regulation
orf19.6416		446.107217386912	2.79606	0.255385835711822	9.60404524246684e-14	Protein involved in N-glycosylation, Spider biofilm induced, rat catheter biofilm repressed
orf19.7265		259.693572693096	2.73827	0.306583905134508	8.35915708302153e-10	Putative zinc-finger domain protein with a predicted role in pre-mRNA splicing, Hap43-repressed, Spider biofilm repressed
orf19.3861	SIS1	249.856060060437	2.73683	0.385895103967897	3.50934269680092e-07	Putative Type II HSP40 co-chaperone, macrophage/pseudohyphal-repressed, heavy metal (cadmium) stress-induced, heterozygous null mutant displays sensitivity to virgineone, rat catheter biofilm induced
orf19.1871		255.56475702629	2.71792	0.3346213897158	2.297964319592e-08	Component of the SWR1 complex, which has a role in exchanging histone variant H2AZ for histone H2A in chromatin, required for proper nucleosome positioning on WOR1 promoter
orf19.996		35.539667163433	2.71297	0.738865357115146	0.00152365083899433	Protein with a predicted leucine-rich repeat domain, possibly an essential gene, disruptants not obtained by UAU1 method
orf19.2002		76.8748834094911	2.69706	0.537587867571063	0.000111124332744242	Ortholog(s) have structural constituent of nuclear pore activity
orf19.7602		278.662302617657	2.69082	0.295461505747898	5.03672256099893e-10	Putative Hsp90p co-chaperone, Hap43-repressed, heavy metal (cadmium) stress-induced, oxidative stress-induced via Cap1, rat catheter biofilm induced, flow model biofilm repressed
orf19.5780		326.628302075922	2.68599	0.293994135401852	4.51584518277039e-10	Putative protein of unknown function, Hap43p-repressed gene
orf19.4936		148.761362889094	2.67937	0.384743950245039	8.39541088763749e-07	Dubious open reading frame
orf19.5253		292.777363976098	2.67902	0.305548637756419	2.28971139249462e-09	Has domain(s) with predicted ATP binding, protein kinase activity, protein tyrosine kinase activity and role in protein phosphorylation
orf19.7615		165.099218609817	2.66967	0.367514492415235	2.89023700761751e-07	Protein involved in endoplasmic reticulum (ER) to Golgi vesicle-mediated transport, putative subunit of the transport protein particle (TRAPP) complex of the cis-Golgi, Spider biofilm induced
orf19.428		344.850274895757	2.66164	0.272914461682755	5.41141593409286e-11	Putative serine/threonine kinase, induced during planktonic growth, rat catheter biofilm repressed
orf19.1037		235.776968202029	2.6614	0.322195105742178	1.76072060095718e-08	Protein of unknown function, rat catheter biofilm repressed
orf19.7592	FAA4	378.624841313224	2.65652	0.285450465185424	3.15257470374102e-10	Acyl CoA synthase involved in uptake of long-chain fatty acids and biofilm formation
orf19.2525	LYS12	240.587935374359	2.64828	0.31755200627598	1.41506500452256e-08	Homoisocitrate dehydrogenase, catalyzes 4th step in the alpha-aminoadipate pathway of lysine biosynthesis, clade-associated gene expression, protein level decreases in stationary phase cultures, Spider biofilm repressed
orf19.505	SRV2	577.354124281959	2.6277	0.244157094922762	9.37241710522667e-13	Adenylate cyclase-associated protein, regulates adenylate cyclase activity, required for wild-type germ tube formation and for virulence in mice, mutant defects in filamentous growth are rescued by cAMP or dbcAMP, Spider biofilm repressed
orf19.6685	ISY1	221.915192427502	2.62676	0.327686033667018	4.61667899827307e-08	Putative pre-mRNA-splicing factor, mutation confers resistance to 5-fluorocytosine (5-FC), rat catheter biofilm induced
orf19.5102	PLB5	271.733401084807	2.62419	0.315053345868535	1.83388596727695e-08	Putative GPI-linked phospholipase B, fungal-specific (no mammalian homolog), null mutation eliminates cell-associated phospholipase A2 activity and attenuates virulence, fluconazole-repressed, flow model biofilm repressed
orf19.3417	ACF2	343.71874669726	2.622	0.293330140906543	1.72291858829873e-09	Putative endo-1,3-beta-glucanase, fungal-specific (no human or murine homolog)
orf19.6243	VPS34	316.192202719647	2.62058	0.283957973229278	6.5975736626695e-10	Autophosphorylated class III phosphatidylinositol 3-kinase, required for normal vesicle transport, hyphal growth, fibroblast adherence, virulence in mouse systemic infection, growth-regulated, caspofungin and hydrogen peroxide sensitivity
orf19.2847		182.778206227913	2.61635	0.348484130067987	1.68738146233348e-07	Ortholog(s) have RNA polymerase III activity, role in tRNA transcription by RNA polymerase III and RNA polymerase III complex localization
orf19.3035		244.365919846219	2.60136	0.304643468512896	9.78697024508401e-09	Ortholog(s) have DNA binding, DNA-dependent ATPase activity, chromatin DNA binding, methylated histone binding, nucleosome-dependent ATPase activity, rDNA binding activity
orf19.4811		205.571618184303	2.59594	0.334653856321121	1.00591201911724e-07	Putative tricarboxylate carrier family protein, localized to the mitochondrial membrane
orf19.1586	FGR22	183.071732670774	2.57901	0.341977896372172	1.8582375706689e-07	Putative phosphatidylinositol-specific phospholipase C (PI-PLC), predicted type 2 membrane protein, no S. cerevisiae ortholog, role in, and regulated by, filamentation, Hap43p, almost identical to orf19.5797
orf19.4903		87.7629523930849	2.57441	0.507058318460293	0.000130241089941911	Ortholog(s) have N-acetylglucosaminylphosphatidylinositol deacetylase activity
orf19.1760	RAS1	277.163765596788	2.56845	0.295204403243538	7.65266616625097e-09	RAS signal transduction GTPase, regulates cAMP and MAP kinase pathways, role in hyphal induction, virulence, apoptosis, heat-shock sensitivity, nonessential, plasma membrane-localized, complements viability of S. cerevisiae ras1 ras2 mutant
orf19.4837	DAM1	170.066715554086	2.55766	0.351154650245372	4.98377673993287e-07	Essential subunit of the Dam1 (DASH) complex, which acts in chromosome segregation by coupling kinetochores to spindle microtubules
orf19.5999	DYN1	355.08619541846	2.55491	0.283935307277994	2.46319359753647e-09	Dynein heavy chain, motor protein that moves to microtubule minus end, required for yeast cell separation, spindle positioning, nuclear migration, hyphal growth, regulated by Mig1, Hap43, flow model and rat catheter biofilm repressed
orf19.6385	ACO1	256.405281719316	2.55345	0.305116958353111	2.65664578168374e-08	Aconitase, induced in high iron, 2 upstream CCAAT motifs, amino acid starvation (3-AT), amphotericin B, phagocytosis, farnesol induced, Hap43, fluconazole-repressed, Gcn4-regulated, antigenic in infection, flow and Spider biofilm repressed
orf19.822	HSP21	208.5014893046	2.55101	0.363182082346109	1.23727516742412e-06	Small heat shock protein, role in stress response and virulence, fluconazole-downregulated, induced in cyr1 or ras1 mutant, stationary phase enriched protein, detected in some, not all, biofilm extracts, Spider biofilm induced
orf19.7510	KIN2	271.150913704237	2.54216	0.297957834695837	1.61446058236633e-08	Protein with similarity to S. cerevisiae Kin2p, transcription is positively regulated by Tbf1
orf19.5521	ISA1	257.16875544007	2.51645	0.30203171773241	3.66382783405789e-08	Putative mitochondrial iron-sulfur protein, alkaline repressed, induced in high iron, regulated by Sef1, Sfu1, Hap43, Spider biofilm induced
orf19.3228		239.446387561627	2.51144	0.331269997301408	2.66523483855194e-07	Putative endosomal transmembrane protein, Hap43p-induced, mutation confers hypersensitivity to amphotericin B
orf19.4930	SPC3	264.359914350068	2.50503	0.296972877251482	2.9596298904482e-08	Essential protein, similar to S. cerevisiae Spc3p, a component of the signal peptidase complex required for signal peptidase activity, predicted integral ER membrane protein, complements spc3 and suppresses sec61 S. cerevisiae mutants
orf19.5487	CDC46	131.273122607528	2.50501	0.417662230199158	1.59551478695925e-05	Putative hexameric MCM complex subunit, predicted role in control of cell division, periodic mRNA expression. peak at cell-cycle M/G1 phase, regulated by tyrosol, cell density, Plc1, repressed by alpha pheromone in SpiderM medium
orf19.4546	HOL4	300.840446223436	2.50425	0.314026327874801	8.82396092508691e-08	Putative ion transporter, alkaline induced by Rim101, Plc1-regulated, caspofungin repressed, rat catheter and Spider biofilm induced
orf19.4809	ERG12	273.155847295602	2.50024	0.320164957322179	1.17307252609864e-07	Ortholog(s) have mevalonate kinase activity and role in ergosterol biosynthetic process, farnesyl diphosphate biosynthetic process, mevalonate pathway, isopentenyl diphosphate biosynthetic process, mevalonate pathway
orf19.7538		380.584856097627	2.49579	0.308531012402923	6.69343775444935e-08	DNA helicase involved in rDNA replication, Spider biofilm repressed
orf19.2601	HEM1	200.738488188672	2.46579	0.337145568199815	9.11251989153154e-07	Putative 5-aminolevulinate synthase, caspofungin repressed, induced by high iron, nitric oxide, regulated by Ssn6, Hap43-repressed, Spider biofilm induced
orf19.4798		270.597997895353	2.46574	0.318902399300294	1.95410756274308e-07	Ortholog(s) have role in protein localization to plasma membrane and plasma membrane localization
orf19.2340	CDC48	282.30412616131	2.46526	0.404652880496782	1.47789515839575e-05	Putative microsomal ATPase, plasma membrane-localized, regulated by Gcn2 and Gcn4, induced by amino acid starvation (3-AT), macrophage/pseudohyphal-repressed, protein levels decrease in stationary phase yeast, Spider biofilm repressed
orf19.6843		358.618628945803	2.43173	0.266700879674623	5.27700372565285e-09	Ortholog(s) have role in CENP-A containing nucleosome assembly, chromatin maintenance and nucleoplasm localization
orf19.7466	ACC1	264.587956751613	2.42997	0.296263882408879	7.35735321471111e-08	Putative acetyl-coenzyme-A carboxylases, regulated by Efg1, amphotericin B repressed, caspofungin repressed, 5'-UTR intron, gene used for strain identification by multilocus sequence typing, Hap43-induced, flow model biofilm repressed
orf19.4316		314.2703759864	2.42543	0.283532379318472	3.53172197310112e-08	Trimethyllysine dioxygenase, the first enzyme in the carnitine biosynthesis pathway, hypha-induced expression, regulated by Cyr1, Ras1, Efg1, rat catheter biofilm repressed
orf19.6305		288.833448200016	2.41498	0.286639537563559	5.00326602158405e-08	Hydroxytrimethyllysine aldolase, the second enzyme in the carnitine biosynthesis pathway, rat catheter biofilm repressed
orf19.4779		60.3015960882882	2.41413	0.579808055934484	0.00112629076051896	Putative transporter, slightly similar to the Sit1p siderophore transporter, Gcn4p-regulated, fungal-specific, induced by Mnl1p under weak acid stress
orf19.4768		217.267250134014	2.4141	0.329396523648287	1.13828329253252e-06	Protein of unknown function, Spider biofilm induced
orf19.2309		301.682135158067	2.4128	0.281461491892287	3.79541174184055e-08	Protein with a predicted role in 5'-end processing of mitochondrial RNAs, ortholog of S. cerevisiae Pet127, Hap43-induced, rat catheter and Spider biofilm induced
orf19.1311	SPO75	263.153079134719	2.4125	0.308998536837189	2.45013851455554e-07	Ortholog(s) have role in ascospore formation, ascospore wall assembly
orf19.3321	MRS7	312.52793953364	2.40299	0.309131538881225	3.12521820172819e-07	Member of the LETM1-like protein family, mitochondrial membrane protein
orf19.4396		225.986701060636	2.3982	0.363090481335845	6.43037683602391e-06	Mitochondrial inner membrane protein, mammalian mitofilin domain, Spider biofilm repressed
orf19.2968		36.3865462386917	2.38539	0.755145823991947	0.0054497287684922	Protein of unknown function, Spider biofilm induced
orf19.775		297.995215273263	2.37162	0.314049718259748	8.16921717520697e-07	Ortholog of C. dubliniensis CD36 : Cd36_04450, C. parapsilosis CDC317 : CPAR2_105460, C. auris B8441 : B9J08_002463, Debaryomyces hansenii CBS767 : DEHA2D07128g and Pichia stipitis Pignal : PICST_80203
orf19.2104		243.768899142054	2.36168	0.318836430247808	1.20429326142836e-06	Ortholog(s) have ATPase activator activity, chaperone binding activity
orf19.2528		30.6845328469752	2.36147	0.815875058872832	0.00815377217717131	Putative RNA polymerase III transcription factor (TFIIIB) subunit, flucytosine repressed
orf19.7558	YTA6	478.457852112838	2.35738	0.249816627476207	3.25584362081015e-09	Protein similar to S. cerevisiae Yta6p ATPase but ortholog of S. cervisiae Sap1, transposon mutation affects filamentous growth, induced by Mnl1 under weak acid stress
orf19.3010		380.792048390254	2.35133	0.25993009315064	1.22336166806884e-08	Putative lipoyl ligase, role in modification of mitochondrial enzymes by attachment of lipoic acid groups, rat catheter biofilm induced
orf19.946	MET14	313.191792521853	2.34527	0.297589571181256	3.37014992427027e-07	Putative adenylylsulfate kinase, predicted role in sulfur metabolism, possibly adherence-induced, protein present in exponential and stationary growth phase yeast, F-12/CO2 biofilm induced
orf19.878	NBN1	201.02224295022	2.34318	0.33541994485545	3.5248016517405e-06	Subunit of the NuA4 histone acetyltransferase complex, Plc1p-regulated
orf19.2945	PUT4	282.583771272934	2.33903	0.304414854243992	7.09139214713662e-07	Putative proline permease, fungal-specific (no human or murine homolog), repressed during the mating process
orf19.3292		247.610554010257	2.33432	0.302310058186276	5.91654289160516e-07	Ortholog(s) have peptide-methionine (R)-S-oxide reductase activity, role in cellular response to oxidative stress and mitochondrion localization
orf19.606		7754.17424169826	2.33425	0.170400009851311	2.74850714707696e-16	Protein of unknown function, Hap43-induced, Spider biofilm induced
orf19.5243	TRP3	285.39475024654	2.33317	0.382156754659905	2.81859205217136e-05	Putative bifunctional enzyme with predicted indole-3-glycerol-phosphate synthase and anthranilate synthase activities, regulated by Gcn2p and Gcn4p
orf19.6271		530.466144313041	2.32294	0.244165217877104	3.69293463922222e-09	Ortholog(s) have role in mRNA splicing, via spliceosome and transcriptionally active chromatin localization
orf19.6199		269.385077754328	2.31904	0.295536213627083	4.27109609554468e-07	Ortholog(s) have 5'-3' DNA helicase activity and DNA helicase A complex, nuclear replisome localization
orf19.7469	ARG1	242.109038075006	2.29834	0.33793791933543	6.76778337184455e-06	Argininosuccinate synthase, arginine synthesis, Gcn4, Rim101 regulated, induced by amino acid starvation (3-AT), benomyl treatment, stationary phase enriched protein, repressed in alkalinizing medium, rat catheter, Spider biofilm induced
orf19.5033		380.086531915513	2.29221	0.354843438089668	1.29144988545549e-05	Ortholog(s) have Atg8 ligase activity, enzyme activator activity, protein tag activity
orf19.7115	SAC7	257.825766467628	2.2886	0.294971115379848	7.9442521831593e-07	Putative GTPase activating protein (GAP) for Rho1, repressed upon adherence to polystyrene, macrophage/pseudohyphal-repressed, transcript is upregulated in RHE model of oral candidiasis and in clinical oral candidiasis
orf19.2183	KRE30	244.935221876269	2.276	0.327659325832515	5.18773396587663e-06	YEF3-subfamily ABC family protein, predicted not to be a transporter, repressed in core stress response, mutation confers hypersensitivity to amphotericin B
orf19.111	CAN2	135.962882925485	2.27594	0.39023600774966	7.16433035413273e-05	Basic amino acid permease, arginine metabolism, regulated by Nrg1/Tup1, caspofungin, flucytosine induced, colony morphology-related regulation by Ssn6, Hap43-repressed, rat catheter and Spider biofilm induced, promoter bound by Efg1
orf19.6956	DAL9	225.302202563338	2.2752	0.328678016565782	5.48325732075617e-06	Putative allantoate permease, fungal-specific (no human or murine homolog)
orf19.5363		310.574733012512	2.27352	0.277117881309388	2.04935627881881e-07	Component of UDP-GlcNAc transferase, required for the 2nd step of dolichyl-linked oligosaccharide synthesis, Spider biofilm induced
orf19.357		289.582800674376	2.2653	0.340911385008391	1.00891386390794e-05	Ortholog(s) have role in inner mitochondrial membrane organization, mitochondrion inheritance, mitochondrion morphogenesis, negative regulation of proteolysis, protein folding
orf19.330.1	RUB1	255.05212859707	2.25626	0.30141935739009	1.7983187198149e-06	(orf19.330.1) Ubiquitin-related protein with similarity to mammalian NEDD8, reversible conjugation (neddylation) of the cullin subunit (Cdc53p) modulates the ubiquitin ligase activity of the SCF complexes
orf19.4882		171.205110904489	2.25483	0.379948746900455	6.44531044379965e-05	TFIIE small subunit, involved in RNA polymerase II transcription initiation, Spider biofilm induced
orf19.2615	MDL1	354.476794718376	2.2518	0.267487729372979	1.24033227923256e-07	Putative mitochondrial, half-size MDR-subfamily ABC transporter
orf19.7523	MKC1	203.907747582745	2.24618	0.369672939701726	4.59159631715231e-05	MAP kinase, role in biofilm formation, contact-induced invasive filamentation, systemic virulence in mouse, cell wall structure/maintenance, caspofungin response, phosphorylated on surface contact, membrane perturbation, or cell wall stress
orf19.7512		157.907413656665	2.24593	0.355157199080754	2.47868306159792e-05	Has domain(s) with predicted electron transfer activity, heme binding, iron ion binding, monooxygenase activity, oxidoreductase activity and acting on paired donors, more
orf19.7441		273.480516855447	2.24156	0.351339482082951	2.16412644486766e-05	Ortholog(s) have role in lipid homeostasis, nuclear envelope organization and nuclear envelope localization
orf19.1618	GFA1	305.052309821985	2.2391	0.279112310508017	4.80370511075277e-07	Glucosamine-6-phosphate synthase, homotetrameric enzyme of chitin/hexosamine biosynthesis, inhibited by UDP-GlcNAc, FMDP, N-acyl peptide, kanosamine-6-P, functional homolog of S. cerevisiae Gfa1p, Cagrowth-phase regulated, catalytic Cys
orf19.3558		303.333718131011	2.23849	0.284288548678061	8.62993598895932e-07	Has domain(s) with predicted role in transport and integral component of membrane localization
orf19.3540	MAK5	156.130789256202	2.2374	0.359948744752302	3.13116360016354e-05	Putative nucleolar DEAD-box RNA helicase, oxidative stress-repressed via Cap1, repressed by prostaglandins
orf19.3051		261.656364199947	2.2332	0.308335603093832	3.71329438377597e-06	Protein of unknown function, S. pombe ortholog SPAC17A2.02c plays a role in resistance to cadmium, colony morphology-related gene regulation by Ssn6, Spider biofilm repressed
orf19.2430		54.0980778862744	2.22914	0.578142651059819	0.00259712041465908	Ortholog of Candida albicans WO-1 : CAWG_00792
orf19.5932		110.78818255149	2.21607	0.41131053545812	0.000213250206682737	Protein of unknown function, Spider biofilm induced
orf19.491		232.35393655166	2.21408	0.369859780505523	6.95116604349229e-05	Endoplasmic reticulum (ER) protein-translocation complex subunit
orf19.1901	MCM3	260.506796102029	2.21012	0.294095444197209	2.27941109318651e-06	Putative DNA replication protein, periodic mRNA expression, peak at cell-cycle M/G1 phase, Spider biofilm induced
orf19.4392	DEM1	263.106573286242	2.20909	0.298478206577273	2.84906277464713e-06	Putative mitochondrial exonuclease, alpha-factor induced
orf19.2461	PRN4	285.206299629556	2.20098	0.297802685056713	3.17347216065051e-06	Protein with similarity to pirins, induced by benomyl treatment, flow model biofilm repressed
orf19.5360	RPC11	337.802560676293	2.19648	0.272694099218392	7.50678088767528e-07	Putative RNA polymerase III subunit C11, repressed in core caspofungin response, Spider biofilm induced
orf19.7255	RPC10	328.909267919759	2.19329	0.280870215545395	1.40949990124848e-06	Putative RNA polymerase subunit ABC10-alpha of RNA polymerase complexes I, II, and III, flucytosine induced, Spider biofilm induced
orf19.6923		238.963721066214	2.18885	0.307899567132255	6.10178328763506e-06	Ortholog(s) have chromatin binding activity, role in RNA polymerase II preinitiation complex assembly, transcription by RNA polymerase II and transcription factor TFIID complex localization
orf19.2611	MCM6	130.447232200227	2.18474	0.391296763102419	0.000160408206016074	Putative MCM DNA replication initiation complex component, mRNA expression peak at cell-cycle M/G1 phase, regulated by tyrosol and cell density, repressed by alpha pheromone in SpiderM medium, Hap43-induced gene
orf19.1251	BRN1	528.718173069275	2.1781	0.243693827378193	7.02005907733988e-08	Putative condensin complex subunit, cell-cycle regulated periodic mRNA expression
orf19.409		203.558468747682	2.17364	0.332393757975332	2.21451951251061e-05	Ortholog of S. cerevisiae Aim38/Rcf2, cytochrome c oxidase subunit, plasma membrane localized, Hap43-repressed, induced in oralpharyngeal candidasis, flow model biofilm induced, Spider biofilm repressed
orf19.2599	CRC1	120.852063934632	2.16265	0.398298072705879	0.000241076114051291	Mitochondrial carnitine carrier protein
orf19.5198	NOP4	1099.56861560682	2.16055	0.199773390856198	2.81484461530151e-10	Putative nucleolar protein, Hap43-induced, mutation confers hypersensitivity to 5-fluorocytosine (5-FC), 5-fluorouracil (5-FU), and tubercidin (7-deazaadenosine), represses in core stress response
orf19.6643	MCT1	210.8222855565	2.15918	0.340314197257123	3.64766478786862e-05	Putative malonyl-CoA acyl carrier protein acyltransferase
orf19.2598	VMA4	205.137093977134	2.15784	0.35488750834676	7.71097341114807e-05	H+ transporting ATPase E chain, transcript regulated by Mig1, caspofungin repressed, protein level decreases in stationary phase cultures, rat catheter biofilm repressed
orf19.2580	HST2	426.74021741107	2.15701	0.249122974654119	1.60836361004447e-07	Putative histone deacetylase, role in regulation of white-opaque switch, Spider biofilm induced
orf19.1915	MPP10	301.567275361175	2.15695	0.277818292837155	1.84890465295731e-06	Putative SSU processome and 90S preribosome component, repressed in core stress response, repressed by prostaglandins
orf19.2881	MNN4	149.952382492325	2.15508	0.360879366580075	9.31059260596933e-05	Regulator of mannosylphosphorylation of N-linked mannans to cell wall proteins, no role in virulence or normal interaction with macrophages, mutant induces inflammatory cytokines in dendritic cells, rat catheter and Spider biofilm induced
orf19.541		381.877399816221	2.15249	0.26134583885143	6.30598813379345e-07	Has domain(s) with predicted 2-oxoglutarate-dependent dioxygenase activity
orf19.5027	LCB2	240.345864401127	2.14866	0.325617419002763	2.26533146600166e-05	Putative serine palmitoyltransferase component, mutation confers hypersensitivity to aureobasidin A
orf19.1051	HTA2	244.630940345571	2.14397	0.300053101601269	7.32232964018205e-06	Putative histone H2A, farnesol regulated, rat catheter biofilm repressed, Spider biofilm repressed, Hap43-induced
orf19.1047	ERB1	170.410557008613	2.13874	0.356380617274553	9.71137478646025e-05	Protein with a predicted role in ribosomal large subunit biogenesis, mutation confers hypersensitivity to 5-fluorocytosine (5-FC), 5-fluorouracil (5-FU), and tubercidin (7-deazaadenosine), hyphal, macrophage repressed
orf19.7275	FGR24	329.784675732234	2.13231	0.271568526214418	1.74821040921441e-06	Protein encoded in retrotransposon Zorro2 with similarity to retroviral endonuclease-reverse transcriptase proteins, lacks an ortholog in S. cerevisiae, transposon mutation affects filamentous growth
orf19.1837	TBP1	138.885461755744	2.13107	0.397895614521687	0.000319901702519514	Transcription initiation factor, binds TATA box sequence, binding does not require TFIIA, caspofungin repressed, functional homolog of S. cerevisiae and human TATA-binding proteins, Spider biofilm induced
orf19.1738	UGP1	316.023056973905	2.12995	0.27722888805804	2.61818509523387e-06	UTP-glucose-1-phosphaturidyl transferase, localizes to yeast, not hyphal cell surface, Hog1-repressed, stationary phase enriched, induced in oralpharyngeal candidasis, rat catheter biofilm repressed, Bcr1-repressed in RPMI a/a biofilms
orf19.7392		460.83136295254	2.11627	0.245908034073495	3.00799745867672e-07	Predicted ATP-dependent RNA helicase, RNA strand annealing activity, Spider biofilm induced
orf19.5973	PHB2	220.021245413716	2.11542	0.399463940479753	0.000369574949911932	Prohibitin 2, plasma membrane localized
orf19.4367	SMC1	287.34187550961	2.11362	0.281781763484351	4.54742591178054e-06	Protein similar to chromosomal ATPases, RNA abundance regulated by tyrosol and cell density, cell-cycle regulated periodic mRNA expression
orf19.4062	TRY2	80.555338729208	2.10778	0.478831853174707	0.00153599175755646	Transcription factor, regulator of yeast form adherence, required for yeast cell adherence to silicone substrate, Spider biofilm induced
orf19.3705	PTC6	296.169543923514	2.10677	0.326420955367932	4.03197792979626e-05	Mitochondrial protein phosphatase of the Type 2C-related family (serine/threonine-specific), functional homolog of S. cerevisiae Ptc6p, mutant shows virulence defect
orf19.6818		292.119810958075	2.10661	0.283218904855539	5.04607224234389e-06	Has domain(s) with predicted ATP binding, helicase activity, nucleic acid binding activity
orf19.2045		381.820701382493	2.098	0.267887747742008	2.40740139537924e-06	Ortholog(s) have diacylglycerol kinase activity and role in phosphatidic acid biosynthetic process, regulation of isopentenyl diphosphate biosynthetic process, mevalonate pathway
orf19.6099	CCT8	353.067759355669	2.09712	0.263620802027133	1.99916535783055e-06	Chaperonin-containing T-complex subunit, role in hyphal morphogenesis, particularly starvation-induced, essential, expression in S. cerevisiae inhibits Ras2-mediated pathways, CCT8 and TRP1 overlap, Spider biofilm repressed
orf19.7216		8684.79751752356	2.0913	0.196755239321881	1.45347884655871e-09	Rab-family GTPase involved in vacuolar trafficking, colocolizes with Vps1p and Ypt53p in late endosome
orf19.2480.1	AUT7	221.942967643656	2.08631	0.311341333993592	2.76180905562161e-05	(orf19.2480.1) Putative autophagosome protein, acts synergistically with Ysy6p to regulate unfolded protein response and mitochondrial function under ER stress, macrophage/pseudohyphal-repressed, alternatively spliced intron in 5' UTR
orf19.553		352.052897274287	2.07966	0.319374937719235	4.34720377822585e-05	Predicted membrane transporter, member of the drug:proton antiporter (12 spanner) (DHA1) family, major facilitator superfamily (MFS)
orf19.3761	CDC54	109.927009798136	2.07871	0.412116811021964	0.00066011615018116	Putative pre-replication complex helicase subunit, transcript regulated by Nrg1 and Mig1, periodic mRNA expression, peak at cell-cycle M/G1 phase, Hap43-induced
orf19.6842	TUS1	363.524658489311	2.07652	0.26913140249199	3.6192610823871e-06	Putative guanine nucleotide exchange factor, induced by Mnl1 under weak acid stress, Spider biofilm induced
orf19.6592		643.776683132095	2.07587	0.232653830016463	1.7716312739051e-07	Predicted membrane transporter, member of the aromatic acid:proton symporter (AAHS) family, major facilitator superfamily (MFS)
orf19.1698		290.843397933316	2.07226	0.288068888391012	9.81259216451854e-06	Ortholog(s) have phosphatidate phosphatase activity, role in cellular lipid metabolic process and actin cortical patch localization
orf19.6915	MRE11	298.800240345086	2.07148	0.299372283724319	1.84768169902979e-05	Putative DNA double-strand break repair factor, involved in response to oxidative stress and drug resistance
orf19.3724		13.382226426121	2.07134	1.49220655753977	0.0484876923215877	Ortholog(s) have small ribosomal subunit rRNA binding activity
orf19.3250		366.034169078574	2.06126	0.287554980295494	1.12527335595666e-05	Ortholog(s) have RNA binding activity, role in mRNA splicing, via spliceosome and U1 snRNP, U2-type prespliceosome, nucleus localization
orf19.3674	GAL102	186.590568231082	2.06103	0.356010899993117	0.000200461801819567	UDP-glucose 4,6-dehydratase, role in mannosylation of cell wall proteins, mutation confers hypersensitivity to toxic ergosterol analog, overlaps orf19.3673, Spider biofilm induced
orf19.2290	TOR1	172.043681883142	2.05746	0.35459343355649	0.000198007957971933	Protein similar to TOR family phosphatidylinositol kinases, mutation confers resistance to rapamycin, involved in regulation of ribosome protein synthesis, starvation response, and adhesion
orf19.5384	CHS8	400.277400178009	2.05409	0.256633757386622	2.34228242928644e-06	Chitin synthase required for synthesis of long-chitin fibrils, nonessential, 8 or 9 membrane spanning regions, mRNA present in yeast and hyphae, induced during cell wall regeneration, flow model biofilm repressed
orf19.7036		65.5702999996908	2.04999	0.519943697943867	0.00355681008393633	Ortholog(s) have protein phosphatase binding activity
orf19.3026	MAS1	501.73021145991	2.04795	0.237617565290754	6.1119011999465e-07	Putative mitochondrial processing protease, Hap43-repressed, transcript regulated by Nrg1, oxidative stress-induced via Cap1
orf19.7676	XYL2	591.115027051131	2.04675	0.261770616279999	3.8070480180989e-06	D-xylulose reductase, immunogenic in mice, soluble protein in hyphae, induced by caspofungin, fluconazole, Hog1 and during cell wall regeneration, Mnl1-induced in weak acid stress, stationary phase enriched, flow model biofilm induced
orf19.2463	PRN2	170.965246468016	2.04496	0.347470266073705	0.000174192846290051	Protein similar to pirin, Hap43p-repressed gene
orf19.2028	MXR1	375.38240644989	2.04199	0.305817981802543	3.5725681655277e-05	Putative methionine sulfoxide reductase, Plc1-regulated, induced by human neutrophils, flucytosine, macrophage regulated (gene induced, protein decreased), possibly adherence-induced, Spider biofilm induced
orf19.1706	MET18	94.5355055661351	2.03509	0.444486555504293	0.00147507236155152	Putative protein with a predicted role in nucleotide excision repair (NER) and RNA polymerase II (RNAP II) transcription, Plc1p-regulated
orf19.1378	SUP35	318.209227505578	2.03094	0.272860398638243	8.14126251995421e-06	Translation factor eRF3, shows prion-like aggregation in some, not all, studies, partially complements S. cerevisiae sup35 mutant translation defect, species barrier with S. cerevisiae Sup35p prion, gene not regulated by yeast-hyphal switch
orf19.2095		68.8723893627788	2.02911	0.605830069843407	0.00771954834035387	Ortholog(s) have role in negative regulation of transcription from RNA polymerase II promoter in response to iron and cytosol localization
orf19.2575		384.818156295971	2.02853	0.305006813163529	4.50987657480555e-05	Putative S-adenosylmethionine-dependent methyltransferase, Hap43p-induced gene
orf19.4125		233.813546236937	2.02057	0.316602962840914	8.79470999226644e-05	C2H2 transcription factor, Hap43-induced, rat catheter and Spider biofilm induced
orf19.7500	PXA1	124.692754136787	2.01629	0.387622369578636	0.000647921113992327	Putative peroxisomal, half-size adrenoleukodystrophy protein (ALD or ALDp) subfamily ABC family transporter
orf19.7023		232.966527130023	2.01459	0.338513835638162	0.000188276961281482	Ortholog of S. cerevisiae Ioc4, a protein that influences gene expression through chromatin remodeling, oxidative stress-induced via Cap1
orf19.1154	EGD1	192.551464707666	2.01425	0.327856000853127	0.000135570011998962	Putative GAL4 DNA-binding enhancer protein, soluble protein in hyphae, biofilm induced, macrophage/pseudohyphal-induced, equal level of protein in exponential and stationary growth phase yeast cultures, Spider biofilm repressed
orf19.7235		262.191381219694	2.00465	0.296410365422536	4.11004429227516e-05	Putative protein of unknown function, mutation confers hypersensitivity to amphotericin B
orf19.781	DUR31	277.790279099896	2.00432	0.292788524642767	3.2013660215395e-05	High affinity spermidine transporter, expression is induced by urea, fungal-specific (no human or murine homolog), not required for virulence in a mouse intravenous model
orf19.1386		261.811433747395	2.00318	0.299661480714705	5.25436606214376e-05	Ortholog(s) have SNAP receptor activity and role in endoplasmic reticulum to Golgi vesicle-mediated transport, retrograde vesicle-mediated transport, Golgi to endoplasmic reticulum, vesicle fusion
orf19.6585		189.354854900908	1.99631	0.327277201924883	0.00014528132527174	Ortholog(s) have role in protein maturation by [4Fe-4S] cluster transfer and mitochondrial matrix localization
orf19.3994		419.458919356837	1.99414	0.283012635831938	2.37053858099838e-05	Dolichyl-diphosphooligosaccharide-protein glycotransferase, predicted role in protein N-linked glycosylation, protein O-linked mannosylation, Spider biofilm repressed
orf19.3359	ARP8	378.178024434276	1.99032	0.289953466262552	3.34778511167777e-05	Putative chromatin-remodeling enzyme complex protein, mutation confers hypersensitivity to toxic ergosterol analog, and to amphotericin B, rat catheter biofilm induced
orf19.2334	BIG1	290.199477119022	1.98636	0.291593995875148	4.26744557559099e-05	Endoplasmic reticulum (ER) protein, ortholog of S. cerevisiae Big1, required for beta-1,6-glucan synthesis, filamentation, adhesion, and virulence, rat catheter biofilm repressed
orf19.4845		368.8256370896	1.98603	0.261479589444077	8.36298950512235e-06	Putative integral membrane protein, fluconazole-induced
orf19.355		161.845167301321	1.98497	0.396856610980495	0.0009493267059221	Has domain(s) with predicted oxidoreductase activity
orf19.4643		314.377096693166	1.97883	0.30234962018514	7.9474068683978e-05	Ortholog of C. dubliniensis CD36 : Cd36_41430, Candida tropicalis NEW ASSEMBLY : CTRG1_00187, Candida tropicalis MYA-3404 : CTRG_00187 and Candida albicans WO-1 : CAWG_03642
orf19.5847		156.639298698817	1.97701	0.356091681324283	0.000458996103529492	Ortholog(s) have RNA polymerase III activity, role in tRNA transcription by RNA polymerase III and RNA polymerase III complex localization
orf19.2602	OPT1	269.203410748682	1.97689	0.301871133577008	8.06730358895542e-05	Oligopeptide transporter, transports 3-to-5-residue peptides, alleles are distinct, one has intron, suppresses S. cerevisiae ptr2-2 mutant defects, induced by BSA or peptides, Stp3p, Hog1p regulated, flow model biofilm induced
orf19.7361		316.435880372539	1.97684	0.273298785973985	1.93384156171683e-05	Ortholog(s) have tRNA-intron endonuclease activity, role in tRNA-type intron splice site recognition and cleavage and mitochondrial outer membrane, tRNA-intron endonuclease complex localization
orf19.4441		210.68619477895	1.97486	0.363653562664042	0.000528667257614043	Ortholog(s) have DNA replication origin binding, double-stranded DNA binding, single-stranded DNA binding activity
orf19.2337	ALP1	236.735518632883	1.97232	0.316455944858965	0.000141172580510947	Cystine transporter, present in pathogenic yeasts (no human or murine homolog), Spider biofilm induced
orf19.2778		480.259156143827	1.97166	0.239061471929579	2.69292383225867e-06	Protein of unknown function, transcript is upregulated in clinical isolates from HIV+ patients with oral candidiasis
orf19.4892	TPK1	287.196155633646	1.96876	0.291079184683317	5.78436515353042e-05	cAMP-dependent protein kinase catalytic subunit, Tpk2 isoform, involved in regulation of filamentation, phenotypic switching and mating, WT nuclear localization requires Bcy1, produced during stationary, not exponential growth
orf19.5924	ZCF31	124.594467410351	1.96783	0.388624570954638	0.000932334236154274	Zn(II)2Cys6 transcription factor of unknown function, mutant is sensitive to copper and SDS, and resistant to Calcofluor White, required for yeast cell adherence to silicone substrate
orf19.5806	ALD5	235.250218796072	1.96226	0.332368227936512	0.000280170256849785	NAD-aldehyde dehydrogenase, decreased expression in fluconazole-resistant isolate, or in hyphae, biofilm induced, fluconazole-downregulated, protein abundance is affected by URA3 expression in the CAI-4 strain, stationary phase enriched
orf19.318		596.081764562878	1.96141	0.239477000277597	3.43171553107479e-06	Ortholog(s) have role in protein maturation by [2Fe-2S] cluster transfer, protein maturation by [4Fe-4S] cluster transfer and mitochondrial matrix localization
orf19.1412		236.350787840968	1.95573	0.301680482504625	0.000109635331160824	Ortholog of C. dubliniensis CD36 : Cd36_44020, C. parapsilosis CDC317 : CPAR2_302330, C. auris B8441 : B9J08_004187 and Candida tenuis NRRL Y-1498 : CANTEDRAFT_105448
orf19.482	RPT4	207.108661995179	1.95146	0.315920866605794	0.00016727363348864	26S proteasome regulatory subunit, regulated by Gcn2p and Gcn4p, protein level decreases in stationary phase cultures
orf19.7286	RPN7	349.846130246167	1.94732	0.270937018822067	2.53508336350705e-05	Subunit of the proteasome regulatory particle, regulated by Gcn2p and Gcn4p, protein present in exponential and stationary growth phase yeast cultures
orf19.669	PRM1	435.283399373399	1.9439	0.250339779033121	8.58383394509375e-06	Putative membrane protein with a predicted role in membrane fusion during mating, Hap43p-repressed gene, protein induced during the mating process
orf19.2711		345.931526461209	1.94356	0.28768700895328	7.05578394377877e-05	Similar to S. cerevisiae Elp2, an Elongator complex subunit required for modification of wobble nucleosides in tRNA, repressed in core stress response
orf19.3066	ENG1	329.214262219046	1.93643	0.279985394546618	5.3416265945534e-05	Endo-1,3-beta-glucanase, ortholog of S. cerevisiae Dse4 needed for cell separation, caspofungin, fluconazole repressed, repressed by alpha pheromone in SpiderM medium, flow model biofilm induced, rat catheter biofilm repressed
orf19.3230	BOI2	421.540418777338	1.93531	0.251092381206642	9.54713700720602e-06	Putative SH3-domain-containing protein, mutation confers hypersensitivity to toxic ergosterol analog, Spider biofilm induced
orf19.1994		278.057338806795	1.93471	0.290834108412538	8.92179579775787e-05	Ortholog(s) have phosphatidylinositol binding, phosphatidylinositol-3-phosphate binding activity, role in retrograde transport, endosome to Golgi and endosome localization
orf19.4746	JIP5	230.713999872679	1.93403	0.302983907537913	0.000139251710463231	Ortholog of S. cerevisiae Jip5, predicted role in biogenesis of the large ribosomal subunit, repressed in core stress response, Hap43-induced gene
orf19.3358	LSC1	200.650815105125	1.93373	0.338149494342189	0.000419396957960671	Putative succinate-CoA ligase subunit, induced by high iron, fluconazole-induced, protein present in exponential and stationary growth phase yeast cultures, Spider biofilm repressed
orf19.4787		337.222445748404	1.93166	0.266502410862872	2.59132135836579e-05	Ortholog of S. cerevisiae : JJJ2, C. glabrata CBS138 : CAGL0I06226g, C. dubliniensis CD36 : Cd36_08750, C. parapsilosis CDC317 : CPAR2_803690 and C. auris B8441 : B9J08_004047
orf19.5112	TKL1	158.325616086518	1.92844	0.364375511262668	0.000838621669925069	Putative transketolase, localizes to surface of yeast cells, not hyphae, soluble protein in hyphae, transcript regulated by Nrg1, Mig1, and Tup1, antigenic in human or murine infection, possibly essential (by UAU1 method)
orf19.897	VPS20	303.899328324516	1.92511	0.283551246496271	7.60178242500745e-05	ESCRT III complex protein, role in multivesicular body (MVB) trafficking, required for processing of Rim8, Bcr1-repressed in RPMI a/a biofilms
orf19.1734		209.402322250898	1.92138	0.352776730757738	0.000684772464125368	Putative ATPase and nucleosome spacing factor, heterozygous null mutant displays sensitivity to virgineone
orf19.3317	MED22	150.838599777418	1.91575	0.358809125939718	0.000824459544833323	RNA polymerase II mediator complex subunit
orf19.1563	ECM3	25.117492414852	1.91204	1.16979934466411	0.0447383915883941	Has domain(s) with predicted role in transmembrane transport and integral component of membrane localization
orf19.349		279.666066541024	1.91079	0.293484857774775	0.000131980988342022	Ortholog(s) have role in aerobic respiration, mRNA metabolic process
orf19.717	HSP60	341.717157522113	1.90804	0.286381737148599	0.00010820533767903	Heat shock protein, soluble in hyphae, regulated by Nrg1 and by iron, induced in high iron, heavy metal (cadmium) stress-induced, sumoylation target, protein present in exponential and stationary phase cells, Hap43-repressed
orf19.3873	ARC40	346.84076360404	1.90752	0.271450827018703	5.42894393496469e-05	Protein similar to S. cerevisiae Arc40, involved in actin filament organization in S. cerevisiae, transposon mutation affects filamentous growth, rat catheter and Spider biofilm repressed
orf19.5677	DUR4	201.931114382867	1.90452	0.321598820395359	0.000342184877269319	Putative urea permease, fungal-specific (no human or murine homolog), possibly an essential gene, disruptants not obtained by UAU1 method
orf19.3330	CRL1	433.814986149029	1.90432	0.270765084452467	5.5170630704693e-05	Predicted GTPase of RHO family, CAAX motif geranylgeranylated, expression in S. cerevisiae causes dominant-negative inhibition of pheromone response
orf19.4451	RIA1	378.114828881715	1.89975	0.267505225707453	5.00120012789672e-05	Putative translation elongation factor, genes encoding ribosomal subunits, translation factors, and tRNA synthetases are downregulated upon phagocytosis by murine macrophage
orf19.2369		265.073889071463	1.89908	0.341958237786416	0.000635833572418143	Ortholog(s) have ATP binding, DNA replication origin binding activity
orf19.5058	SMI1	125.773720353368	1.89704	0.398626489994418	0.00186058014062341	Cell wall biosynthesis protein, Hap43, caspofungin-repressed, Cyr1-induced in hyphal cells, reduced biofilm cell wall glucan in mutant, possibly essential (UAU1 method), flow model biofilm induced
orf19.5356		224.654210389045	1.89622	0.308130340120241	0.000247073314828651	Protein with a predicted role in cell wall integrity, repressed in core stress response
orf19.5268	MED10	93.0852588829305	1.89576	0.439533774970321	0.00338523885087162	RNA polymerase II mediator complex subunit, possibly an essential gene, disruptants not obtained by UAU1 method
orf19.7534	MIS12	266.088662377668	1.89421	0.298114694742911	0.000181229075439857	Mitochondrial C1-tetrahydrofolate synthase precursor
orf19.3795	AGP3	295.069622539714	1.89417	0.349296274342032	0.000796236969926077	Putative serine transporter, possible role in assimilation of sulfur, F-12/CO2 early biofilm induced
orf19.2408		467.389443613923	1.89326	0.242515550538788	1.15564234995372e-05	Ortholog(s) have tRNA methyltransferase activity and role in tRNA methylation, wybutosine biosynthetic process
orf19.5910		272.295535899572	1.89054	0.315203629682774	0.000330896605608122	Putative histone acetyltransferase complex subunit, induced upon low-level peroxide stress, Spider biofilm induced
orf19.5851	STE13	403.98221807235	1.88427	0.294382142810982	0.000176529369996787	Putative pheromone-processing dipeptidyl aminopeptidase, possible Kex2 substrate, transposon mutation affects filamentous growth, induced by low nitrogen, germ tube formation, flow model biofilm repressed
orf19.5459		326.72734619569	1.87647	0.268581266198179	7.49210089434994e-05	mRNA polyadenylation regulating protein, Hap43-repressed, transcript is upregulated in RHE model of oral candidiasis and in clinical isolates from HIV+ patients with oral candidiasis, Spider biofilm repressed
orf19.2391		229.344768159792	1.87483	0.318464344887455	0.000454542573116992	Putative protein of unknown function, Hap43p-repressed gene, S. cerevisiae ortholog YKR023W localizes to mitochondria
orf19.4520		237.632671878638	1.86916	0.299173413584586	0.000256068990296759	Putative gluconokinase, rat catheter biofilm induced
orf19.5906	ADE2	198.455352954367	1.86909	0.323384593990665	0.000512784794154828	Phosphoribosylaminoimadazole carboxylase, role in adenine biosynthesis, required for normal growth and virulence in immunosuppressed mouse infection, not induced in GCN response, in contrast to S. cerevisiae ADE2, stationary phase-enriched
orf19.278		815.114017929638	1.86327	0.238980373192949	1.51680341607454e-05	Protein of unknown function, required for adhesion to abiotic substrate, Spider biofilm induced
orf19.2747	RGT1	74.0620105728149	1.86106	0.492534860019184	0.00665875651676287	Zn(II)2Cys6 transcription factor, transcriptional repressor involved in the regulation of glucose transporter genes, ortholog of S. cerevisiae Rgt1, mutants display decreased colonization of mouse kidneys
orf19.6531	NUC2	47.6474428362485	1.85777	0.60592344744089	0.0138826244148856	Putative NADH-ubiquinone oxidoreductase, identified in detergent-resistant membrane fraction (possible lipid raft component), alkaline repressed, Hap43-repressed, Spider biofilm repressed
orf19.5949	FAS2	232.178858856872	1.85751	0.333575062241228	0.000775487629443293	Alpha subunit of fatty-acid synthase, required for virulence in mouse systemic infection and rat oropharyngeal infection models, regulated by Efg1, fluconazole-induced, amphotericin B repressed, flow model and Spider biofilm repressed
orf19.2622	YPT31	162.47933583005	1.8554	0.372678751840325	0.00167379802924664	Protein required for resistance to toxic ergosterol analog
orf19.6979		235.642498637684	1.85117	0.306460270616898	0.000394043249002975	Ortholog(s) have role in cellular manganese ion homeostasis, mitochondrion organization
orf19.7080	LEU2	423.300609985301	1.85096	0.249415646978852	3.42231963014213e-05	Isopropyl malate dehydrogenase, leucine biosynthesis, induced by human whole blood or PMNs, protein level decreases in stationary phase, GlcNAc-induced protein, flow model biofilm repressed
orf19.2186		399.898909081623	1.85021	0.263190888364833	8.54873904886264e-05	Ortholog(s) have role in positive regulation of TORC1 signaling and Seh1-associated complex, extrinsic component of fungal-type vacuolar membrane, nuclear periphery, nuclear pore, nuclear pore outer ring localization
orf19.4162	MLH1	418.356065722716	1.84793	0.293490089100073	0.000283256850104141	Putative mismatch repair protein, cell-cycle regulated periodic mRNA expression
orf19.4001		462.361553694436	1.8466	0.249629478579632	3.95391579977583e-05	Protein involved in mitochondrial function, mutants are sensitive to chitosan and SDS
orf19.3018	SPP1	283.226459852224	1.84545	0.280725564766178	0.000169569390372835	Putative histone methyltransferase, induced by nitric oxide independent of Yhb1p, cell-cycle regulated periodic mRNA expression
orf19.1539		332.170420049195	1.84214	0.270553163397167	0.000128504991266264	Protein of unknown function, F-12/CO2 early biofilm induced
orf19.387	GCR3	339.720985579416	1.84192	0.303580617616593	0.000402390694570808	Functional homolog of S. cerevisiae Gcr3, which acts in regulation of glycolytic genes, no intron predicted, in contrast to intron in S. cerevisiae GCR3 gene
orf19.4007		442.729674394532	1.84095	0.263170084800151	9.57804821280155e-05	Ortholog(s) have protein-lysine N-methyltransferase activity, role in peptidyl-lysine methylation, peptidyl-lysine monomethylation, peptidyl-lysine trimethylation and nucleolus localization
orf19.2941	SCW4	214.937546648684	1.83804	0.31351345064911	0.000539487344601706	Putative cell wall protein, substrate for Kex2p processing in vitro, expression regulated by white-opaque switch, alkaline repressed, possibly essential (UAU1 method), flow model biofilm induced, Spider biofilm induced
orf19.4523		142.222224748985	1.83801	0.404118003108983	0.00303451041532149	Ortholog(s) have 5-formyltetrahydrofolate cyclo-ligase activity and role in folic acid-containing compound biosynthetic process
orf19.797	BAT21	307.907654139729	1.83794	0.273587294154569	0.000143158456932469	Putative branched chain amino acid aminotransferase, regulated by Gcn4, Gcn2, induced in response to amino acid starvation (3-aminotriazole treatment), early-stage flow model biofilm formation
orf19.886	PAN1	261.507130924977	1.83362	0.28900286820389	0.000286385924398396	Essential protein involved in endocytosis and polarized growth, ortholog of S. cerevisiae Pan1, which is a part of a complex that regulates actin cytoskeleton, Spider biofilm repressed
orf19.4738		298.841802418866	1.83264	0.278974611361681	0.000193113336133658	Ortholog(s) have integral component of endoplasmic reticulum membrane localization
orf19.4006		368.670881507495	1.82845	0.273133727493534	0.000158212220841422	Has domain(s) with predicted 2-dehydropantoate 2-reductase activity, NADP binding, oxidoreductase activity, oxidoreductase activity, acting on the CH-OH group of donors, NAD or NADP as acceptor activity
orf19.808		378.60708237478	1.82812	0.256872489502186	8.6719191781363e-05	Ortholog(s) have role in histone deacetylation, negative regulation of chromatin silencing at telomere and negative regulation of ribosomal DNA heterochromatin assembly, more
orf19.2923		350.901705346914	1.82282	0.274343470342182	0.000183578053836409	Predicted membrane transporter, member of the drug:proton antiporter (14 spanner) (DHA2) family, MFS superfamily, induced by alpha pheromone in SpiderM medium
orf19.3418		585.504858498515	1.82161	0.229375615437879	1.71897820795893e-05	Guanidinobutyrase (Gbase), enzyme involved in metabolism of guanidinobutyrate
orf19.7617		158.200404508885	1.81926	0.356149539292279	0.00162321807019938	Ortholog(s) have peptide alpha-N-acetyltransferase activity, peptide-glutamate-N-acetyltransferase activity, peptide-serine-N-acetyltransferase activity
orf19.2250	SPE3	197.032349321895	1.81776	0.322166230052666	0.000853071005042848	Putative spermidine synthase, predicted role in pantothenate and spermidine biosynthesis, Spider biofilm repressed
orf19.542.2	MIM1	233.763254018979	1.81696	0.318415445947829	0.000782362903588728	(orf19.542.2) Predicted mitochondrial protein involved in outer membrane protein import, rat catheter biofilm repressed
orf19.4817	RAM2	353.980721851464	1.81671	0.310593041918471	0.000629880264118968	Alpha subunit of heterodimeric protein geranylgeranyltransferase type I and farnesyltransferase, a-specific transcript, lovastatin, fluconazole regulated, GGTase I binds zinc, is Mg-dependent, Cdc42 substrate, rat catheter biofilm repressed
orf19.6252		555.030874852629	1.81619	0.233849102819712	2.70486291944036e-05	Ortholog(s) have RNA polymerase II complex binding, RNA polymerase II transcription factor binding activity
orf19.443		265.979957233751	1.81517	0.302667755000165	0.000507552899371495	Ortholog(s) have RNA polymerase III activity, role in tRNA transcription by RNA polymerase III, transcription initiation from RNA polymerase III promoter and RNA polymerase III complex localization
orf19.3001	TEM1	561.504231110306	1.81089	0.232128990129815	2.64788153308795e-05	Putative GTPase involved in mitotic exit and cytokinesis, induced under Cdc5p depletion
orf19.2947	SNZ1	258.353971529222	1.80857	0.292183451387001	0.000415082574994921	Stationary phase protein, vitamin B synthesis, induced byyeast-hypha switch, 3-AT or in azole-resistant strain overexpressing MDR1, soluble in hyphae, regulated by Gcn4, macrophage, Spider biofilm induced, rat catheter biofilm repressed
orf19.6422	SSY5	367.286261602208	1.80835	0.265745053488663	0.000147414909329558	Ortholog(s) have serine-type endopeptidase activity, role in protein autoprocessing, protein processing, response to amino acid and extrinsic component of plasma membrane localization
orf19.438		333.893523399854	1.80071	0.265562580411823	0.000164968795845463	Has domain(s) with predicted membrane localization
orf19.5991		236.372016270382	1.80004	0.298039700875359	0.000518056333943847	Ortholog(s) have role in assembly of large subunit precursor of preribosome, maturation of 5.8S rRNA from tricistronic rRNA transcript (SSU-rRNA, 5.8S rRNA and LSU-rRNA), more
orf19.6506		472.118695657658	1.79986	0.312901842451373	0.000803269547817395	Ortholog(s) have role in histone deacetylation, negative regulation of antisense RNA transcription and positive regulation of transcription by RNA polymerase II, more
orf19.5234	RBD1	327.410058251194	1.79945	0.324233399778365	0.00102728061060826	Rhomboid-like protein, similar to putative intramembrane serine proteases, role in filamentous growth, Gcn4-regulated, caspofungin repressed, Spider biofilm induced
orf19.1941	NUF2	283.254999312152	1.79878	0.280147245477463	0.00030942052538224	Kinetochore component, amount of Nuf2p and Mtw1p protein detected at each centromere is consistent with a single kinetochore microtubule attachment site
orf19.4585	TFG1	208.160272558565	1.79778	0.33833506987432	0.00133635021851561	Protein similar to S. cerevisiae Tfg1p, which is part of transcription factor TFIIF, transposon mutation affects filamentous growth, possibly an essential gene, disruptants not obtained by UAU1 method
orf19.2825		243.107093351893	1.79699	0.299987301099458	0.000583094796432148	Putative cytosolic Fe-S protein assembly protein, a-specific transcript, regulated by Sef1, Sfu1, and Hap43, rat catheter and Spider biofilm induced
orf19.3088		353.945092382002	1.79617	0.27353322463711	0.000244068702333757	bZIP transcription factor, possibly transcriptionally regulated upon hyphal formation, Hap43, F-12/CO2 early biofilm induced, Spider biofilm induced
orf19.638	FDH1	315.558492780462	1.79355	0.271689025713381	0.000238163745710522	Formate dehydrogenase, oxidizes formate to CO2, Mig1 regulated, induced by macrophages, fluconazole-repressed, repressed by Efg1 in yeast, not hyphal conditions, stationary phase enriched, rat catheter and Spider biofilm induced
orf19.5782		267.433041963323	1.79347	0.288609033013825	0.000441280532962932	Ortholog(s) have phospholipase activity, role in cardiolipin metabolic process, phosphatidylethanolamine metabolic process, phospholipid metabolic process and mitochondrial matrix localization
orf19.2065		243.258381303367	1.79224	0.350446277828715	0.00184657020791316	Ortholog(s) have allantoicase activity and role in allantoin catabolic process
orf19.2992	RPP1A	147.207413813996	1.78887	0.371799476427871	0.00265151711189552	Conserved acidic ribosomal protein, likely role in regulation of translation elongation, interacts with Rpp2B, 1 of 4 similar C. albicans ribosomal proteins (Rpp1A, Rpp1Bp, Rpp2A, Rpp2B), Hap43-induced, Spider biofilm repressed
orf19.144	SNU114	98.4144261898646	1.78857	0.428456610265264	0.00538838336095534	Protein similar to S. cerevisiae Snu114p, which is an RNA helicase involved in pre-mRNA splicing, likely to be essential for growth, based on an insertional mutagenesis strategy
orf19.880		270.586072166089	1.78747	0.284410747998468	0.000410845908412924	Ortholog(s) have role in COPII-coated vesicle cargo loading and COPII vesicle coat localization
orf19.4954		292.279753371544	1.78728	0.320353671505449	0.00105380121294454	Ortholog(s) have role in vacuolar acidification and integral component of membrane localization
orf19.3986	PPR1	353.466858183267	1.78686	0.262123384885583	0.000178873759252201	Transcription factor with zinc cluster DNA-binding motif involved in regulation of purine catabolism, has similarity to S. cerevisiae Ppr1p, which is a transcription factor involved in the regulation of uracil biosynthesis genes
orf19.3720		187.938157754406	1.78621	0.334552167595924	0.00135909172352056	Ortholog(s) have role in positive regulation of endo-1,4-beta-xylanase activity and SCF ubiquitin ligase complex, cytoplasm localization
orf19.117		92.9278427670677	1.78476	0.438101163311183	0.00600119162084442	t-SNARE protein required for secretory vesicle-membrane fusion
orf19.4724		282.274222781472	1.78403	0.281439952416451	0.000385816709442342	Ortholog(s) have RNA binding activity, role in spliceosomal complex assembly and U2-type prespliceosome localization
orf19.4743	AFG1	220.645427151613	1.78302	0.309530054172709	0.000867850324164658	Putative mitochondrial ATPase of the AAA family, similar but not orthologous to S. cerevisiae Afg1, mutant is viable, regulated by Sef1, Sfu1, and Hap43
orf19.2736	HFL2	187.053735681211	1.78256	0.327811566635438	0.00121589169143098	HAP5-like, ortholog of S. cerevisiae Bur6, a heterodimeric NC2 transcription regulator complex subunit, flucytosine induced
orf19.7322		307.860778797494	1.77028	0.287269790965205	0.000523364743668275	Protein of unknown function, S. cerevisae ortholog Ypl225w interacts with ribosomes, rat catheter biofilm induced
orf19.5516		324.151139235799	1.76988	0.267541478977239	0.000289583635443395	Ortholog(s) have role in SRP-dependent cotranslational protein targeting to membrane and signal recognition particle, endoplasmic reticulum targeting localization
orf19.7581		367.786637486223	1.76904	0.31153388767186	0.000992369815512989	Protein with a predicted role in assembly of U2 snRNP into the spliceosome, Spider biofilm induced
orf19.2998	TSR2	422.675866437835	1.7676	0.248617449887747	0.000137397912913852	Protein with a predicted role in pre-rRNA processing, repressed by prostaglandins
orf19.837	GNA1	380.623135466832	1.76739	0.256555236160388	0.000190670360795629	Glucosamine-6-phosphate acetyltransferase, enzyme of UDP-GlcNAc biosynthesis, required for viability in absence of GlcNAc supplementation, required for persistent infection and wild-type virulence in mouse systemic infection
orf19.759		218.536887114582	1.76339	0.309175983619869	0.00098362243263759	Ortholog(s) have role in endoplasmic reticulum to Golgi vesicle-mediated transport, retrograde vesicle-mediated transport, Golgi to endoplasmic reticulum and COPI vesicle coat, endosome localization
orf19.2597	MRS2	287.490281148326	1.76207	0.280271717050675	0.000492136914128292	Putative magnesium ion transporter, mitochondrial, fungal-specific (no human or murine homolog)
orf19.874		49.0353532829156	1.7614	0.638383083914563	0.0212075619984656	Predicted mitochondrial i-AAA protease supercomplex, degrades misfolded mitochondrial proteins, Hap43-repressed gene
orf19.1833		349.507650700326	1.76128	0.26281077449998	0.000271064688394287	Ortholog(s) have pseudouridine synthase activity
orf19.1573		189.917610683532	1.75625	0.393934757473966	0.00462571626857548	Ortholog(s) have fungal-type vacuole membrane, vacuole-mitochondrion membrane contact site localization
orf19.5114		364.115213331054	1.7548	0.271064854122305	0.000389884406217107	Sorting nexin, role in maintaining late-Golgi resident enzymes in their proper location by recycling molecules from the prevacuolar compartment, Spider biofilm induced
orf19.4818		112.355236346137	1.75253	0.403160816379108	0.00506158478098844	Protein of unknown function, Spider biofilm induced
orf19.2983	CDC73	468.095931205486	1.75199	0.241266510652444	0.000125133101571107	Putative transcription elongation factor, cdc73 kap114 double transposon mutation affects filamentous growth, Spider biofilm repressed
orf19.2988		268.654511041039	1.74852	0.290150112435455	0.000735100647259383	Predicted aminotransferase based on S. pombe ortholog SPBC660.12c, flow model biofilm induced
orf19.4909	CBK1	368.23407938058	1.74813	0.300251342266402	0.000924017509839232	Ser/Thr kinase of cell wall integrity pathway, mutants show abnormal morphology and aggregation, Mob2p associated, required for wild-type hyphal growth and transcriptional regulation of cell-wall-associated genes
orf19.166	ASG1	256.073672839297	1.74454	0.333251988900007	0.0018896893198324	Gal4p family zinc-finger transcription factor with similarity to S. cerevisiae Asg1p
orf19.3049		300.457386196677	1.74229	0.275368888499424	0.000497274205420086	Ortholog(s) have role in ascospore formation, ascospore wall assembly, ascospore-type prospore membrane formation and protein localization to cell division site, more
orf19.3679		470.482490906743	1.74052	0.25011185525506	0.000210618509946259	Putative protein of unknown function, stationary phase enriched protein
orf19.2378		211.40536441448	1.73774	0.320401164805152	0.00161060871056731	Ortholog(s) have role in vacuolar proton-transporting V-type ATPase complex assembly and integral component of endoplasmic reticulum membrane localization
orf19.3577	COQ5	249.678946787975	1.73001	0.295733780788016	0.00100109328923476	Putative methyltransferase of ubiquinone biosynthesis, regulated by Gcn4, repressed by amino acid starvation (3-AT), Hap43, induced upon adherence to polystyrene, Spider biofilm repressed
orf19.4618	FBA1	384.146939723431	1.728	0.253702777858376	0.000296104207974756	Fructose-bisphosphate aldolase, glycolytic enzyme, antigenic in murine/human infection, regulated by yeast-hypha switch, induced by Efg1, Gcn4, Hog1, fluconazole, phagocytosis-repressed, flow model biofilm induced, Spider biofilm repressed
orf19.2489		425.134631658856	1.72713	0.256570053071541	0.000323518122733494	Putative karyopherin beta, repressed by nitric oxide
orf19.734	GLK1	296.642982550674	1.72682	0.311933813298566	0.00146313753692519	Putative glucokinase, transcript regulated upon yeast-hyphal switch, Efg1 regulated, fluconazole-induced, induced in core stress response, colony morphology-related gene regulation by Ssn6, GlcNAc-induced protein
orf19.5455		378.083633210917	1.72459	0.265665215884799	0.000463698576232527	Ortholog(s) have GTPase regulator activity, mRNA binding activity
orf19.3240	ERG27	403.922655642983	1.72399	0.249277694615479	0.000265038805333577	3-Keto sterol reductase of ergosterol biosynthesis, acts in C-4 sterol demethylation with Erg25p and Erg26p, possible drug target, essential for viability, functional homolog of S. cerevisiae Erg27p
orf19.1510	SRD1	50.5285924155895	1.72296	0.577399257703452	0.0190648745327099	Sur7 family protein with PalI-like domains, not required for stress responses, mutant is viable
orf19.4984		283.758743905969	1.72182	0.33989249993644	0.0026152521918895	Pseudogene, has lysine motifs associated with chitin binding
orf19.2857		375.492595596259	1.71992	0.271928773255319	0.000600057374235877	Ortholog(s) have DNA helicase activity, DNA translocase activity
orf19.4804	LIP2	257.639958067283	1.71798	0.353092228057722	0.00340657115390505	Secreted lipase, member of a differentially expressed lipase gene family, expressed in alimentary tract, but not oral tissue, during mouse oral infection, may have a role in nutrition and/or in creating an acidic microenvironment
orf19.3708	SAP2	194.654947157273	1.71776	0.320595607213272	0.00187505155309493	Major secreted aspartyl proteinase, utilization of protein as nitrogen source, role in virulence complicated by URA3 effects, immunoprotective, regulated by growth, albumin, drugs, white cell-type, flow model biofilm induced
orf19.4993	SEC18	389.900105611802	1.71693	0.256819017153702	0.00037359837418434	Functional homolog of S. cerevisiae Sec18p, which acts in protein transport, conserved ATP binding site, not glycosylated
orf19.3058		237.149924240201	1.71412	0.301746118748904	0.00131393213620755	Ortholog(s) have oxidoreductase activity, acting on paired donors, with incorporation or reduction of molecular oxygen, reduced flavin or flavoprotein as one donor, and incorporation of one atom of oxygen activity
orf19.2552		325.499113749099	1.71354	0.290811514326047	0.00107167434666537	Protein similar to S. cerevisiae Pmr1p, amphotericin B induced, previously merged with orf19.2553, unmerged from orf19.2553 in a revision of Assembly 21
orf19.6203	PUT3	166.629110431968	1.7123	0.339323603463096	0.00281859245335301	Zn(II)2Cys6 transcription factor, has similarity to S. cerevisiae Put3, a transcription factor involved in the regulation of proline utilization genes
orf19.7127	TLO16	440.769429004391	1.71217	0.24515347448784	0.000259067346278219	Member of a family of telomere-proximal genes of unknown function, may be spliced in vivo
orf19.2115		340.173993113996	1.70969	0.271630449235877	0.000678613397312167	Putative molybdopterin-converting factor, fungal-specific (no human or murine homolog)
orf19.6924	HTA1	193.59029620223	1.70916	0.357191308492607	0.00389862045675694	Histone H2A, repressed in fkh2 mutant, amphotericin B repressed, farnesol regulated, RNA abundance regulated by tyrosol and cell density, Hap43-induced gene, Spider biofilm repressed
orf19.2407	DPS1-1	250.100285644625	1.70513	0.292754881462108	0.00117451984819127	Putative tRNA-Asp synthetase, genes encoding ribosomal subunits, translation factors, tRNA synthetases are downregulated upon phagocytosis by murine macrophage, protein enriched in stationary phase yeast cultures
orf19.4109	PMT4	311.247836983294	1.70384	0.282378206883166	0.000915709768360701	Protein mannosyltransferase, required for WT cell wall composition and virulence in mice, roles in hyphal growth and drug sensitivity, one of 5 family members, Axl2 a substrate, Spider biofilm repressed, Bcr1-repressed in RPMI a/a biofilm
orf19.2818		286.049469360122	1.70323	0.304111707206497	0.0015483399711832	Ortholog(s) have RNA-dependent ATPase activity, second spliceosomal transesterification activity
orf19.3802	PMT6	305.139994102551	1.70207	0.272510700958492	0.000755218314449953	Protein mannosyltransferase, required for virulence in mice, adhesion to endothelium, role in hyphal growth signaling, hygromycin B sensitivity, no major role in cellular PMT activity, Hap4-repressed, Bcr1-repressed in RPMI a/a biofilms
orf19.4371	TAL1	202.189318870835	1.70058	0.315880416705928	0.002023310980716	Transaldolase, protein present in exponential and stationary growth phase yeast cultures, oxidative stress-induced via Cap1, induced by nitric oxide independent of Yhb1p, sumoylation target, rat catheter biofilm repressed
orf19.6893		261.681202332948	1.70032	0.304908872734009	0.00166112941414562	Ortholog(s) have GTPase binding activity, role in endoplasmic reticulum to Golgi vesicle-mediated transport and Golgi membrane localization
orf19.4821	LIP1	290.39629156568	1.69997	0.327376733165311	0.00248911892723451	Secreted lipase, member of a lipase gene family whose members are expressed differentially in response to carbon source and during infection, may have a role in nutrition and/or in creating an acidic microenvironment
orf19.2105		399.441456189435	1.69632	0.292340905347274	0.00123719783358609	Putative pre-mRNA-splicing factor, possibly an essential gene, disruptants not obtained by UAU1 method
orf19.3259		355.123003570806	1.69593	0.260369128441972	0.000544882841005548	Ortholog(s) have peptidase activity, role in protein targeting to ER, signal peptide processing and endoplasmic reticulum, signal peptidase complex localization
orf19.4912		530.690374600485	1.69029	0.234116549024413	0.000221296967401744	Ortholog(s) have ubiquitin protein ligase binding activity, role in positive regulation of receptor internalization, protein ubiquitination, ubiquitin-dependent endocytosis and Golgi apparatus, cytosol, plasma membrane localization
orf19.3356	ESP1	251.556361572474	1.68499	0.329453592919187	0.0029354567491787	Separase, caspase-like cysteine protease that cleaves cohesins to allow chromatid separation during anaphase, mutation confers increased sensitivity to nocodazole, periodic mRNA expression, peak at cell-cycle S/G2 phase
orf19.2307		145.732166261123	1.68494	0.390134841740406	0.00651624402709253	Ortholog(s) have role in mRNA 3'-end processing, mRNA polyadenylation, pre-mRNA cleavage required for polyadenylation and mRNA cleavage and polyadenylation specificity factor complex, nucleus localization
orf19.7565	GNP3	175.993180472932	1.6836	0.345430881475332	0.00396887267933323	Putative high-affinity glutamine permease, fungal-specific (no human or murine homolog)
orf19.1720		320.044818289143	1.68352	0.294593843752884	0.00149928729967777	Ortholog(s) have role in mitotic recombination
orf19.4463		157.316042017335	1.67603	0.348801836231472	0.00429108650695482	Ortholog of Candida albicans WO-1 : CAWG_01004
orf19.4257	INT1	100.863748344418	1.67454	0.474733463264405	0.0136475977318914	Protein structurally similar to alpha-subunit of human leukocyte integrin, role in morphogenesis, adhesion, and mouse cecal colonization and systemic virulence, similar to S. cerevisiae Bud4, Hap43-induced gene
orf19.4676		215.206150813657	1.67297	0.307997012967611	0.00214990933026691	Protein with homology to mitochondrial intermembrane space proteins, regulated by Sef1p-, Sfu1p-, and Hap43p
orf19.7222	PAM16	178.41647495888	1.67277	0.3602522310636	0.0050325286630705	Putative maltase, regulated by Gcn4, repressed by amino acid starvation (3-AT), rat catheter biofilm induced
orf19.5826		233.19412565296	1.67257	0.312109951718211	0.0023671340684356	Predicted amino acid transmembrane transporter, rat catheter biofilm repressed
orf19.5005	OSM2	433.960465003945	1.67027	0.314766726631298	0.0025431358833762	Putative mitochondrial fumarate reductase, regulated by Ssn6p, Gcn2p, and Gcn4p, Hog1p-downregulated, stationary phase enriched protein, Hap43p-repressed gene
orf19.3307		267.931380767678	1.66977	0.286564228224098	0.00145121850357978	Flavin-containing monooxygenase, catalyzes oxidation of biological thiols to maintain the ER redox buffer ratio for correct folding of disulfide-bonded proteins, Spider biofilm repressed
orf19.232		293.760569385541	1.66749	0.294887781370691	0.00181936408861768	Subunit of the RNA polymerase II mediator complex
orf19.5599	MDL2	222.893028565765	1.66675	0.315339163555344	0.00270628480483942	Putative mitochondrial, half-size MDR-subfamily ABC transporter
orf19.5280	MUP1	263.688847059279	1.66236	0.303363725304727	0.00216616407223527	High affinity methionine permease, required for morphogenesis, alkaline upregulated by Rim101, Spider biofilm induced
orf19.4353	ULP2	206.452353013499	1.66097	0.317262190884215	0.00291567475917162	SUMO deconjugation enzyme, removes the small ubiquitin-like modifier (SUMO) from proteins, Spider biofilm induced
orf19.4626		386.657666002222	1.65938	0.267802340847392	0.0010360785244814	Ortholog(s) have role in TOR signaling, positive regulation of transcription by RNA polymerase I and cytosol, extrinsic component of membrane localization
orf19.4757	NAR1	381.054836673233	1.65735	0.301705091301777	0.00221502577380729	Putative cytosolic iron-sulfur (FeS) protein assembly machinery protein, induced by nitric oxide, oxidative stress-induced via Cap1p
orf19.5962	HGT4	515.363729272754	1.65411	0.24875095114137	0.000623914103761325	Glucose and galactose sensor, fermentation, filamentation, virulence roles, 20-member glucose transporter family, extended C terminus, high-glucose repressed, macrophage induced, flow model biofilm repressed, Spider biofilm induced
orf19.1387		299.441945132239	1.6539	0.27489391048593	0.00124799268525959	Ortholog(s) have 4 iron, 4 sulfur cluster binding, ATPase activity, role in iron-sulfur cluster assembly, tRNA wobble uridine modification and Nbp35-Cfd1 ATPase complex, cytoplasm localization
orf19.4624	HRT2	23.3207666530269	1.65313	0.875883960941271	0.0464656775648735	Protein described as having a role in Ty3 transposition, repressed in hyphae, stationary phase enriched protein, rat catheter and Spider biofilm repressed
orf19.2481		227.041646790144	1.65133	0.301097082203552	0.00229888299133306	Protein of unknown function, Spider biofilm induced
orf19.707	APG7	85.9756623352324	1.6501	0.44873513024726	0.0129551883601251	Ortholog(s) have Atg12 activating enzyme activity, Atg8 activating enzyme activity
orf19.1367	MTW1	324.237056804983	1.64898	0.273457302326549	0.00125894567267762	Kinetochore component, amount of Nuf2p and Mtw1p protein detected at each centromere is consistent with a single kinetochore microtubule attachment site
orf19.6875	VPS35	275.06812361091	1.64693	0.291586277843795	0.00200829884067634	Putative role in vacuolar sorting, downregulated in biofilm, induced upon adherence to polystyrene
orf19.5605		140.419484096184	1.64602	0.362483523314768	0.00610186260412099	Ortholog(s) have protein-macromolecule adaptor activity, ubiquitin protein ligase binding activity and role in positive regulation of ubiquitin-dependent endocytosis, regulation of intracellular transport
orf19.3944	GRR1	211.042748395902	1.64586	0.324867856880122	0.0038522799408588	F-box protein component of the SCF ubiquitin-ligase complex required for cell cycle progression, involved in negative control of pseudohyphal growth, regulates stability of Ume6p in response to CO2
orf19.831		179.684423280531	1.64379	0.358787492953173	0.00590156130479573	Subunit of SWI/SNF chromatin remodeling complex, involved in transcriptional regulation of carbon utilization, hyphal growth and heat stress response, fungus-specific
orf19.2174	RAD57	227.016893853398	1.64249	0.303066444279266	0.00266970894402808	Putative DNA recombination and repair protein, induced by interaction with macrophage, transcript is regulated by Nrg1, Mig1, and Tup1, essential protein, S. cerevisiae ortholog is essential
orf19.7513	ALK2	196.169543758648	1.64233	0.321582327250179	0.00373688836185766	N-Alkane inducible cytochrome P450
orf19.7261		319.199243910502	1.64043	0.273432434014658	0.00143953229449058	Putative Rab GDP-dissociation inhibitor, GlcNAc-induced protein, Spider biofilm repressed
orf19.7370		311.679861470139	1.63466	0.290978412933291	0.00219867621646029	Possible G-protein coupled receptor, vacuolar membrane transporter for cationic amino acids, PQ-loop motif, rat catheter and Spider biofilm induced
orf19.4376		431.975369439179	1.63445	0.244194709000038	0.000721878659026831	Protein of unknown function, Spider biofilm induced
orf19.7319	SUC1	308.304949583963	1.62963	0.282321489953099	0.00191907077529578	Zinc-finger transcription factor, regulates alpha-glucosidase exression, complements S. cerevisiae suc2 for sucrose utilization and mal13 maltase defect, required for yeast cell adherence to silicone substrate, rat catheter biofilm induced
orf19.5832	HPT1	359.092225740776	1.62766	0.303765031320444	0.00309470104055408	Putative hypoxanthine-guanine phosphoribosyltransferase, protein abundance affected by URA3 expression in the CAI4 strain background, protein level decreases in stationary phase, Spider biofilm induced
orf19.4864		383.664749930029	1.62745	0.260936289900347	0.00118463703362979	Ortholog(s) have acylglycerol lipase activity, role in triglyceride metabolic process and lipid droplet, membrane localization
orf19.526	NHP2	296.187911601548	1.62676	0.303043208727074	0.00307456955546134	Putative H/ACA snoRNP protein, macrophage/pseudohyphal-induced
orf19.7545		751.833356916932	1.62518	0.215005709345277	0.000253061238321543	Protein similarity to mutator-like element (MULE) transposase
orf19.2618	MET2	51.8885510961658	1.62359	0.599408002428361	0.0292764277567651	Homoserine acetyltransferase, Hap43p-, Gcn4p-regulated, macrophage/pseudohyphal-repressed, not highly biofilm induced, in contrast to many sulfur amino acid metabolic genes, no human or murine homolog, virulence-group-correlated expression
orf19.2078		274.948509380531	1.62073	0.283348981967537	0.00211752332784483	Ortholog(s) have role in Golgi to vacuole transport and early endosome, trans-Golgi network localization
orf19.5293		275.587746758709	1.61804	0.29161216912197	0.0026878857018419	Ortholog of C. dubliniensis CD36 : Cd36_43710, C. parapsilosis CDC317 : CPAR2_402940, C. auris B8441 : B9J08_005206 and Candida tenuis NRRL Y-1498 : CANTEDRAFT_114940
orf19.6344	RBK1	347.545979592046	1.61785	0.260580134417795	0.0012808840692636	Has domain(s) with predicted ribokinase activity and role in D-ribose metabolic process
orf19.4362		273.576409926176	1.61735	0.321456558085615	0.00459966680345739	Ortholog(s) have role in protein targeting to mitochondrion and mitochondrial outer membrane, peroxisomal membrane localization
orf19.4871	ERO1	232.606984261718	1.61479	0.301443853730114	0.00334303139379668	Ortholog of S. cerevisiae Ero1, role in formation of disulfide bonds in the endoplasmic reticulum, fluconazole-induced, induced by Mnl1 under weak acid stress, Spider biofilm induced
orf19.4461		223.588706029438	1.61287	0.30840965097143	0.00387541797037666	Ortholog of Candida albicans WO-1 : CAWG_01005
orf19.1580		29.5451545134064	1.61124	0.757845211095582	0.0427091445034363	Protein of unknown function, Spider biofilm induced
orf19.5392	NGT1	101.207570249496	1.61057	0.44317376540578	0.0148481103252266	N-acetylglucosamine (GlcNAc)-specific transporter, role in GlcNAc (but not serum) induced hyphal growth, localizes to plasma membrane, induced by GlcNAc, macrophage engulfment, 12 transmembrane, major facilitator superfamily
orf19.3990		274.410178305421	1.6043	0.281167207482462	0.00241879404052708	Ortholog(s) have DNA-directed 5'-3' RNA polymerase activity, RNA polymerase III activity and role in tRNA transcription by RNA polymerase III, transcription initiation from RNA polymerase III promoter
orf19.5377	HOS2	185.908482488321	1.60219	0.346109842219755	0.00683840164536717	Putative protein deacetylase, deacetylates tubulin in vitro, genetic evidence suggests that Set3p and Hos2p function together as a complex involved in regulation of white-opaque switching, filamentous growth and virulence
orf19.1012		103.36157383985	1.59663	0.421781625471167	0.0140003897952199	Ortholog(s) have role in Golgi to vacuole transport, endosomal transport, vesicle-mediated transport and AP-1 adaptor complex, Golgi apparatus, endosome localization
orf19.6189		399.704449733199	1.59489	0.251314301065267	0.00130290785134603	Chalcone related protein family, flow model biofilm induced
orf19.7485		65.5674922254826	1.59457	0.506649029309615	0.022175409732607	Putative mitochondrial ribosomal protein of the large subunit, Hap43p-repressed gene, ortholog of S. cerevisiae MRPL9
orf19.2755		300.190769224752	1.59114	0.300843328707539	0.00401694160831197	Subunit of the 20S core particle of the proteasome
orf19.2230		261.454758504602	1.58989	0.295088163117247	0.00371408705210033	Putative pre-mRNA-splicing factor, decreased transcription is observed upon benomyl treatment
orf19.4906		41.7816775332124	1.58978	0.632614880751074	0.0346669244812334	Putative adhesin-like protein, positively regulated by Tbf1, Spider biofilm induced
orf19.6074	HBR1	319.282051271817	1.58946	0.26754423997695	0.00205393493414546	Essential protein involved in regulation of MTL gene expression, hemoglobin-regulated inhibitor of white-opaque switching, may affect survival in host, activator of MTLalpha1 and MTLalpha2, transcript activated by hemoglobin
orf19.2306		263.566357339322	1.58918	0.288976175788623	0.00336413399690823	Ortholog(s) have acireductone dioxygenase (Ni2+-requiring) activity and role in L-methionine salvage from methylthioadenosine
orf19.796	HYM1	343.249865405896	1.58908	0.264604082057882	0.00194876566936834	Protein of RAM cell wall integrity signaling network, involved in regulation of Ace2 activity and cellular morphogenesis, role in cell separation, azole sensitivity, required for hyphal growth
orf19.1934	HST3	298.339492677327	1.58855	0.281801641514623	0.00287658079217895	Histone H3K56 deacetylase, reduced copy number increases opaque cell formation, repressed by MMS, hydroxyurea and high-levels of hydrogen peroxide, Hap43p-induced, ectopic expression blocks genotoxin-induced switching, nicotinamide target
orf19.7339	BGL22	228.89735134073	1.58653	0.370637110965281	0.00980631135435476	Putative glucanase, induced during cell wall regeneration
orf19.4365		434.543928967858	1.58181	0.246320229293121	0.0013250853819799	Has domain(s) with predicted RNA methyltransferase activity and role in RNA processing
orf19.5486		156.813340797301	1.57857	0.39025951642723	0.0119674592599585	Putative endoribonuclease, heterozygous null mutant exhibits hypersensitivity to parnafungin and cordycepin in the C. albicans fitness test
orf19.7393		153.853189389961	1.57854	0.392891125286857	0.0123473844345291	Predicted NAD+/NADH kinase, possible role in cellular iron ion homeostasis, Spider biofilm induced
orf19.1815		167.772146365388	1.57523	0.344730697533267	0.00819389593858496	Ortholog of S. cerevisae/S. pombe Tif6, constituent of 66S pre-ribosomal particles, Spider biofilm induced
orf19.4063	GPT1	463.533798733616	1.57397	0.239391942337293	0.00119495365219911	GABA/polyamine transporter, 9 to 11 membrane spanning segments, complements GABA uptake defect of an S. cerevisiae uga4 put4 gap1 triple mutant, complements growth of an S. cerevisiae spe1 mutant under polyamine limitation
orf19.1721	NCE103	231.251200184858	1.57048	0.318764825941352	0.00603447310489516	Carbonic anhydrase, converts of CO2 to bicarbonate, essential for virulence in host niches with limited CO2, normal white-opaque switch, Mnl1-induced in weak acid stress, Hap43-induced gene, F-12/CO2, rat catheter, Spider biofilm induced
orf19.550	PDX3	484.540962927308	1.57026	0.241918883214006	0.00134760902749341	Pyridoxamine-phosphate oxidase, transcript regulated by yeast-hypha switch and by Nrg1, Mig1, Tup1, Hap43, caspofungin repressed, present in exponential and stationary phase yeast cultures
orf19.5029	MODF	407.040612093437	1.56871	0.28502349244256	0.00375977099040531	Has domain(s) with predicted ATP binding, ATPase activity, nucleoside-triphosphatase activity
orf19.4213	FET31	393.221111611897	1.5665	0.254442917026819	0.00193393506954482	Multicopper oxidase, required for growth in low iron and prostaglandin E2 synthesis
orf19.3531		326.528008900338	1.56507	0.289106210963877	0.00411451233941724	Ortholog(s) have role in regulation of DNA-dependent DNA replication initiation and DNA replication preinitiation complex, chromosome, centromeric region localization
orf19.3083		257.386824046708	1.56491	0.292418046868574	0.00444452839813269	Putative lipid phosphatase of the endoplasmic reticulum, role in DNA repair, actin cytoskeleton organization, cellular manganese ion homeostasis, Spider biofilm repressed
orf19.1911	PGA52	177.109798105967	1.56438	0.332011130588873	0.00768143414706497	GPI-anchored cell surface protein of unknown function, Hap43p-repressed gene, fluconazole-induced, possibly an essential gene, disruptants not obtained by UAU1 method
orf19.6070	ENA2	260.645285100569	1.56422	0.325520641858177	0.00701943109979458	Putative sodium transporter, induced by ciclopirox olamine, alkaline induced by Rim101, repressed by high-level peroxide stress, induced in oral candidiasis clinical isolates, possibly essential gene, rat catheter and Spider biofilm induced
orf19.2196		488.446810953479	1.56352	0.243923545016191	0.00157306286559669	Ortholog(s) have ubiquitin binding activity
orf19.5004	RAD54	246.909952744692	1.56112	0.293500421414194	0.00478271166436303	Putative DNA-dependent ATPase involved in DNA repair, induced under hydroxyurea treatment, plays an essential role during mitotic growth, mutants display aberrant cell and nuclear morphology
orf19.2694	TYS1	363.285111262441	1.56109	0.258320559667615	0.00224823864429805	Putative tRNA-Tyr synthetase, downregulated upon phagocytosis by murine macrophages, stationary phase enriched protein, Spider biofilm repressed
orf19.7673		338.289612585743	1.561	0.272850473275112	0.00319658388508563	Ortholog(s) have mRNA binding activity, role in mRNA splicing, via spliceosome and U1 snRNP, U2-type prespliceosome, U4/U6 x U5 tri-snRNP complex, U5 snRNP, commitment complex, cytosol, nucleus localization
orf19.2953	TOM20	236.703267007362	1.56049	0.302114959977796	0.00520849793354184	Putative mitochondrial primary import receptor
orf19.2863.1	ERV1	162.823864438556	1.55874	0.34914940520614	0.00934873838817179	(orf19.2863.1) Predicted component of the mitochondrial intermembrane space (IMS), involved in protein import into mitochondrial intermembrane space
orf19.1228	HAP2	123.404756287312	1.55866	0.388023442502583	0.0131249283951349	CCAAT-binding transcription factor, regulates low-iron induction of FRP1, in these conditions CBF comprises Hap43 and probably Hap2 and Hap3, possibly essential, disruptants not obtained by UAU1 method, Cap1-dependent induction in low iron
orf19.5408	HRK1	391.893958283641	1.55785	0.297126987192297	0.00494555352448355	Putative serine/threonine kinase, predicted role in cellular ion homeostasis, Spider biofilm repressed
orf19.441	RPT1	254.009260337554	1.55529	0.289526882618723	0.00467780831238232	Putative 26S proteasome regulatory subunit 7, Hap43p-repressed gene, regulated by Gcn2p and Gcn4p, overlaps orf19.442
orf19.2087	SAS2	342.329366354759	1.55288	0.277773415109817	0.00378291775744784	Predicted histone acetyltransferase involved in histone H4 acetylation, member of MYST family
orf19.1480		126.149776799178	1.55257	0.377677592261949	0.0126756302152529	Putative succinate dehydrogenase, enzyme of citric acid cycle, repressed by nitric oxide, Efg1, Hap43 repressed
orf19.2016		275.252495082043	1.54679	0.28875668275706	0.00488968213102646	Ortholog(s) have protein-macromolecule adaptor activity, role in demethylation, ergosterol biosynthetic process and endoplasmic reticulum membrane localization
orf19.5824		266.042793235664	1.54562	0.2948998083849	0.00529781681432339	Protein of unknown function, rat catheter and Spider biofilm induced
orf19.3585		229.28969559682	1.54307	0.300547689861811	0.00567131241564753	Putative tRNA methyltransferase complex subunit, regulated by Gcn4, repressed in response to amino acid starvation (3-aminotriazole treatment), Spider biofilm induced
orf19.5658	MNN10	208.815782520463	1.54304	0.353783748070665	0.0107228859243179	Alpha-1,6-mannosyltransferase involved in biosynthesis and organization of cell wall polysaccharides
orf19.6474		292.158956852098	1.54248	0.291602701432906	0.00512005593271595	Protein with chitin synthesis regulation, resistance to Congo red domain, membrane-localized protein, Spider biofilm induced
orf19.6629	ISC1	290.827696519538	1.54164	0.318513386558996	0.00764336000548739	Mitochondrial membrane localized inositol phosphosphingolipid phospholipase C, hydrolyzes complex sphingolipids to produce ceramide, mutant is viable
orf19.3267		371.30591524219	1.54141	0.26398326455372	0.00321731914486619	Ortholog(s) have palmitoyltransferase activity and role in cortical actin cytoskeleton organization, establishment of cell polarity, protein palmitoylation, regulation of exocytosis, vacuole fusion, non-autophagic
orf19.4077	MIT1	355.868599794144	1.53909	0.258028323505045	0.00285718360103685	Mannosylinositol phosphorylceramide (MIPC) synthase catalytic subunit, sphingolipid biosynthesis, fluconazole, caspofungin induced, macrophage-repressed, Spider biofilm induced
orf19.5564		209.600920801129	1.53748	0.308863469522995	0.0068023535634253	Ortholog(s) have RNA-DNA hybrid ribonuclease activity and role in RNA catabolic process
orf19.4410	ALG1	391.810879300139	1.53373	0.251410795365119	0.00263337602414054	Protein similar to S. cerevisiae Alg1p, a mannosyltransferase involved in N-linked protein glycosylation, likely to be essential for growth, based on an insertional mutagenesis strategy
orf19.1584		199.893231019633	1.52878	0.317883510203948	0.00831484177820603	Predicted MFS membrane transporter, monocarboxylate porter family member, colony morphology-related gene regulation by Ssn6, flow model biofilm induced, Spider biofilm induced
orf19.4622		315.671605504115	1.5274	0.268660807124626	0.00408974036955628	Ortholog(s) have role in cellular response to DNA damage stimulus, protein ubiquitination, telomere maintenance, transcription-coupled nucleotide-excision repair, ubiquitin-dependent protein catabolic process and nucleus localization
orf19.4658		293.179545743379	1.52665	0.301117024358353	0.00662309858254293	RING finger and CHY zinc finger domain-containing protein, mutant are viable
orf19.2842	GZF3	201.63345498643	1.52604	0.374257690258268	0.0142388393421907	GATA-type transcription factor, oxidative stress-induced via Cap1, mutant has abnormal colony morphology and altered sensitivity to fluconazole, LiCl, and copper, Spider biofilm induced
orf19.1686		318.322829002238	1.5228	0.29168185365323	0.00596797729351502	Has domain(s) with predicted phosphotransferase activity, alcohol group as acceptor activity and role in carbohydrate metabolic process
orf19.551		189.107792861035	1.52153	0.355442372080859	0.0125109599926533	Ortholog of C. dubliniensis CD36 : Cd36_29980, C. parapsilosis CDC317 : CPAR2_204170, C. auris B8441 : B9J08_004836 and Candida tenuis NRRL Y-1498 : CANTEDRAFT_110235
orf19.1771		311.286278280195	1.51977	0.27139175985237	0.00470400914601038	Predicted spliceosome-associated protein, role in pre-mRNA splicing, Spider biofilm induced
orf19.6452	RBP1	274.816792280685	1.51796	0.317385067976088	0.00869092162685356	Peptidyl-prolyl cis-trans isomerase, rapamycin-binding protein, homozygous null mutation confers rapamycin resistance, regulated by Gcn4p, macrophage-induced protein, repressed in response to 3-AT, functional homolog of S. cerevisiae Rbp1p
orf19.7522		111.009313265081	1.5176	0.405329750933047	0.0180531355373627	Protein with a pyridoxal phosphate-dependent transferase domain, Hap43-repressed, mutation confers hypersensitivity to amphotericin B, Spider biofilm repressed
orf19.5163	SFI1	459.462630225429	1.51599	0.379750363586428	0.0155414644390166	Putative centrin-binding protein, predicted role in spindle pole body duplication, induced by alpha pheromone in SpiderM medium, essential for growth
orf19.7263		241.648590135962	1.51562	0.309375529055587	0.00823413738101691	Putative X-Pro aminopeptidase, Spider biofilm repressed
orf19.3874		322.80275096235	1.51512	0.310143232472381	0.00835542099311895	Predicted cation transmembrane transporter, Spider biofilm induced
orf19.6076		444.988380506168	1.51437	0.261890078646323	0.00404123182162014	Ortholog(s) have cargo adaptor activity, role in intracellular protein transport, retrograde transport, endosome to Golgi and endosome, retromer complex, retromer, cargo-selective complex localization
orf19.4829	DOA1	343.76386151134	1.51319	0.30044902787472	0.0076052689766697	WD repeat protein, required for ubiquitin-mediated protein degradation, role in control of cellular ubiquitin levels, may promote efficient NHEJ in postdiauxic/stationary phase, Spider biofilm repressed
orf19.3021		390.93484391533	1.51194	0.258294663856986	0.00392199090665106	Putative protein of unknown function, Hap43-repressed gene, Spider biofilm induced
orf19.988		304.064181508317	1.51118	0.283463368855474	0.00576927016495705	Protein of unknown function, oral infection upregulated gene, upregulated in strains from HIV+ patients with oral candidiasis, mutants have reduced ability to damage oral epithelial cells, transcript possibly regulated upon hyphal formation
orf19.1442	PLB4.5	251.374230925747	1.51099	0.296318231058727	0.00730999686983583	Phospholipase B, Hog1-induced, regulated by Ssn6, putative GPI-anchor, repressed during cell wall regeneration, clade-associated gene expression, Hap43-induced, rat catheter and Spider biofilm repressed
orf19.5242	CDC6	23.6776158295077	1.51016	0.851227549704366	0.058342223353424	Putative ATP-binding protein with a predicted role in DNA replication, member of conserved Mcm1p regulon, periodic mRNA expression, peak at cell-cycle M/G1 phase
orf19.5432	TPT1	401.823182509181	1.51001	0.251011008986451	0.00344919699725807	tRNA 2'-phosphotransferase, enzyme of tRNA splicing, functionally complements viability of S. cerevisiae tpt1 null mutant
orf19.331		277.355119841941	1.5073	0.284778031617791	0.00616934226037995	Ortholog(s) have S-adenosylmethionine-dependent methyltransferase activity, protein methyltransferase activity, role in peptidyl-glutamine methylation, regulation of translation and eRF1 methyltransferase complex localization
orf19.6287	AAT21	398.750579852554	1.507	0.249375123059198	0.00342787175574655	Putative aspartate aminotransferase, stationary phase enriched protein, Gcn4-regulated, Spider biofilm induced
orf19.1591	ERG10	108.753376726423	1.50591	0.408970797329457	0.0196565907844639	Acetyl-CoA acetyltransferase, role in ergosterol biosynthesis, soluble in hyphae, changes in protein abundance associated with azole resistance, fluconazole or ketoconazole induced, macrophage-downregulated protein, GlcNAc-induced protein
orf19.6691		298.707032972105	1.50313	0.288083947442589	0.00669449857122523	Putative ember of the multi-drug and toxin extrusion (MATE) family of the multidrug/oligosaccharidyl-lipid/polysaccharide exporter superfamily, Spider biofilm induced
orf19.2462	PRN3	300.798659638452	1.50299	0.273747668833806	0.00541897449407196	Protein similar to pirin, induced by Mnl1 under weak acid stress, Hap43-repressed, Spider biofilm induced
orf19.5773		249.734123557337	1.50054	0.30394131546042	0.0084787236097813	Putative dipeptidyl-peptidase III, protein detected by mass spec in exponential and stationary phase cultures, Hog1p-induced, clade-associated gene expression
orf19.5260	RPN2	281.274321356816	1.49993	0.308929091790202	0.00904005642907646	Putative 26S proteasome subunit, transcript regulated by Mig1, caspofungin repressed, regulated by Gcn2 and Gcn4, gene used for strain identification by multilocus sequence typing
orf19.5989		305.768228883328	1.49911	0.274169274239645	0.00557406031560566	Putative cleavage factor I subunit, required for the cleavage and polyadenylation of pre-mRNA 3' ends, Spider biofilm repressed
orf19.7638	PRO1	371.650591630461	1.49545	0.274681824139171	0.00573659284213743	Putative gamma-glutamyl kinase, transcript regulated by Nrg1, regulated by Gcn2 and Gcn4, Hap43-repressed gene, early-stage flow model biofilm induced gene
orf19.5762	PGA61	348.871147250821	1.4935	0.266271481678133	0.00523820326177986	Putative GPI-anchored protein
orf19.3559		19.1628941368142	1.49154	1.03075954559762	0.0696714205666176	S. cerevisiae ortholog Mrps35p is a structural constituent of ribosome and localizes to mitochondrial small ribosomal subunit, the snoRNA CD39 is encoded within the MRPS35 intron
orf19.6778		498.304738219828	1.49125	0.259599401348981	0.00491708499861441	Aminophospholipid translocase (flippase), maintains membrane lipid asymmetry in post-Golgi secretory vesicles, contributes to clathrin-coated vesicle formation and endocytosis, flow model biofilm repressed
orf19.3840		375.304431471779	1.48986	0.25313557465618	0.00436776084728246	Serine/threonine protein kinase, acts as an upstream activating factor for the SNF1 complex that regulates responses to nutrient stress, Spider biofilm induced
orf19.6632	ACO2	375.133041889287	1.48795	0.284912088196037	0.00753070764149952	Putative aconitate hydratase 2, induced in high iron, regulated by Gcn4, repressed by amino acid starvation (3-AT), protein levels decrease in stationary phase yeast, flow model and Spider biofilm repressed
orf19.1755	SET2	318.170126324993	1.48662	0.275120904940057	0.00630579024263998	Ortholog(s) have histone methyltransferase activity (H3-K36 specific) activity
orf19.4194		296.214796959862	1.48572	0.272879278589396	0.0062367006213738	Putative TFIIH complex subunit, possibly an essential gene, disruptants not obtained by UAU1 method
orf19.7231	FTR2	262.380033396905	1.48454	0.298922415978515	0.00890908719091279	High-affinity iron permease, probably interacts with ferrous oxidase, regulated by iron level, ciclopirox olamine, amphotericin B, caspofungin, complements S. cerevisiae ftr1 iron transport defect, Hap43-repressed, Spider biofilm induced
orf19.5630	APA2	299.798110398999	1.48341	0.278914108999809	0.00705564432576512	Putative ATP adenylyltransferase II, regulated by Gcn4, repressed by amino acid starvation (3-AT), induced by prostaglandins, Hap43-repressed, Spider biofilm repressed
orf19.1159		433.156326305417	1.48278	0.274250613847657	0.00644560649429528	Protein similar to A. nidulans CysA serine O-trans-acetylase, suggests that C. albicans uses an O-acetyl-serine (OAS) pathway of sulfur assimilation, F-12/CO2 early biofilm induced, Spider biofilm induced
orf19.7516		454.949919452792	1.48242	0.250224426971545	0.0045216323894648	N-acetyltransferase related to Gcn5p, acts as N-acetylglucosamine (GlcNAc) sensor required for GlcNAc-induced histone acetylation at promoters of GlcNAc-inducible genes and activation of their transcription by Rep1p, Hap43-induced gene
orf19.1763	IFR1	32.7634101396001	1.48094	0.711453516104059	0.0523825639721972	Predicted oxidoreductase/dehydrogenase, induced by nitric oxide, rat catheter and Spider biofilm induced
orf19.1648	RAD50	275.930722891376	1.48069	0.279515085031149	0.00745652063763116	Putative DNA double-strand break repair factor, involved in response to oxidative stress and drug resistance, flow model biofilm repressed
orf19.763		599.500952567397	1.48018	0.230212572136145	0.00289608226051135	Small subunit of the heterodimeric cap binding complex, component of the spliceosomal commitment complex, Spider biofilm repressed
orf19.1445	ESC4	307.105105573276	1.47978	0.288109248876662	0.00827443766718035	Protein similar to S. cerevisiae Esc4, a protein that represses transposition, transposon mutation affects filamentation, rat catheter biofilm repressed
orf19.5661	PTC7	408.888951943323	1.47575	0.246670329321765	0.00449593351622019	Protein phosphatase, type 2C, has S/T phosphatase activity, Mn2+/Mg2+ dependent, predicted membrane-spanning segment and mitochondrion-targeting signal
orf19.4851	TFA1	374.300995750382	1.47537	0.29306937008937	0.0088654390336454	Protein with polyglutamate motifs and abundant Ser/Thr residues, described as a subunit of TFIIE, which is a basal transcription initiation factor of RNA Polymerase II, possibly an essential gene, disruptants not obtained by UAU1 method
orf19.905	AVT7	237.464202294509	1.47417	0.298133953651167	0.00953153339995497	Ortholog of S. cerevisiae Avt7 transporter, repressed upon adherence to polystyrene, constitutive expression independent of MTL or white-opaque status, Spider biofilm induced
orf19.2093	RFA1	157.828575039643	1.47148	0.356803165597637	0.0165939760270809	Putative DNA replication factor A, RNA abundance regulated by cell cycle, tyrosol and cell density
orf19.3102	CTA6	412.00748440223	1.47133	0.257336557524144	0.00548066264852074	Protein that activates transcription in 1-hybrid assay in S. cerevisiae
orf19.6846	PHO85	463.111026950032	1.47118	0.24613460202553	0.00473021362816314	Functional homolog of S. cerevisiae Pho85p, a cyclin-dependent kinase that regulates transcription of PHO genes involved in phosphate metabolism, necessary for geldanamycin-induced filamentation, gene has intron
orf19.209	DFG10	176.308482467531	1.47092	0.331112406192025	0.0135303586488077	Ortholog(s) have role in dolichol biosynthetic process, dolichol-linked oligosaccharide biosynthetic process, pseudohyphal growth
orf19.6399	ATS1	89.7285652177569	1.46935	0.474581231614206	0.0319293024524218	Protein required for modification of wobble nucleosides in tRNA, induced upon adherence to polystyrene, regulated by Sef1, Sfu1, and Hap43
orf19.2609	CET1	235.604261430674	1.46534	0.313328047010984	0.0118598408244059	mRNA 5'-triphosphatase, large subunit of mRNA capping enzyme, positively regulates Ceg1 activity, functional homolog of S. cerevisiae Cet1, Cet1 and Cgt1 form a 2:1 complex, flow model biofilm induced
orf19.1351		245.86752458021	1.46499	0.330300811177704	0.0141195460482405	Ortholog of C. dubliniensis CD36 : Cd36_22440, C. parapsilosis CDC317 : CPAR2_407000, Candida tenuis NRRL Y-1498 : cten_CGOB_00049 and Candida tropicalis MYA-3404 : CTRG_01823
orf19.341		393.537424062501	1.46417	0.30599786861536	0.0111266716126809	Putative spermidine export pump, fungal-specific (no human or murine homolog)
orf19.4844		133.165350384947	1.46229	0.393467386233971	0.0218515681278089	Ortholog(s) have 3'-5' RNA helicase activity, RNA binding, polynucleotide adenylyltransferase activity, protein-macromolecule adaptor activity
orf19.3126	CCT6	241.789553933233	1.461	0.312481648417053	0.012129677315413	Putative cytosolic chaperonin Cct ring complex subunit, mutation confers hypersensitivity to cytochalasin D, GlcNAc-induced protein, Spider biofilm repressed
orf19.854	UGA11	367.523471176096	1.45781	0.255357878350529	0.00593478570986654	Putative gamma-aminobutyrate (GABA) transaminase, macrophage-induced, overlaps orf19.854.1, which is a region annotated as a blocked reading frame, Spider biofilm induced
orf19.2352		319.040583488639	1.45682	0.269080477274548	0.00775767684581177	Ortholog(s) have mitochondrion localization
orf19.5110	OPY2	394.463609659426	1.45662	0.259358961596261	0.00641060459138344	Predicted transmembrane protein, role in cell wall biogenesis, required for Cek1 phosphorylation, Spider biofilm induced
orf19.891		252.677294264238	1.45573	0.301860091110354	0.0112303885373106	Putative AMP deaminase, possibly an essential gene, disruptants not obtained by UAU1 method
orf19.3544		227.883815671044	1.4551	0.303211496711557	0.0116476104731297	Putative protein of unknown function, Hap43p-repressed gene
orf19.1854	HHF22	281.606021614207	1.45384	0.281592558203352	0.00925948682252234	Putative histone H4, regulated by Efg1, flucytosine, fluconazole-induced, amphotericin B, caspofungin repressed, colony morphology-related gene regulation by Ssn6, Hap43-induced, rat catheter and Spider biofilm repressed
orf19.7492	SWC4	292.421314112747	1.45316	0.273672508104059	0.00843694792539114	Subunit of the NuA4 histone acetyltransferase complex
orf19.2921		357.667708461703	1.44904	0.257657028318604	0.00676625797691046	Ortholog(s) have alpha-tubulin binding activity, role in protein folding, tubulin complex assembly and cytoplasm localization
orf19.6696	TIM9	273.921900765443	1.44895	0.319354524733238	0.0141792304661517	Predicted protein of the mitochondrial intermembrane space, rat catheter biofilm induced, Spider biofilm repressed
orf19.6515	HSP90	269.815078195182	1.4479	0.34561986659214	0.0172809847579028	Essential chaperone, regulates several signal transduction pathways and temperature-induced morphogenesis, activated by heat shock, stress, localizes to surface of hyphae, not yeast cells, mediates echinocandin and biofilm azole resistance
orf19.6755	DLD2	258.502536209728	1.44785	0.288758464735387	0.010379301902159	Ortholog(s) have D-lactate dehydrogenase (cytochrome) activity, role in lactate catabolic process and mitochondrial inner membrane, mitochondrion localization
orf19.6209		397.357584135291	1.44383	0.301122984981427	0.0121841495235963	Predicted membrane transporter, monocarboxylate porter (MCP) family, major facilitator superfamily (MFS), possibly essential, disruptants not obtained by UAU1 method, rat catheter and Spider biofilm induced
orf19.6608		495.705871915518	1.44299	0.318024530788998	0.0145423451022552	Predicted DDE superfamily endonuclease domain, repression correlates with clinical development of fluconazole resistance, Spider biofilm induced
orf19.714		328.142652488757	1.44211	0.303500005761069	0.0127312709499454	Ortholog(s) have GTPase activity
orf19.397		426.788802792639	1.43966	0.26915432775768	0.00864800964635677	Ortholog(s) have structural constituent of ribosome activity and mitochondrial large ribosomal subunit localization
orf19.2075	DFG5	468.255798964449	1.43554	0.285453978542973	0.0109231930987841	N-linked mannoprotein of cell wall and membrane, possible signal transducer, role in hyphal growth and HWP1 induction in alkaline pH, GPI modification predicted, dfg5 dcw1 double mutant is inviable, caspofungin-induced, fungal-specific
orf19.5655		659.10930884656	1.43524	0.248614915742611	0.00658743547499202	Has domain(s) with predicted 2 iron, 2 sulfur cluster binding, iron ion binding, oxidoreductase activity, oxidoreductase activity and acting on paired donors, more
orf19.756	SAP7	330.95064016971	1.43455	0.264292316075927	0.00856237549624065	Pepstatin A-insensitive secreted aspartyl protease, self-processing, expressed in human oral infection, Ssn6p-regulated, role in murine intravenous infection, induced during, but not required for, murine vaginal infection, N-glycosylated
orf19.3229		291.092624767541	1.4341	0.288497997393127	0.011386960729809	Protein of unknown function, transcript detected on high-resolution tiling arrays
orf19.4815	YTM1	267.770254344451	1.43353	0.330236903908309	0.0167983178977811	Protein similar to S. cerevisiae Ytm1p, which is involved in biogenesis of the large ribosomal subunit, transposon mutation affects filamentous growth, protein level decreases in stationary phase cultures, Hap43p-induced gene
orf19.2324	UBA4	490.299681357228	1.4318	0.240431421712296	0.00586839891900359	Putative ubiquitin activating protein, Hap43-repressed, induced by prostaglandins, clade-associated gene expression
orf19.1663	MNT2	50.0789651224936	1.43113	0.596340463157085	0.0482317891647792	Alpha-1,2-mannosyl transferase, adds 3rd mannose in cell-wall mannoprotein biosynthesis, partially redundant with Mnt1, role in adherence and virulence, expressed in yeast and hyphae, fungal-specific, Hap43-induced, Spider biofilm induced
orf19.864		393.841557967134	1.43016	0.265125766427509	0.00877811737018998	Ortholog(s) have role in DNA recombination, nuclear-transcribed mRNA catabolic process, 3'-5' exonucleolytic nonsense-mediated decay, nuclear-transcribed mRNA catabolic process, nonsense-mediated decay and cytoplasm, polysome localization
orf19.4760		400.144767206046	1.42984	0.24846674608481	0.00716434939142378	Putative protein-histidine N-methyltransferase, Spider biofilm induced
orf19.2761		427.045449278921	1.4275	0.247167533814791	0.00720059305007364	Putative glycosylphosphatidylinositol (GPI) anchor assembly protein, transposon insertion causes decreased colony wrinkling but does not block true hyphal growth, induced by nitric oxide independent of Yhb1p
orf19.4630	CPA1	232.946831715696	1.42274	0.298835284653403	0.0139415548531787	Putative carbamoyl-phosphate synthase subunit, alkaline repressed, rat catheter, Spider and flow model biofilm induced
orf19.768	SYG1	322.928947025136	1.42157	0.27297882848432	0.0105747340941433	Ortholog(s) have role in signal transduction and plasma membrane localization
orf19.4796		463.496668891508	1.42139	0.260936338737338	0.00912774263299962	Putative eIF-4E-binding repressor of CAP-dependent translation, stationary phase enriched protein
orf19.1364		424.362980442094	1.4213	0.312417495870134	0.015799659559735	Ortholog of S. pombe Stm1 G-protein coupled receptor, PQ-loop domains, constitutive expression independent of MTL or white-opaque status, Hap43-repressed
orf19.2560	CDC60	272.240647299983	1.42121	0.280323855321669	0.0114912590827316	Cytosolic leucyl tRNA synthetase, conserved amino acid and ATP binding class I signature, tRNA binding, proofreading motifs, likely essential for growth, interacts with benzoxaborole antifungals, present in exponential and stationary phase
orf19.3554	AAT1	247.340894095213	1.42106	0.289984155633923	0.0128429134881749	Aspartate aminotransferase, soluble protein in hyphae, macrophage-induced protein, alkaline upregulated, amphotericin B repressed, gene used for strain identification by multilocus sequence typing, farnesol-, Hap43p-induced, GlcNAc-induced
orf19.7358	SAM50	306.761995474114	1.41943	0.27130218484668	0.0105257683237239	Predicted component of the SAM complex involved in mitochondrial protein import
orf19.7654	CPR6	284.741491710121	1.41726	0.312580464396055	0.0162597755979361	Putative peptidyl-prolyl cis-trans isomerase, macrophage/pseudohyphal-repressed, heavy metal (cadmium) stress-induced, heterozygous null mutant displays sensitivity to virgineone, rat catheter biofilm induced
orf19.6365	PTP1	281.023862886227	1.41634	0.312331932640493	0.0163258005193095	Phosphotyrosine-specific protein phosphatase, rat catheter biofilm induced
orf19.6933		563.601849029316	1.41499	0.278462828362285	0.0118061707295822	Ortholog(s) have peptidyl-prolyl cis-trans isomerase activity, protein phosphatase regulator activity, role in mitotic spindle organization, response to osmotic stress and protein phosphatase type 2A complex localization
orf19.522		266.982801450477	1.41231	0.284622516374223	0.0130113513399822	ATP-dependent Lon protease, role in degradation of misfolded proteins in mitochondria, biogenesis and maintenance of mitochondria, rat catheter biofilm induced
orf19.4534		151.74358522674	1.41083	0.349981980212659	0.0220945894313568	Putative UBX-domain (ubiquitin-regulatory domain) protein, macrophage-downregulated gene
orf19.3556		313.573826620082	1.4103	0.322031351518336	0.0181962290288235	Transportin or cytosolic karyopherin beta, Spider biofilm induced
orf19.4594		320.801968285437	1.40928	0.272047918251007	0.0114390464896204	Clathrin light chain, subunit of the major coat protein involved in intracellular protein transport and endocytosis, rat cathetr and Spider biofilm repressed
orf19.10	ALK8	129.430859446847	1.40909	0.409087578873389	0.0315405379729021	Alkane-inducible cytochrome P450, catalyzes hydroxylation of lauric acid to hydroxylauric acid, overproduction causes fluconazole resistance in WT and causes multidrug resistance in a cdr1 cdr2 double mutant, rat catheter biofilm repressed
orf19.3955	MES1	249.555908203422	1.40809	0.325838915876131	0.018991447332066	Cytoplasmic methionyl-tRNA synthetase, zinc-binding motif, ribosomal subunits, translation factors, tRNA synthetases are downregulated upon phagocytosis by murine macrophage, protein present in exponential and stationary phase yeast
orf19.5025	MET3	253.745548588051	1.40766	0.296048366310358	0.0149104163370088	ATP sulfurlyase, sulfate assimilation, repressed by Met, Cys, Sfu1, or in fluconazole-resistant isolate, Hog1, caspofungin, white phase-induced, induced on biofilm formation, even in presence of Met and Cys, Spider, F-12/CO2 biofilm induced
orf19.3778		311.87535274936	1.40698	0.281569196369414	0.0130678243871465	Protein with a predicted role in ribosome biogenesis, mutation confers hypersensitivity to 5-fluorocytosine (5-FC), 5-fluorouracil (5-FU), repressed in core stress response, repressed by prostaglandins, Hap43-induced
orf19.6783		601.293477776234	1.40496	0.233076913828751	0.00691060127554299	Putative geranylgeranyltransferase regulatory component
orf19.6086	LEU4	276.961159140472	1.40451	0.312915697935978	0.0175602887635675	Putative 2-isopropylmalate synthase, regulated by Nrg1, Mig1, Tup1, Gcn4, induced by human whole blood or PMNs, macrophage/pseudohyphal-repressed after 16h, Spider biofilm repressed
orf19.150	TIM17	311.183599289279	1.40332	0.280857965320656	0.0132394525018141	Predicted component of the Translocase of the Inner Mitochondrial membrane (TIM23 complex), involved in protein import into mitochondria
orf19.5544	SAC6	27.8932434271871	1.40288	0.815531937622078	0.0680004584974215	Fimbrin, actin filament bundling protein, involved in hyphal growth, oxidative stress response and virulence, transcript regulated by Nrg1 and Mig1, protein level decreases in stationary phase
orf19.4010	PAN3	430.452964506573	1.40163	0.287640440318524	0.0142995933422792	Ortholog(s) have RNA binding, poly(A) binding, poly(A)-specific ribonuclease activity, role in DNA repair, nuclear-transcribed mRNA poly(A) tail shortening, postreplication repair and PAN complex localization
orf19.4036	APM1	428.272410507569	1.40158	0.280931176025883	0.0133553401773748	Ortholog of S. cerevisiae/S. pombe Apm1, a clathrin-associated protein complex (AP-1) subunit, phosphorylated protein, Tn mutation affects filamentous growth, Spider biofilm repressed
orf19.801	TBF1	211.794111730994	1.39944	0.326111387739499	0.0198843299279373	Essential transcription factor, induces ribosomal protein genes and the rDNA locus, acts with Cbf1 at subset of promoters, recruits Fhl1 and Ifh1 to promoters, role is analogous to that of S. cerevisiae Rap1, Spider biofilm induced
orf19.5728		184.137108349446	1.3984	0.326658527512117	0.020266723401511	Putative cytochrome P450, Spider biofilm induced
orf19.2909	ERG26	284.695120251497	1.398	0.278009027533676	0.0132973087678702	C-3 sterol dehydrogenase, catalyzes the 2nd of 3 steps required to remove 2 C-4 methyl groups from an intermediate in ergosterol biosynthesis, amphotericin B, caspofungin repressed, Spider biofilm repressed
orf19.1444		251.239457849113	1.39794	0.290680341272773	0.0152245253667896	Ortholog(s) have phosphatidylinositol-4,5-bisphosphate binding activity, role in actin cortical patch assembly, actin filament organization, endocytosis and actin cortical patch localization
orf19.4028		320.332101880911	1.39785	0.273222184940513	0.0127868792304017	Putative cis-prenyltransferase involved in dolichol synthesis, participates in endoplasmic reticulum (ER) protein sorting, flow model biofilm induced
orf19.6316		258.704281486109	1.39422	0.287747004212967	0.0150987206621392	Predicted membrane transporter, member of the L-amino acid transporter-3 (LAT3) family, major facilitator superfamily (MFS)
orf19.2039	MSF1	374.161339740287	1.39417	0.257107956109212	0.0107727947368713	Putative phenylalanine-tRNA ligase, protein level decreases in stationary phase cultures, Hap43p-repressed gene
orf19.5722		340.092785674165	1.39228	0.261213226825562	0.0115954890449327	Ortholog(s) have DNA binding activity, role in rDNA heterochromatin assembly, termination of RNA polymerase I transcription and nucleolus, rDNA heterochromatin localization
orf19.3013	CDC12	296.436067165794	1.39053	0.289357569896202	0.015734931396315	Septin, essential for viability, forms ring at sites of cell division and also forms filaments in mature chlamydospore, filamentous growth induced, regulated by Nrg1, Tup1, tyrosol and cell density, rat catheter biofilm repressed
orf19.4960		421.541211485993	1.38953	0.300944831594615	0.0174206872438278	Ortholog(s) have spermine synthase activity and role in pantothenate biosynthetic process, spermine biosynthetic process
orf19.2862	RIB1	368.397976185758	1.38846	0.284136435616269	0.0152875298188378	GTP cyclohydrolase II, rate-limiting enzyme of riboflavin biosynthesis, fungal-specific (no human or murine homolog), regulated by Sef1p, Sfu1p, and Hap43p
orf19.5987		490.312938090734	1.38844	0.238878882014722	0.00873436912959148	Ortholog(s) have tRNA (guanine-N2-)-methyltransferase activity, role in tRNA methylation and cytoplasm, tRNA (m2G10) methyltransferase complex localization
orf19.607		535.959452598192	1.38753	0.229883480628092	0.00783543585500361	Protein involved in transcription-coupled nucleotide excision repair of UV-induced DNA lesions, Spider biofilm induced
orf19.7668	MAL2	534.801608148441	1.38633	0.2394500308949	0.00917167941752166	Alpha-glucosidase, hydrolyzes sucrose for sucrose utilization, transcript regulated by Suc1, induced by maltose, repressed by glucose, Tn mutation affects filamentous growth, upregulated in RHE model, rat catheter and Spider biofilm induced
orf19.3607		267.751417108195	1.38517	0.293168647454773	0.0167301677075958	Ortholog of C. dubliniensis CD36 : Cd36_22860, C. parapsilosis CDC317 : CPAR2_806540, C. auris B8441 : B9J08_004792 and Candida tenuis NRRL Y-1498 : CANTEDRAFT_108823
orf19.4021		484.770591167411	1.38381	0.245915026290194	0.0100899810757881	Ortholog of C. dubliniensis CD36 : Cd36_54870, C. parapsilosis CDC317 : CPAR2_100250, Debaryomyces hansenii CBS767 : DEHA2D13992g and Pichia stipitis Pignal : PICST_40400
orf19.4579		253.314144079131	1.383	0.361372996264248	0.0279930636698594	Putative SURF4 family member, plasma membrane-localized, flow model biofilm repressed
orf19.7088		441.700079233035	1.38047	0.245710625591251	0.0104280695452357	Ortholog(s) have N(6)-L-threonylcarbamoyladenine synthase activity, single-stranded telomeric DNA binding activity
orf19.410		286.174431955575	1.38038	0.319556560847876	0.0212870875647535	ORF, Deleted from Assembly 20
orf19.1885	TAF4	251.1752349583	1.38007	0.37318851982386	0.0303999547276238	Putative TFIID subunit, mutation confers hypersensitivity to toxic ergosterol analog
orf19.7057		354.00155580052	1.37927	0.325607773046887	0.0226623584581093	Putative glutamine-tRNA ligase, stationary phase enriched protein, Spider biofilm repressed
orf19.85	GPX2	522.03752853711	1.3791	0.233716537371225	0.00882182066118167	Similar to glutathione peroxidase, induced in high iron, alkaline induced by Rim101, induced by alpha factor or interaction with macrophage, regulated by Efg1, caspofungin repressed, Spider biofilm induced
orf19.6066		264.043460389513	1.37829	0.290311717089868	0.0171419782883001	Hexadecenal dehydrogenase, involved in the conversion of sphingosine 1-phosphate breakdown product hexadecenal to hexadecenoic acid, Spider biofilm induced
orf19.119		300.873867618518	1.37719	0.271491935076684	0.0147247111002024	Ortholog(s) have protein C-terminal S-isoprenylcysteine carboxyl O-methyltransferase activity
orf19.2350		407.563758488977	1.37514	0.252935565199142	0.0119136612785749	Protein similar to S. cerevisiae Yor378w, MFS family transporter, transposon mutation affects filamentous growth, null mutants are viable, fungal-specific (no human or murine homolog)
orf19.3340	SOD2	359.564993287231	1.37193	0.278449054930172	0.0161279610917487	Mitochondrial Mn-containing superoxide dismutase, protection against oxidative stress, homotetramer active, N-terminal 34 amino acids removed on mitochondrial import, H2O2-induced via Cap1p, Hap43p-, alkaline-downregulated, farnesol-induced
orf19.4412		175.3956129161	1.36959	0.354667941565355	0.0291839066619243	Ortholog(s) have DNA-directed DNA polymerase activity, deoxycytidyl transferase activity and role in cellular response to DNA damage stimulus, error-free translesion synthesis, error-prone translesion synthesis
orf19.4004	CCT3	203.292192922701	1.36861	0.311257613378787	0.0215273562057026	Putative cytosolic chaperonin Cct ring complex subunit, mutation confers hypersensitivity to cytochalasin D
orf19.7433		82.8654575223795	1.3685	0.495002279223822	0.0465906525704024	Ortholog(s) have structural constituent of nuclear pore activity
orf19.798	TAF14	167.54894740442	1.36781	0.333642137889775	0.0248689848487417	YEATS domain-containing protein involved in transcription regulation, TFIIF and TFIID subunit, detects crotonylated lysine residues in histone H3, macrophage-induced protein, possibly required for yeast cell adherence to silicone substrate
orf19.2423	ZCF11	385.271824161284	1.36572	0.287594918507214	0.0183393306698308	Zn(II)2Cys6 transcription factor, required for wild-type filamentous growth, mRNA binds She3
orf19.3283		175.474512463055	1.36439	0.364980556065583	0.0316370599332717	Ortholog(s) have 3-oxoacyl-[acyl-carrier-protein] reductase (NADPH) activity, role in aerobic respiration, fatty acid metabolic process and mitochondrion localization
orf19.4252		400.929291304291	1.36416	0.254954207537732	0.0134134115303406	Ortholog(s) have protein serine/threonine kinase activity
orf19.1711	END3	306.202751771583	1.36261	0.358217814302847	0.0309689419104422	Regulated by Gcn4p, induced in response to amino acid starvation (3-aminotriazole treatment)
orf19.202	CDC47	249.643172783008	1.36044	0.3271400924124	0.0249574520672808	Phosphorylated protein described as having role in control of cell division, RNA abundance regulated by tyrosol and cell density, merged with orf19.201 in Assembly 20, unmerged from orf19.201 in a revision of Assembly 21
orf19.3942		299.566753942092	1.35717	0.276736125273881	0.0177000886320176	Protein involved in utilization of L-sorbose as carbon source
orf19.1672		260.092210942911	1.3551	0.293221357633132	0.0204210193638546	Alpha subunit of COPI vesicle coatomer complex, role in ER to Golgi vesicle-mediated transport, retrograde vesicle-mediated transport, Golgi to ER transport, flow model biofilm repressed
orf19.6899		269.892193967544	1.35338	0.315142821806191	0.0241698735933475	Putative oxidoreductase, mutation confers hypersensitivity to toxic ergosterol analog, rat catheter and Spider biofilm induced
orf19.3673		323.845589731417	1.35291	0.34673962697347	0.0304946744503115	Ortholog(s) have role in chromosome organization, endoplasmic reticulum to Golgi vesicle-mediated transport and TRAPPI protein complex, TRAPPII protein complex, TRAPPIII protein complex localization
orf19.968	PGA14	230.073672842397	1.35222	0.32388679270117	0.0263717503787937	Putative GPI-anchored protein, induced during cell wall regeneration, regulated by Ssn6p
orf19.4542		269.917321594914	1.35133	0.317875694523894	0.0247804819382603	Ortholog(s) have cyclin-dependent protein kinase activating kinase regulator activity, cyclin-dependent protein serine/threonine kinase activator activity, cyclin-dependent protein serine/threonine kinase regulator activity
orf19.6043		298.096984880581	1.35126	0.332030637723048	0.0281752157329433	Has domain(s) with predicted UDP-N-acetylmuramate dehydrogenase activity, catalytic activity, flavin adenine dinucleotide binding activity
orf19.2438		289.72412906757	1.35043	0.276339864589293	0.0185545082031908	Ortholog(s) have structural constituent of ribosome activity and mitochondrial small ribosomal subunit localization
orf19.1576		269.651641837778	1.34985	0.326232119367069	0.0271777674846826	Ortholog(s) have nuclear localization sequence binding, ubiquitin binding activity and role in response to ethanol
orf19.3366	CSH3	644.811186894722	1.34855	0.226388284160986	0.0106731013684687	Functional homolog of S. cerevisiae Shr3p, which is a chaperone specific for amino acid permeases, localized to ER, required for wild-type amino-acid responsive hyphal growth and for mouse systemic virulence, regulated by Gcn2p and Gcn4p
orf19.242	SAP8	145.794754060456	1.34692	0.364033052585407	0.033633862462486	Secreted aspartyl protease, regulated by growth phase, temperature, white-opaque switch, highly expressed in opaque cells and upon deep epidermal invasion, greater expression in vaginal than oral infection, prominent role in biofilms
orf19.460	CEK2	347.369401101255	1.34678	0.265742767882348	0.0170729821253979	MAP kinase required for wild-type efficiency of mating, component of the signal transduction pathway that regulates mating, ortholog of S. cerevisiae Fus3, induced by Cph1, pheromone, transposon mutation affects filamentous growth
orf19.3139		323.285977074441	1.34655	0.267874020030672	0.017490473527944	Putative NADP-dependent oxidoreductase, Hap43-repressed, induced by benomyl treatment, oxidative stress-induced via Cap1, rat catheter biofilm repressed
orf19.4066		82.8819020928622	1.34538	0.464505680941794	0.0467156443076931	Putative glycerol-3-phosphate acyltransferase, Hog1-repressed
orf19.2939		347.664681798888	1.34352	0.261242550474098	0.0166620497312049	Ortholog(s) have role in mitochondrial cytochrome c oxidase assembly and mitochondrion localization
orf19.2828		274.741302554358	1.34185	0.30565779852528	0.0243430855291632	Ortholog(s) have alpha-tubulin binding, microtubule binding activity, role in cytoplasmic microtubule organization, post-chaperonin tubulin folding pathway, protein folding and cytoplasm localization
orf19.4884	WOR1	142.324899775366	1.34163	0.378926739056838	0.0362577134924812	Transcription factor ("master switch") of white-opaque phenotypic switching, required to establish and maintain the opaque state, opaque-specific, nuclear, regulates its own expression, suggested role in regulation of adhesion factors
orf19.6802		592.863923799152	1.34125	0.227107623073655	0.0115433736287383	Ortholog(s) have palmitoyltransferase activity, role in protein palmitoylation, vacuole fusion, non-autophagic and fungal-type vacuole, fungal-type vacuole membrane localization
orf19.2455		184.729391947309	1.33622	0.411889092418476	0.0415359242213531	Ortholog(s) have glutathione hydrolase activity, omega peptidase activity, peptidase activity, role in glutathione catabolic process and cytoplasm, glutathione hydrolase complex, nuclear periphery localization
orf19.5815	SCT2	270.397870830314	1.33509	0.282533488547711	0.0213671876376072	Putative glycerol-3-phosphate acyltransferase, fungal-specific (no human or murine homolog)
orf19.819		278.504483822709	1.3346	0.295434655722134	0.0237412005279292	Putative mitochondrial acyl carrier protein
orf19.2269		360.422946035477	1.3346	0.327187772004509	0.0302106078916802	Putative 3-phosphoserine phosphatase, induced by benomyl or in azole-resistant strain that overexpresses MDR1, early-stage flow model biofilm induced, Spider biofilm repressed
orf19.6739		274.895711282711	1.33302	0.321543840526718	0.029461962779135	Ortholog(s) have phosphopentomutase activity and role in guanosine catabolic process, inosine catabolic process, purine ribonucleoside salvage
orf19.3573	PEX6	175.387563321427	1.33271	0.328071137003132	0.0307790569525453	Ortholog(s) have ATPase activity, role in fatty acid metabolic process, protein import into peroxisome matrix, receptor recycling, protein targeting to peroxisome, protein unfolding and cytosol, peroxisome localization
orf19.5591	ADO1	226.977926215951	1.33183	0.33685312011066	0.0320276854436571	Adenosine kinase, heterozygous null mutant is resistant to cordycepin in C. albicans fitness test, ketoconazole-induced, protein level decrease in stationary phase cultures, sumoylation target, Spider biofilm repressed
orf19.4147	GLR1	82.2438100998553	1.32896	0.463843378569861	0.0495128436926508	Glutathione reductase, upregulated by human neutrophils, oxidative stress-induced regulation via Cap1p, overexpression correlates with multidrug resistance in a cap1 mutant, farnesol induced, stationary phase enriched protein
orf19.265		376.461565137609	1.3263	0.258250715401228	0.0186269203336597	Protein with a ribonuclease III domain, flow model biofilm induced, Spider biofilm induced
orf19.1714	PGA44	327.239269512164	1.31982	0.269763317880787	0.0214472318074458	Putative GPI-anchored protein
orf19.6828		394.150791109334	1.31977	0.261812944668215	0.0201902208152242	Ortholog(s) have role in rRNA processing and preribosome, large subunit precursor localization
orf19.6033	CMP1	289.877023340351	1.31882	0.273140137740341	0.0224995716947739	Catalytic subunit of calcineurin (Ca[2+]-calmodulin-regulated S/T protein phosphatase), required for wild-type virulence, resistance to high pH, Na(+), Li(+), Mn(2+), and fluconazole tolerance, micafungin is fungicidal to null mutant
orf19.1400		220.995823294689	1.31808	0.368746387739797	0.0388026303294862	Ortholog of C. dubliniensis CD36 : Cd36_23640, C. parapsilosis CDC317 : CPAR2_406130, C. auris B8441 : B9J08_005288 and Candida tenuis NRRL Y-1498 : CANTEDRAFT_116273
orf19.299	ECM14	322.480109590422	1.31743	0.270611656335688	0.0222561818321379	Has domain(s) with predicted metallocarboxypeptidase activity, zinc ion binding activity and role in proteolysis
orf19.4848	SKI3	582.233853838089	1.31716	0.239612227270889	0.0164593760034375	Ortholog(s) have role in nuclear-transcribed mRNA catabolic process, 3'-5' exonucleolytic nonsense-mediated decay, nuclear-transcribed mRNA catabolic process, exonucleolytic and 3'-5', more
orf19.4783		259.875417504699	1.31599	0.285549001797316	0.0246923306095997	Protein of unknown function, induced during chlamydospore formation in both C. albicans and C. dubliniensis
orf19.7548	MED21	259.237762065548	1.31521	0.287292227289942	0.025576751537055	Ortholog(s) have RNA polymerase II repressing transcription factor binding, transcription coactivator activity, transcription corepressor activity
orf19.2798		352.291682541081	1.31433	0.304382515352266	0.0297414990738314	Putative helicase, fungal-specific (no human or murine homolog)
orf19.1575	PRS1	386.928705176123	1.31288	0.253915420873951	0.0197319912621629	Phosphoribosylpyrophosphate synthetase, enzyme of purine, pyrimidine, histidine, and tryptophan biosynthesis, essential, flucytosine induced, macrophage/pseudohyphal-induced
orf19.3936		358.361079621074	1.31214	0.27217744671738	0.0234022269350254	Glycerophosphocholine phosphodiesterase, mutation confers hypersensitivity to 5-fluorouracil (5-FU), F-12/CO2 early biofilm induced
orf19.3617	GTR1	395.376323952641	1.31179	0.267788977897972	0.0228250147410805	Putative GTP-binding protein, involved in activation of TOR1C during starvation response, transcript is upregulated in clinical isolates from HIV+ patients with oral candidiasis, (see Locus History Note for Assembly 19 correction)
orf19.5244	MCD4	325.880841630093	1.31176	0.287700737563518	0.0265494735740304	Mannose-ethanolamine phosphotransferase, essential gene involved in GPI anchor biosynthesis
orf19.6236		249.609421774775	1.31136	0.301120682567882	0.0295551899530324	Putative ortholog of S. cerevisiae Nop6, role in ribosomal small subunit biogenesis, Spider biofilm induced
orf19.2665	MSN5	408.208626037813	1.30848	0.248638970784751	0.0195818194364922	Predicted karyopherin involved in nuclear import and export of proteins, flow model biofilm induced, Spider biofilm induced
orf19.2020	HGT6	358.005494453742	1.30557	0.255481208630394	0.0209696844613545	Putative high-affinity MFS glucose transporter, 20 family members, induced in core stress response, fluconazole, oralpharyngeal candidasis induced, flow model biofilm induced, Spider biofilm induced
orf19.4118	CNT	362.366168470717	1.30542	0.265141539492939	0.0232362023772685	CNT family H(+)/nucleoside symporter, transports adenosine, uridine, inosine, guanosine, tubercidin, variant alleles for high/low-affinity isoforms, S or G at residue 328 affects specificity, Spider, flow model biofilm induced
orf19.1007		304.179037610331	1.3049	0.298906225302183	0.0303052097980761	Predicted inositol polyphosphate kinase, Spider biofilm induced
orf19.4543	UGA2	203.410174459144	1.30257	0.315581714653906	0.0334299655165547	Predicted succinate semialdehyde dehydrogenase, predicted role in glutamate catabolism, transcription regulated by Mig1, Tup1, Gcn4, mutants are viable
orf19.4726		308.108479914122	1.30161	0.274250513054955	0.0251345371663463	Ortholog(s) have 1-phosphatidylinositol 4-kinase activator activity, calcium ion binding, enzyme activator activity
orf19.4764		455.458063301178	1.30158	0.238924184326496	0.0186994042879076	Ortholog(s) have poly(A)-specific ribonuclease activity, role in nuclear-transcribed mRNA poly(A) tail shortening, postreplication repair and PAN complex localization
orf19.203	STB3	17.6717167357372	1.301	0.998194506192073	0.085777529645331	Putative SIN3-binding protein 3 homolog, caspofungin induced, macrophage/pseudohyphal-repressed, rat catheter biofilm induced
orf19.7337		611.774864135895	1.30092	0.223997484013481	0.0158649998160771	Protein with a nischarin related domain and leucine rich repeats, Spider biofilm induced
orf19.6809		404.621200127849	1.29888	0.247445744704729	0.0205764744045584	Putative phosphomutase-like protein, protein present in exponential and stationary growth phase yeast, Hap43-repressed, Spider biofilm repressed
orf19.2712	HCA4	245.804027192627	1.29837	0.295110884311628	0.0311588387574746	Putative role in regulation of cell wall biogenesis, Hap43p-induced gene, possibly an essential gene, disruptants not obtained by UAU1 method, flow model and rat catheter biofilm induced
orf19.1940		329.152791123407	1.29779	0.272048734599565	0.0260175773545672	Ortholog(s) have 2-octoprenyl-3-methyl-6-methoxy-1,4-benzoquinone hydroxylase activity, role in ubiquinone biosynthetic process and mitochondrial inner membrane, mitochondrion localization
orf19.3054	RPN3	330.438757783101	1.29514	0.26209401949088	0.0239972247659803	Putative non-ATPase regulatory subunit of the 26S proteasome lid, amphotericin B repressed, oxidative stress-induced via Cap1p
orf19.1433		210.033409160968	1.29456	0.361685561629612	0.0418876329271362	Protein of unknown function, Hap43-repressed, colony morphology-related gene regulation by Ssn6, Spider biofilm induced
orf19.1674	CDC53	329.006189677026	1.2933	0.278489043067361	0.0285396036762618	Cullin, a scaffold subunit of the SCF ubiquitin-ligase complexes, depletion leads to increased filamentous growth and premature cell death
orf19.3865	RFX1	381.98223693201	1.29156	0.260581102661603	0.0242565088365732	Transcription factor, involved in DNA damage responses, morphogenesis, and virulence, Spider biofilm induced
orf19.5802		351.437786042232	1.29085	0.261116813624825	0.0245171601212725	Ortholog(s) have transferase activity, role in maturation of SSU-rRNA and cytoplasm localization
orf19.1187	CPH2	5.20500084535694	1.28836	3.45458186020813	0.112877653058724	Myc-bHLH transcription factor, promotes hyphal growth, directly regulates Tec1 to induce hypha-specific genes, probably homodimeric, phosphorylated, required for colonization of the mouse GI tract, rat catheter and Spider biofilm induced
orf19.1055	CDC3	267.354456921026	1.28786	0.321830381520212	0.0366931622456361	Septin, essential for viability, functional homolog of S. cerevisiae Cdc3p, down-regulation associated with azole resistance, macrophage/pseudohyphal-repressed, virulence-group-correlated expression, gene has intron
orf19.1026		474.835285414154	1.28667	0.263263291441975	0.02628304133066	Ortholog(s) have role in exonucleolytic trimming to generate mature 3'-end of 5.8S rRNA from tricistronic rRNA transcript (SSU-rRNA, 5.8S rRNA, LSU-rRNA) and mRNA processing, more
orf19.313	DAL4	307.640233315191	1.28499	0.272943143771848	0.0289993553179312	Putative allantoin permease, fungal-specific (no human or murine homolog)
orf19.2794		439.871513076174	1.28499	0.322695338172755	0.037134210067523	Putative non-specific single-domain racemase, regulated by Gcn4p, repressed in response to amino acid starvation (3-AT treatment), alkaline upregulated, macrophage-induced protein
orf19.7446	OPI3	353.262752190539	1.28471	0.259165533406609	0.0252231431215614	Phosphatidylethanolamine N-methyltransferase, acts in phosphatidylcholine biosynthesis, downregulation correlates with clinical development of fluconazole resistance, amphotericin B, caspofungin repressed, Hap43-induced
orf19.7434	GLG2	250.821838455546	1.2825	0.293717290341692	0.0332277985919476	Putative self-glucosylating initiator of glycogen synthesis, expression regulated upon white-opaque switch, hypha-induced, Spider biofilm induced
orf19.7306		326.258959384142	1.28117	0.266079196291849	0.0284482344734707	Aldo-keto reductase, increased transcript associated with MDR1 overexpression, benomyl or long-term fluconazole treatment, overexpression does not affect drug or oxidative stress sensitivity, stationary phase enriched, flow biofim repressed
orf19.1305		188.895193306331	1.28075	0.338302577057659	0.0410725799296848	Ortholog(s) have tRNA (guanine-N1-)-methyltransferase activity, role in mitochondrial tRNA methylation, tRNA N1-guanine methylation and cytoplasm, mitochondrial matrix localization
orf19.3000	ORC1	156.662740692822	1.28047	0.358721642058953	0.0441364182669366	Putative origin recognition complex large subunit, essential for viability, similar to S. cerevisiae Orc1p origin recognition complex subunit
orf19.2608	ADH5	275.062023728331	1.28042	0.321849669445812	0.0381311738907661	Putative alcohol dehydrogenase, regulated by white-opaque switch, fluconazole-induced, antigenic in murine infection, regulated by Nrg1, Tup1, Hap43, macrophage repressed, flow model biofilm induced, Spider biofilm induced
orf19.2274		321.200319954052	1.27765	0.280255718838887	0.0318314877395602	Ortholog of C. dubliniensis CD36 : Cd36_21450, Candida tropicalis NEW ASSEMBLY : CTRG1_01739, Candida tropicalis MYA-3404 : CTRG_01739 and Candida albicans WO-1 : CAWG_05814
orf19.7626	EIF4E	22.3406476971826	1.27478	0.86607876350799	0.0835444930007316	Translation initiation factor eIF4E, genes encoding ribosomal subunits, translation factors, tRNA synthetases downregulated by phagocytosis by macrophage, alternatively spliced intron in 5' UTR, protein levels decrease in stationary phase
orf19.5531	CDC37	399.255527460583	1.27333	0.256034491453752	0.0273584962652686	Chaperone for Crk1p, interacts with Crk1p kinase domain and with Sti1p, putative phosphorylation site at Ser14, functional homolog of S. cerevisiae Cdc37p, likely to be essential for growth, regulated by Gcn2p and Gcn4p
orf19.4106		193.116059903574	1.27278	0.314978002453935	0.0383544265171197	Ortholog(s) have ubiquitin conjugating enzyme binding activity
orf19.7449		261.00663606074	1.27258	0.310303034906618	0.0376860583386919	Ortholog(s) have role in mitochondrial genome maintenance, plasmid maintenance
orf19.5383	PMA1	260.303350928395	1.27139	0.298262012025378	0.0357215574799461	Plasma membrane H(+)-ATPase, highly expressed, comprises 20-40% of total plasma membrane protein, levels increase at stationary phase transition, fluconazole induced, caspofungin repressed, upregulated in RHE model, Spider biofilm repressed
orf19.3670	GAL1	379.849628676925	1.27096	0.250882530864291	0.0267281092403217	Galactokinase, galactose, Mig1, Tup1, Hap43 regulated, fluconazole, ketoconazole-induced, stationary phase enriched protein, GlcNAc-induced protein, farnesol, hypoxia-repressed in biofilm, rat catheter and Spider biofilm induced
orf19.4808	NUP188	167.961600652939	1.27082	0.346596033321816	0.0443773767015613	Putative nuclear pore complex subunit, transcript regulated by Nrg1 and Mig1
orf19.4853	HCM1	24.1342663416974	1.26881	0.87590962765631	0.0849171427796153	Protein with forkhead domain, similar to S. cerevisiae Hcm1p, Hap43p-induced gene
orf19.3552		12.9866485646774	1.2685	1.14098950506021	0.0940376085315126	Ortholog(s) have structural constituent of nuclear pore activity
orf19.5370		768.228834380636	1.26803	0.232668924324015	0.0231535263266104	Ortholog(s) have fungal-type vacuole membrane localization
orf19.706	NMD3	237.820604887438	1.26771	0.294833986547088	0.0360428253328226	Putative nonsense-mediated mRNA decay protein, repressed in core stress response, repressed by prostaglandins
orf19.7499		319.21306265823	1.26587	0.283429465850569	0.0343545741649126	Putative nicotinic acid mononucleotide adenylyltransferase, involved in NAD salvage pathway, Spider biofilm repressed
orf19.5257	LCB4	289.324727355692	1.26483	0.275628685202849	0.0333287666638293	Putative sphingosine kinase, Tac1p-regulated expression, rat catheter biofilm induced
orf19.5008.1	DAD1	398.276642781043	1.26358	0.251955752131436	0.0288146917567417	(orf19.5008.1) Subunit of the Dam1 (DASH) complex, which acts in chromosome segregation by coupling kinetochores to spindle microtubules
orf19.7256		306.810488785296	1.26307	0.271896711995414	0.0329251459059699	Ortholog of S. cerevisisae/S. pombe Lsm5, Lsm (Like Sm) protein involved in mRNA decay, Predicted ORF from Assembly 19, removed from Assembly 20, restored based on comparative genome analysis, flucytosine induced
orf19.1988	CDC45	361.792396547079	1.26217	0.279179065771911	0.0342508197155238	Putative DNA replication initiation factor, transcriptionally regulated by interaction with macrophage
orf19.4531		314.449752515052	1.26165	0.268682226854465	0.0325252881477945	Putative PDR-subfamily ABC transporter involved in sensitivity to azoles, Spider biofilm induced
orf19.4856	LIP3	450.93976007075	1.26157	0.304242363977225	0.0390268131558953	Secreted lipase, gene family member whose members are expressed differentially in response to carbon source and infection, possible role in nutrition and/or in creating an acidic microenvironment, flow model biofilm induced
orf19.3347	RPB7	310.42335749093	1.26148	0.275026426422064	0.0337361230984388	Functional homolog of S. cerevisiae Rpb7, essential subunit of RNA Polymerase II, enhances hyperfilamentation of an S. cerevisiae rpb4 mutant, suppresses defects of S. cerevisiae rpb4 and ess1 mutants, Spider biofilm repressed
orf19.487	SPT14	482.763311277289	1.25997	0.236934824990593	0.0254884686565957	Putative DNA-binding transcription factor, predicted role in regulation of biogenesis of the cell wall, upregulated in biofilm, protein newly produced during adaptation to the serum
orf19.7311		297.336037012495	1.25861	0.301635709015048	0.0391393121484535	Protein of unknown function, Spider biofilm induced
orf19.2285		389.656392338296	1.25821	0.252396463048538	0.0301163340077335	Protein of unknown function, transcription induced by benomyl treatment
orf19.832	GPI13	288.181740281208	1.2579	0.292786995727527	0.0374650634568782	Major facilitator superfamily protein, has phosphodiesterase/nucleotide pyrophosphatase domain, similar to S. cerevisiae Gpi13p, which acts in GPI anchor biosynthesis, Hap43p-induced gene
orf19.1655	PXP2	270.95332576582	1.2578	0.296411543366408	0.0382425142576115	Putative acyl-CoA oxidase, enzyme of fatty acid beta-oxidation, induced during macrophage infection, opaque specific transcript, putative peroxisome targeting signal, Spider biofilm induced
orf19.6512	EXO70	196.446745333634	1.25627	0.344896632587995	0.0468405687323329	Predicted subunit of the exocyst complex, involved in exocytosis, localizes to a crescent on the surface of the hyphal tip
orf19.5911	CMK1	301.64389305322	1.25354	0.360679619241231	0.0497715726944641	Putative calcium/calmodulin-dependent protein kinase II, expression regulated upon white-opaque switching, biochemically purified Ca2+/CaM-dependent kinase is soluble, cytosolic, monomeric, and serine-autophosphorylated, Hap43p-repressed
orf19.4862		260.358675207864	1.25253	0.29253979010299	0.0386906888850238	Putative integral membrane protein, S. cerevisiae ortholog Tvp23 localizes to late Golgi vesicles, rat catheter biofilm induced
orf19.7270		486.098190051541	1.25245	0.23973195064961	0.0286308516398676	Protein of unknown function, Spider biofilm repressed
orf19.5006.1		445.028687704937	1.25219	0.244862772178255	0.0299281981839625	(orf19.5006.1) Ortholog(s) have SNAP receptor activity and role in Golgi to plasma membrane transport, ascospore-type prospore membrane formation, endocytosis, exocytosis, vesicle fusion, vesicle-mediated transport
orf19.780	DUR1,2	145.21727393576	1.25163	0.37721221180699	0.0531748246456915	Urea amidolyase, hydrolyzes urea to CO2, use of urea as N source and for hyphal switch in macrophage, regulated by Nrg1/Hap43, required for virulence, promotes mouse kidney and brain colonization, rat catheter and flow model biofilm induced
orf19.2384		20.7088083931807	1.2511	0.866009388624243	0.0871566943210466	Putative mitochondrial GTPase, likely essential for respiratory competence and in large ribosomal subunit assembly, mitochondrial translation, Spider biofilm induced
orf19.4699		329.762831890179	1.25109	0.266618713492985	0.0341471061015379	Putative phospholipase of patatin family, similar to S. cerevisiae Tgl3p, predicted Kex2p substrate
orf19.2437	ARC35	314.795433987181	1.25047	0.267686611996991	0.0344586230884124	Putative ARP2/3 complex subunit, shows colony morphology-related gene regulation by Ssn6p, mutation confers hypersensitivity to cytochalasin D
orf19.2431		44.4516013264945	1.24862	0.6111641694854	0.076240590428828	Dubious open reading frame, only conserved in Candida dubliniensis, induced by alpha pheromone in SpiderM medium, mRNA binds She3, Spider biofilm induced, flow model biofilm repressed
orf19.2831	RPC31	272.484997330914	1.24808	0.281212786916752	0.0372445402072507	Putative RNA polymerase III subunit C31, repressed by nitric oxide, induced during infection of murine kidney, compared to growth in vitro, has murine homolog
orf19.2792	IST2	266.636783847307	1.24722	0.290658193403683	0.039590411664546	Ortholog(s) have lipid binding activity and role in endoplasmic reticulum membrane organization, protein localization to plasma membrane, regulation of phosphatidylinositol dephosphorylation
orf19.7665		292.126616335443	1.24647	0.275335079894025	0.0364756015409453	Ortholog(s) have role in mitochondrial cytochrome c oxidase assembly and mitochondrial inner membrane localization
orf19.2192	GDH2	380.434886774107	1.246	0.254237882565015	0.0328248340285971	Mitochondrial NAD-dependent glutamate dehydrogenase, catalyzes deamination of glutamate to alpha-ketoglutarate, fungal-specific, regulated by Nrg1p, Mig1p, Tup1p, and Gcn4p, stationary phase enriched, Spider and flow model biofilm induced
orf19.7428	APN1	304.978531971641	1.24598	0.292352402246817	0.0403847853396971	Ortholog of S. cerevisiae Apn1, an AP endonuclease, transcript induced by interaction with macrophages, fungal-specific (no human or murine homolog)
orf19.6246		390.674984182114	1.24463	0.256371615638813	0.0335318755068674	Ortholog(s) have peptide alpha-N-acetyltransferase activity and role in N-terminal peptidyl-methionine acetylation, mitochondrion inheritance, regulation of actin cytoskeleton organization, ubiquitin-dependent ERAD pathway
orf19.7281	PDK2	462.374290867151	1.24406	0.33350665063581	0.0475968513192848	Putative pyruvate dehydrogenase kinase, mutation confers hypersensitivity to amphotericin B
orf19.7091		237.093849683929	1.24301	0.30456849214037	0.0431822272278973	Protein of unknown function, induced by nitric oxide, Spider biofilm repressed
orf19.6874		200.839335538104	1.24271	0.310543720777472	0.0442569595029011	Putative helix-loop-helix (HLH) transcription factor with a role in filamentous growth
orf19.4831	MTS1	125.246789804929	1.24257	0.424013288566195	0.0604727570602334	Sphingolipid C9-methyltransferase, catalyzes methylation of the 9th carbon in the long chain base component of glucosylceramides, glucosylceramide biosynthesis is important for virulence, Spider biofilm repressed
orf19.3870	ADE13	379.409824359365	1.24125	0.254916240404772	0.0340437522704279	Adenylosuccinate lyase, enzyme of adenine biosynthesis, soluble protein in hyphae, not induced during GCN response, in contrast to the S. cerevisiae ortholog, repressed by nitric oxide
orf19.4136	YBL053	271.518166969306	1.24011	0.29556265495382	0.0422390853571412	Putative subunit of a replication fork-pausing checkpoint complex
orf19.6152		317.451880295635	1.23964	0.267583823879557	0.0363666958407276	Ortholog of C. dubliniensis CD36 : Cd36_32830, C. parapsilosis CDC317 : CPAR2_205930, C. auris B8441 : B9J08_003982 and Candida tenuis NRRL Y-1498 : CANTEDRAFT_115846
orf19.7210		296.902021368067	1.23898	0.270525653564224	0.037023908109116	Protein of unknown function, Spider biofilm induced
orf19.5528	MOB1	604.53243479828	1.23892	0.222931482161062	0.027267835385595	Putative mitotic exit network component, periodic mRNA expression, peak at cell-cycle G2/M phase
orf19.916		228.078649105772	1.23885	0.2975553036129	0.0429447018730584	Putative protein involved in apoptosis, Spider biofilm induced
orf19.3658		437.193448785156	1.23651	0.241736842980472	0.0322259087762717	Ortholog(s) have integral component of endoplasmic reticulum membrane localization
orf19.6011	SIN3	416.847865512067	1.23624	0.26679009318779	0.0369134917759573	Protein similar to S. cerevisiae Sin3p (transcriptional corepressor involved in histone deacetylase recruitment), has paired amphipathic helix PAH1 domain, interacts with ScOpi1p, not CaOpi1p, transposon mutation affects filamentous growth
orf19.4979	KNS1	241.803978152603	1.23509	0.294948395307627	0.0433009467314151	Protein kinase involved in negative regulation of PolIII transcription, effector kinase of the TOR signaling pathway, phosphorylates Rpc53p to regulate ribosome and tRNA biosynthesis, Spider and flow model biofilm induced
orf19.2885	PRI2	220.190742964107	1.23439	0.343996225754248	0.0519885607462934	Putative DNA primase, gene adjacent to and divergently transcribed with CDC68, Hap43-induced, Spider biofilm repressed
orf19.2116	NAT2	306.376462302201	1.23434	0.275586487496585	0.0397034989888355	Putative N-terminal acetyltransferase, Hap43p-repressed gene, mutation confers hypersensitivity to toxic ergosterol analog
orf19.2036		398.625410078762	1.23381	0.271400883333857	0.0389146273716825	Predicted dihydrodiol dehydrogenase, ortholog of S. pombe SPAC513.06c, flow model and rat catheter biofilm repressed
orf19.2946	HNM4	141.671495476793	1.23282	0.371714227625403	0.0562588292900073	Putative choline permease, fungal-specific (no human or murine homolog)
orf19.3034	RLI1	258.319335584675	1.23106	0.315483645740137	0.0474706201663825	Member of RNase L inhibitor (RLI) subfamily of ABC family, predicted not to be a transporter, regulated by Sef1p, Sfu1p, and Hap43p
orf19.395	ENO1	210.182587330882	1.22856	0.319876317714547	0.0488715796533774	Enolase, involved in glycolysis and gluconeogenesis, also has transglutaminase activity involved in assembly of cell wall polysaccharides, major cell-surface antigen, binds host plasmin/plasminogen, immunoprotective, may be essential
orf19.3365	DAO2	304.323553751807	1.22823	0.273729010123424	0.0409573576647867	Putative D-amino acid oxidase, rat catheter biofilm induced
orf19.826	MED1	283.722825211797	1.22764	0.30989986390932	0.0472179063172806	RNA polymerase II mediator complex subunit, RNA polymerase II transcription cofactor
orf19.320		380.900732419842	1.22691	0.249950038227719	0.036149741150557	Predicted short chain dehydrogenase, Spider biofilm induced
orf19.7414	ALS6	459.499283629502	1.22658	0.243541554555641	0.0347715336324375	ALS family protein, expression in S. cerevisiae confers adhesion to gelatin, macrophage-induced gene, N-terminal adhesion domain, ALS family includes cell-surface glycoproteins, some with adhesin function
orf19.670	SMT3	152.537382626952	1.22649	0.347746600579611	0.0545009413951642	SUMO, small ubiquitin-like protein, Smt3p-conjugated proteins localize to septation site and mother side of bud neck, C. albicans septins appear not to be Smt3p-modified, in contrast to S. cerevisiae septins
orf19.5968	RDI1	315.536008871719	1.22631	0.268063770636579	0.040270889319563	Putative rho GDP dissociation inhibitor, transposon mutation affects filamentous growth, farnesol, filament-induced, regulated by Nrg1, Tup1, protein levels low in stationary phase yeast
orf19.6369	RIO2	313.102743207113	1.22572	0.266739418370255	0.0400439154292938	Putative serine kinase with a predicted role in the processing of the 20S pre-rRNA into mature 18S rRNA, null mutants are hypersensitive to caspofungin
orf19.4005		359.307650002888	1.22561	0.254562039903036	0.0368033302335715	Putative dephospho-CoA kinase, protein likely to be essential for growth, based on an insertional mutagenesis strategy
orf19.1465		358.253358422994	1.22395	0.261917478751369	0.0393645871585203	Has domain(s) with predicted N-acetyltransferase activity
orf19.7308	TUB1	92.538571661251	1.22385	0.443133242613001	0.0669474135914932	Alpha-tubulin, gene has intron, complements cold-sensitivity of S. cerevisiae tub1 mutant, C. albicans has single alpha-tubulin gene, whereas S. cerevisiae has two (TUB1, TUB3), farnesol-upregulated in biofilm, sumoylation target
orf19.4802	FTH1	240.566514717829	1.22367	0.33056597061764	0.0522510499229254	Protein similar to S. cerevisiae Fth1p, a high affinity iron transporter for intravacuolar stores of iron, repressed by Sfu1p, amphotericin B, caspofungin, induced by alkaline pH, ciclopirox olamine, regulated by Sef1p, Sfu1p, and Hap43p
orf19.5816	EBP7	258.407885675464	1.222	0.332747392447593	0.0530424731812542	Putative NADPH oxidoreductase, mutation confers hypersensitivity to toxic ergosterol analog, oxidative stress-induced via Cap1p
orf19.2200		303.561705092836	1.21922	0.296799507599751	0.0470917309951715	Protein of unknown function, rat catheter biofilm repressed
orf19.2289	ARP3	296.394590404226	1.217	0.271854178181707	0.0430635113792268	Protein with Myo5p-dependent localization to cortical actin patches at hyphal tip, mutation confers hypersensitivity to cytochalasin D, Spider biofilm repressed
orf19.2007		569.138975089232	1.21696	0.229040593860232	0.0339411256599318	Ortholog(s) have role in Golgi to vacuole transport, ascospore wall assembly, cellular sphingolipid homeostasis, retrograde transport, endosome to Golgi and GARP complex, Golgi apparatus localization
orf19.6058	GLO1	371.425803791329	1.21604	0.257826652350547	0.0406132749795801	Putative monomeric glyoxalase I, oxidative stress-induced via Cap1, flow model and rat catheter biofilm repressed
orf19.7355	SSN8	394.418710941228	1.21595	0.250045607965835	0.0384666484122256	Ortholog of S. cerevisiae Ssn8, a component of RNA polymerase II holoenzyme, mutants are viable and are sensitive to hydrogen peroxide medium
orf19.7563	BET2	369.436816121445	1.21572	0.265174838628006	0.042004838096201	Putative Type II geranylgeranyltransferase beta subunit, transcript regulated by Mig1
orf19.2172	ARA1	392.985479677839	1.21432	0.271057966042276	0.0437761450530863	D-Arabinose dehydrogenase, dehydro-D-arabinono-1,4-lactone synthesis, active on D-arabinose, L-fucose, L-xylose, L-galactose, inhibited by metal ions, thiol group-specific reagents, induced on polystyrene adherence, Spider biofilm induced
orf19.2157	DAC1	348.501692669548	1.21377	0.268266165641274	0.0434195360711214	N-acetylglucosamine-6-phosphate (GlcNAcP) deacetylase, N-acetylglucosamine utilization, required for wild-type hyphal growth and virulence in mouse systemic infection, gene and protein are GlcNAc-induced, Spider biofilm induced
orf19.674		406.64200723003	1.21353	0.257738069915264	0.0413028627757948	Ortholog(s) have U6 snRNA binding activity and role in mRNA cis splicing, via spliceosome, mRNA splicing, via spliceosome
orf19.4230		179.677603574269	1.21348	0.351964310363661	0.0577835863570113	20S proteasome subunit (beta7), protein present in exponential and stationary growth phase yeast cultures
orf19.5657	SWI1	378.631027610335	1.21245	0.267152075110312	0.0436567975995783	Protein involved in transcription regulation, ortholog of S. cerevisiae Swi1p, which is a subunit of the SWI/SNF chromatin remodeling complex, interacts with Snf2p, SWI/SNF complex is essential for hyphal growth and virulence
orf19.4208	RAD52	545.077991667445	1.21201	0.248167099576932	0.0394772093975952	Required for homologous DNA recombination, repair of UV- or MMS-damaged DNA, telomere length, UV-induced LOH, constitutive expression, MMS-induced, weakly complements S. cerevisiae rad52 mutant, slow growth, increased white-to-opaque switch
orf19.896	CHK1	308.550866597017	1.21158	0.269552238820918	0.0440157676170969	Histidine kinase, 2-component signaling, cell wall synthesis, hyphal growth defect, avirulent in mouse, not rat vaginal infection, phagocytosis rate increased, Spider biofilm induced, required for RPMI biofilm, Bcr1-induced in a/a biofilm
orf19.3523	CRK1	266.372344102654	1.21083	0.281310039356381	0.0462163938288112	Protein kinase of the Cdc2 subfamily involved in hyphal development, virulence, promotes hyphal development independently of Cph1 and Efg1, functionally complements pheromone hypersensitivity of S. cerevisiae sgv1 mutant, Hap43p-repressed
orf19.2960	FRS2	412.120708117709	1.20945	0.256696770703361	0.041653133683889	Putative tRNA-Phe synthetase, downregulated upon phagocytosis by murine macrophage, protein present in exponential and stationary growth phase yeast cultures, Spider biofilm repressed
orf19.1683	PPH21	328.95164468693	1.20922	0.270799599810726	0.0449808457739843	Catalytic subunit of protein phosphatase of the Type 2A-related family (serine/threonine-specific), involved in dephosphorylation of septin Sep7p, caspofungin repressed, possibly an essential gene, disruptants not obtained by UAU1 method
orf19.1036	MNS1	151.35544839777	1.20904	0.365788167127807	0.0606159412002797	Alpha-1,2-mannosidase, processes Man9GlcNAc2 to Man8GlcNAc2 isomer B, member of ER localized glycosyl hydrolase family 47, ER form is converted by Kex2 to cytosolic form, flow model biofilm repressed
orf19.4820		280.061167519495	1.2086	0.287237127193974	0.0479774852063536	Ortholog of S. cerevisiae : YKL162C, C. dubliniensis CD36 : Cd36_09010, C. parapsilosis CDC317 : CPAR2_214170, C. auris B8441 : B9J08_005393 and Candida tenuis NRRL Y-1498 : CANTEDRAFT_95066
orf19.2469	RAD10	167.945393562326	1.20755	0.330857727866505	0.0559847742123575	Ortholog of S. cerevisiae Rad10, an endonuclease involved in nucleotide excision repair, mutant is extremely sensitive to UV irradiation, transcript repressed in alkaline conditions
orf19.6105	MVD	405.227349714432	1.20667	0.246361193383892	0.0404990154820026	Mevalonate diphosphate decarboxylase, functional homolog of S. cerevisiae Erg19, possible drug target, regulated by carbon source, yeast-hypha switch, growth phase, antifungals, gene has intron, rat catheter, Spider biofilm repressed
orf19.698		256.866835997695	1.20135	0.283745862649272	0.0493844870522239	Integral ER membrane protein, predicted role in maintenance of ER zinc homeostasis, Spider biofilm induced
orf19.7622	SPT3	318.005572688947	1.20126	0.265592110580427	0.045597908542176	Functional homolog of S. cerevisiae Spt3p, required for virulence in mouse systemic infection, homozygous null mutant is hyperfilamentous
orf19.4048	DES1	293.38650433971	1.20126	0.283186027304684	0.0492560382855367	Putative delta-4 sphingolipid desaturase, planktonic growth-induced gene
orf19.1368		220.435741859092	1.19949	0.31640751681575	0.0558476562928632	Protein of unknown function, flow model biofilm induced, Spider biofilm induced
orf19.1453	SPT5	130.269042460921	1.19896	0.373314892287134	0.0636690358322405	Protein similar to S. cerevisiae Spt5p transcription elongation factor, transposon mutation affects filamentous growth
orf19.4755	KEX2	3093.35757273231	1.19722	0.212025882804786	0.0348760186769412	Subtilisin-like protease (proprotein convertase), processes aspartyl proteinase Sap2, required for hyphal growth and wild-type virulence in mice, required for maturation of candidalysin Ece1p
orf19.4841	SHY1	320.832497219999	1.19674	0.345457929693548	0.0609025826749143	Cytochrome c oxidase biosynthesis protein, transcript regulated by Nrg1 and Mig1
orf19.1150		381.825718691753	1.19673	0.257520648631919	0.0451038363996279	GATA-like transcription factor, oral infection induced, mutant has reduced capacity to damage oral epithelial cells, regulated by Gcn2 and Gcn4, Spider biofilm induced
orf19.1855		106.097262430774	1.19485	0.408575840864606	0.0695189178980161	Predicted membrane transporter, member of the anion:cation symporter (ACS) family, major facilitator superfamily (MFS), Gcn4p-regulated, flucytosine induced, ketoconazole-repressed, oxidative stress-induced via Cap1p
orf19.1753	PUS7	299.742051878259	1.19311	0.26942345698275	0.0487434660880261	Pseudouridine synthase, catalyzes pseudouridylation in U2 snRNA, 5S rRNA, cytoplasmic tRNAs and in pre-tRNA(Tyr), F-12/CO2 early biofilm induced
orf19.1607	ALR1	204.414011958389	1.19087	0.307352937396445	0.0565343325392214	Putative transporter of divalent cations, hyphal-induced expression, rat catheter biofilm induced
orf19.1814	STT4	207.618014054642	1.18949	0.315331029343019	0.058202146916693	Putative phosphatidylinositol-4-kinase
orf19.3177		282.167357743852	1.18844	0.280681525022235	0.0527780677174609	Ortholog(s) have 2,5-diamino-6-ribitylamino-4(3H)-pyrimidinone 5'-phosphate deaminase activity, pseudouridine synthase activity and role in riboflavin biosynthetic process, tRNA pseudouridine synthesis
orf19.2059		160.432597517543	1.188	0.344725471531442	0.0624901389784255	Protein with homology to magnesium-dependent endonucleases and phosphatases, regulated by Sef1, Sfu1, and Hap43, Spider biofilm induced
orf19.3517		401.706954739147	1.18752	0.267927897059047	0.0500304618118931	Ortholog(s) have role in positive regulation of cellular response to hypoxia, regulation of protein glycosylation, sterol regulatory element binding protein cleavage
orf19.3065	DAO1	325.852604873484	1.18561	0.265375032916623	0.0501600066353404	Putative D-amino acid oxidase, transcription is regulated upon yeast-hyphal switch
orf19.2821		301.598020302923	1.18501	0.3055158794712	0.0579228564038356	Protein of unknown function, Hap43-repressed gene, repressed by nitric oxide
orf19.3792		327.652720906489	1.18459	0.279998995591506	0.0541005529049084	Ortholog(s) have RNA binding, chromatin binding, mRNA binding activity
orf19.2838		258.174588508481	1.18427	0.283067013616244	0.0546347795694388	Protein of unknown function, mutation confers hypersensitivity to amphotericin B, flow model biofilm induced
orf19.1484		284.025803008549	1.18379	0.273962392589591	0.0529099661997557	Ortholog of S, cerevisiae Spc24, a component of the conserved kinetochore-associated Ndc80 complex involved in chromosome segregation, spindle checkpoint activity and kinetochore clustering, Hap43-induced gene
orf19.2397		389.610675808886	1.18017	0.289732328457777	0.0563965819144861	Predicted membrane transporter, involved in biotin import, member of the anion:cation symporter (ACS) family, major facilitator superfamily (MFS), biotin-dependent transcription regulated by Vhr1p, amphotericin B, caspofungin repressed
orf19.145	RPB4	137.885585252683	1.17961	0.401929977321067	0.0724365945314172	Protein similar to S. cerevisiae Rpb4p, which is a component of RNA polymerase II, transposon mutation affects filamentous growth
orf19.3328		428.126872313403	1.17916	0.260062558547066	0.0508111251547856	Putative transcription factor, required for inhibition of filamentous growth by farnesoic acid and for expression of PHO81, filament induced
orf19.5808		361.667444010693	1.17896	0.260904036187623	0.0513346999797373	Ortholog(s) have S-adenosylmethionine-dependent methyltransferase activity, protein-lysine N-methyltransferase activity
orf19.4995		230.163382401284	1.17875	0.304822556106482	0.0591882642978522	Ortholog of C. dubliniensis CD36 : Cd36_12580
orf19.1776		192.151331845076	1.17865	0.320397593701809	0.0620533281971699	Putative pantetheine-phosphate adenylyltransferase (PPAT), which catalyzes 4th step in coenzyme A biosynthesis from pantothenate, rat catheter biofilm repressed
orf19.6976		405.801474942596	1.17849	0.267840667638826	0.0534392504795011	Predicted MFS membrane transporter, member of the proton coupled folate transporter/heme carrier protein family, virulence-group-correlated expression, Spider biofilm induced
orf19.744	GDB1	356.702356460745	1.17713	0.254466908649795	0.0504195007510296	Putative glycogen debranching enzyme, expression is regulated upon white-opaque switch, regulated by Nrg1, Tup1, rat catheter biofilm repressed
orf19.2090		186.113508392343	1.17631	0.418469925573277	0.0743287510228046	Ortholog of S. cerevisiae Ecm16, an essential DEAH-box ATP-dependent RNA helicase specific to the U3 snoRNP required for 18S rRNA synthesis, Hap43-induced, Spider biofilm induced
orf19.2417	SMC5	206.422694052667	1.17611	0.32665046278832	0.062931241981001	Protein similar to S. cerevisiae Smc5p, which is involved in DNA repair, transposon mutation affects filamentous growth
orf19.4737	TPO3	202.484234667255	1.17603	0.310322632960958	0.0611892830352084	Putative polyamine transporter, MFS-MDR family, induced by Sfu1, regulated upon white-opaque, decreased expression in hyphae vs yeast-form cells, regulated by Nrg1, Spider biofilm repressed
orf19.1069	RPN4	204.744854911685	1.17366	0.365939941414586	0.0698242438693717	C2H2 transcription factor, putative regulator of proteasome genes, DNA recognition sequence (GAAGGCAAAA) enriched in regions upstream of proteasome genes, induced in core stress response, Hap43-induced, Spider biofilm induced
orf19.5662	PEP7	125.090179582981	1.17041	0.372697778079197	0.0716614747389066	Vesicle transport protein, acts in endosomal transport, roles in metal ion resistance, virulence, adhesion, hyphal growth, chlamydospore formation, similar to S. cerevisiae Pep7p
orf19.4336	RPS5	173.796776296133	1.17027	0.336117178646891	0.0663481125833733	Ribosomal protein S5, macrophage/pseudohyphal-induced after 16 h, downregulated upon phagocytosis by murine macrophage, Hap43-induced, Spider biofilm repressed
orf19.305		358.836042771245	1.16907	0.300621150275139	0.0616204103399544	Protein of unknown function, upregulated in a cyr1 null mutant
orf19.125	EBP1	367.158191198539	1.16836	0.254118245571381	0.0539677681019315	NADPH oxidoreductase, interacts with phenolic substrates (17beta-estradiol), possible role in estrogen response, induced by oxidative, weak acid stress, NO, benomyl, GlcNAc, Cap1, Mnl1 induced, Hap43-repressed, rat catheter biofilm induced
orf19.1598	ERG24	379.494127589476	1.16811	0.259783137340223	0.0551703097791772	C-14 sterol reductase, has a role in ergosterol biosynthesis, mutation confers increased sensitivity to dyclonine, rat catheter and Spider biofilm repressed
orf19.2325		296.97000933664	1.16735	0.295742479128388	0.0613327649003287	Ortholog(s) have RNA polymerase III general transcription initiation factor activity and RNA polymerase III type 1 promoter sequence-specific DNA binding, more
orf19.6398		352.940070093399	1.16632	0.265413604622829	0.0561218587878603	S. pombe ortholog SPBC460.04c is a predicted sulfonate/alpha-ketoglutare dioxygenase, induced by nitric oxide, Spider biofilm induced
orf19.2492	STE3	227.303891915334	1.16613	0.34208553296563	0.0686061762806728	Protein similar to S. cerevisiae Ste3p, the receptor for a-factor mating pheromone, alpha mating-type-specific transcription
orf19.5846		226.705701174061	1.16592	0.296093878833882	0.0617645379854022	Putative TFIIH and nucleotide excision repair factor 3 complex subunit, possibly an essential gene, disruptants not obtained by UAU1 method
orf19.5788	EFT2	218.350814724201	1.16504	0.385501331848889	0.0736934369775324	Elongation Factor 2 (eEF2), GTPase, essential, highly expressed, target of sordarin antifungals, antigenic in human/mouse, lacks site for regulatory phosphorylation by eEF2 kinase, GCN-regulated, higher protein amount in stationary phase
orf19.2282		319.457471731492	1.16406	0.279197261210178	0.0590464875355262	Has domain(s) with predicted catalytic activity, catechol 1,2-dioxygenase activity, ferric iron binding, iron ion binding and oxidoreductase activity, more
orf19.469	HST7	201.031904691075	1.16388	0.317455901388936	0.0654504209819446	MAP kinase kinase involved in mating and hyphal growth signal transduction pathways, phosphorylates Cek1p, wild-type virulence in mouse systemic infection, functional homolog of S. cerevisiae Ste7p, mutants are hypersensitive to caspofungin
orf19.4774	AOX1	237.727568152933	1.16032	0.308477831340422	0.0648544931155838	Alternative oxidase, low abundance, constitutively expressed, one of two isoforms (Aox1p and Aox2p), involved in a cyanide-resistant respiratory pathway present in plants, protists, and some fungi, absent in S. cerevisiae, Hap43p-repressed
orf19.895	HOG1	305.008901689132	1.15911	0.27576436267856	0.0598998341536105	MAP kinase of osmotic-, heavy metal-, and core stress response, role in regulation of response to stress, phosphorylated in response to H2O2 or NaCl, acts as repressor of START, mutant induces protective mouse immune response
orf19.6742		312.986028886334	1.15639	0.265446195651355	0.0589047854128919	Ortholog(s) have RNA polymerase II CTD heptapeptide repeat phosphatase activity, protein serine/threonine phosphatase activity
orf19.4157	SPS20	318.516520835369	1.15268	0.268020181684281	0.0607593386339019	Peroxisomal 2,4-dienoyl-CoA reductase, stationary phase enriched protein, Spider biofilm induced
orf19.7114	CSA1	363.341927985485	1.15223	0.265287487021212	0.0601863488182296	Surface antigen on elongating hyphae and buds, strain variation in repeat number, ciclopirox, filament induced, alkaline induced by Rim101, Efg1-, Cph1, Hap43-regulated, required for WT RPMI biofilm formation, Bcr1-induced in a/a biofilms
orf19.4160		626.593829307272	1.15219	0.254829665342546	0.0584825678981471	Ortholog(s) have N(6)-L-threonylcarbamoyladenine synthase activity and role in mitochondrial tRNA threonylcarbamoyladenosine modification, tRNA threonylcarbamoyladenosine modification
orf19.5026		310.372359108858	1.15213	0.296002129252345	0.0657487029663511	C2H2 transcription factor, Spider biofilm induced
orf19.7364		201.515609633064	1.15149	0.312108499913062	0.0687579380346018	Has domain(s) with predicted N,N-dimethylaniline monooxygenase activity, NADP binding, flavin adenine dinucleotide binding activity
orf19.900	NSP1	234.966130098484	1.14932	0.354529245206939	0.0744876395466216	Essential component of the nuclear pore complex, sumoylation target, stationary phase enriched protein, rat catheter biofilm repressed
orf19.3231	CDC27	261.066067883828	1.1491	0.281932389516411	0.0641126701931871	Putative ubiquitin-protein ligase, periodic mRNA expression, peak at cell-cycle S/G2 phase
orf19.4788	ARG5,6	252.17246239428	1.14794	0.315375369327416	0.0708929569434857	Arginine biosynthetic enzyme, processed in S. cerevisiae into 2 polypeptides with acetylglutamate kinase (Arg6) activity and acetylglutamate-phosphate reductase (Arg5) activity, Gcn4 regulated, alkaline repressed, Spider biofilm induced
orf19.3704		257.309421870535	1.14748	0.291501749584916	0.066648047584325	Ortholog(s) have role in maturation of 5.8S rRNA from tricistronic rRNA transcript (SSU-rRNA, 5.8S rRNA, LSU-rRNA), maturation of LSU-rRNA from tricistronic rRNA transcript (SSU-rRNA, 5.8S rRNA, LSU-rRNA)
orf19.5792	SMP3	303.631593084015	1.14745	0.277634587664868	0.0639646339463215	Mannosyltransferase of glycosylphosphatidylinositol (GPI) biosynthesis, catalyzes mannosylation of Man3-GPI precursor, essential for viability, 8-9 transmembrane regions predicted, has HQEXRF motif, functional homolog of S. cerevisiae Smp3p
orf19.1070		285.541534156427	1.14698	0.277999151624261	0.0642605521627406	Ortholog(s) have role in phospholipid translocation, retrograde transport, endosome to Golgi and endosome membrane, trans-Golgi network membrane localization
orf19.136		320.244464112688	1.14436	0.28350922546098	0.066047847147987	Predicted membrane transporter, member of the drug:proton antiporter (12 spanner) (DHA1) family, major facilitator superfamily (MFS), Hap43p-repressed gene
orf19.4752	MSN4	532.184272898677	1.14225	0.235432396220268	0.0580622363886693	Zinc finger transcription factor, similar to S. cerevisiae Msn4, but not a significant stress response regulator in C. albicans, partly complements STRE-activation defect of S. cerevisiae msn2 msn4 double mutant, flow model biofilm induced
orf19.5574		448.228826188216	1.14087	0.240885863007205	0.0593302070177957	Ortholog of S. cerevisiae : MCY1, C. glabrata CBS138 : CAGL0F08789g, C. dubliniensis CD36 : Cd36_63080, C. parapsilosis CDC317 : CPAR2_602080 and C. auris B8441 : B9J08_004864
orf19.4987	NUP49	260.672810255914	1.13789	0.288926495364314	0.0693662311336088	Nuclear pore protein
orf19.1774		601.345373852951	1.13732	0.230731883413463	0.058763239340818	Predicted dehydrogenase, transcript upregulated in an RHE model of oral candidiasis, virulence-group-correlated expression, Spider biofilm repressed
orf19.3015	ARX1	270.567264174316	1.13657	0.295016190665011	0.0711994686637373	Putative ribosomal large subunit biogenesis protein, repressed in core stress response, repressed by prostaglandins
orf19.6790		298.673587911449	1.13477	0.268726528259603	0.0672474981480598	Ortholog(s) have mRNA binding activity, role in 3'-UTR-mediated mRNA destabilization, mitochondrion organization and P-body, cytoplasmic stress granule, perinuclear region of cytoplasm localization
orf19.6992		342.596360773203	1.13463	0.259130375367218	0.0650034487896121	Predicted MFS membrane transporter, member of the drug:proton antiporter (12 spanner) (DHA1) family, Spider biofilm induced
orf19.910		331.32388136286	1.13436	0.269165735217759	0.0675479161032817	Predicted splicing factor, component of the U4/U6-U5 snRNP complex, Hap43-induced gene, rat catheter biofilm induced
orf19.3285		303.62502836577	1.13326	0.271532821819194	0.0683025857470478	Ortholog of C. dubliniensis CD36 : Cd36_25800, C. auris B8441 : B9J08_002156, Candida tenuis NRRL Y-1498 : CANTEDRAFT_116265 and Debaryomyces hansenii CBS767 : DEHA2E17380g
orf19.1560	POB3	215.898547430985	1.13228	0.30669070594944	0.0733767186428746	Protein involved in chromatin assembly and disassembly, ortholog of S. cerevisiae Pob3, transposon mutation affects filamentous growth, rat catheter biofilm repressed
orf19.6904	GCN3	412.933135662424	1.13228	0.2455263115342	0.0630784160907071	Putative translation initiator, downregulated in the presence of human whole blood or polymorphonuclear (PMN) cells
orf19.457		510.593179147385	1.13195	0.266600030523669	0.067849652072623	Ortholog(s) have Lys63-specific deubiquitinase activity, thiol-dependent ubiquitin-specific protease activity
orf19.1119	MTR10	365.440642495736	1.13052	0.295265423288845	0.0729046163257893	Putative importin, member of a family of fungal-specific nuclear importins, Mig1-regulated
orf19.5480	ILV1	496.911933973771	1.12984	0.232620751269986	0.0619089658306184	Putative threonine dehydratase, regulated by Gcn4 and Gcn2, induced by amino acid starvation (3-AT), protein present in yeast exponential and stationary phase cultures, early-stage flow model biofilm induced
orf19.4318	MIG1	306.989114743796	1.12901	0.266407992536882	0.069061294015281	C2H2 transcription factor, repressor, regulates genes for carbon source utilization, Tup1-dependent and independent functions, hyphal, Hap43 and caspofungin repressed, Spider and flow model biofilm induced
orf19.2544		294.437667510573	1.12848	0.283635251846187	0.0719709961844104	Ortholog(s) have aminoacyl-tRNA hydrolase activity and role in negative regulation of proteasomal ubiquitin-dependent protein catabolic process
orf19.7201	SLA2	721.926146629637	1.1283	0.219562495535663	0.059472068605645	Actin binding protein with roles in growth control and morphogenesis, required for alkaline pH-induced hyphal formation, localized to actin patches, rat catheter biofilm repressed
orf19.3613		290.199976549735	1.12794	0.273550637052136	0.0710457825874705	Ortholog(s) have RNA polymerase II C-terminal domain phosphoserine binding, RNA polymerase II complex binding, chromatin binding activity
orf19.6294	MYO1	537.053534372989	1.12772	0.230243166877232	0.0621981348449566	Component of actomyosin ring at neck of newly-emerged bud
orf19.4587	HGH1	430.313441648321	1.12726	0.279456042160664	0.0718160667532841	Putative HMG1/2-related protein, transcript regulated by Mig1
orf19.3669	SHA3	338.251336155507	1.12581	0.266132155656283	0.0702822726046552	Putative ser/thr kinase involved in glucose transport, Tn mutation affects filamentous growth, fluconazole-induced, ketoconazole-repressed, induced in by alpha pheromone in SpiderM, possibly essential, flow model biofilm induced
orf19.3656	COX15	456.20851365006	1.12125	0.252025884469666	0.0692134368536386	Cytochrome oxidase assembly protein, transcript regulated by Nrg1 and Tup1, alkaline repressed, Hap43-repressed, early-stage flow model biofilm induced, Spider biofilm repressed
orf19.4287		492.038180351478	1.12028	0.234391089819884	0.0658979336006032	Putative oxidoreductase, Hap43-repressed gene, clade-associated gene expression
orf19.2035		364.770130585323	1.11983	0.254521297808503	0.0705877173960364	Ortholog of C. dubliniensis CD36 : Cd36_15830, C. parapsilosis CDC317 : CPAR2_212930, Candida tropicalis MYA-3404 : CTRG_01155, Candida albicans WO-1 : CAWG_03868 and Candida metapsilosis : CMET_2287
orf19.7291		294.246311342185	1.11897	0.323091971065297	0.0790114092604229	Ortholog(s) have tRNA (adenine-N1-)-methyltransferase activity, role in tRNA methylation and nucleus, tRNA (m1A) methyltransferase complex localization
orf19.6871		376.974133804222	1.11637	0.309656023917505	0.0783510697520675	Protein of unknown function, Hap43-induced, flow model biofilm repressed
orf19.6455		208.539871647864	1.11529	0.312295043874488	0.0788462284702065	Protein of unknown function, transcript is upregulated in clinical isolates from HIV+ patients with oral candidiasis
orf19.1139		254.788487626233	1.11456	0.288968696920145	0.0768851954553726	Protein of unknown funtion, S. cerevisiae ortholog Svl3 plays a role in endocytosis and is localized to the bud neck, Spider biofilm induced
orf19.4375		413.418155754084	1.11383	0.247690259575841	0.0715071045315423	Ortholog(s) have N-terminal protein N-methyltransferase activity, S-adenosylmethionine-dependent methyltransferase activity, protein-lysine N-methyltransferase activity
orf19.5925		278.48337818646	1.11358	0.27703159439936	0.0759206020897425	Ortholog of S. cerevisiae : AIM6, C. glabrata CBS138 : CAGL0C05533g, C. dubliniensis CD36 : Cd36_84610, C. parapsilosis CDC317 : CPAR2_404550 and C. auris B8441 : B9J08_003753
orf19.4705		157.874071686026	1.11282	0.344555540588328	0.0826933694621875	Ortholog(s) have ATP binding, ATP:3'-cytidine-cytidine-tRNA adenylyltransferase activity, CTP:3'-cytidine-tRNA cytidylyltransferase activity, tRNA adenylyltransferase activity, tRNA binding activity
orf19.1137		202.462311605409	1.11156	0.318530859010454	0.0808382375865471	Thymidylate kinase of unknown role, forms a dimer, potential target for antifungal drugs
orf19.6224		230.448204379581	1.10756	0.293488688507706	0.0791767828415035	RTA domain protein, predicted role in response to stress, Spider biofilm induced
orf19.6232	NPR1	233.676062076288	1.10673	0.295621201180544	0.0796744876887371	Predicted serine/threonine protein kinase, involved in regulation of ammonium transport, induced in core stress response, Hap43p-repressed gene
orf19.5777		393.818499463228	1.10608	0.275412027690037	0.0775340025120541	Protein of unknown function, F-12/CO2 early biofilm induced
orf19.2735	SEN2	232.256674816884	1.10547	0.293029885190041	0.0800062794089697	Putative tRNA splicing endonuclease subunit, mutation confers hypersensitivity to toxic ergosterol analog and to amphotericin B, 5'-UTR intron, Hap43-induced, Spider biofilm induced
orf19.6075		409.335072865244	1.10538	0.265483075427033	0.0767237291788057	Putative CCR4-Not complex transcription factor, ortholog of S. cerevisiae Cdc36, Hap43-repressed gene
orf19.7331	FCY24	269.162356932353	1.10536	0.324675292787109	0.0832032181164448	Putative transporter, more similar to S. cerevisiae Tpn1, which is a vitamin B6 transporter, than to purine-cytosine permeases, transcription is regulated by Nrg1, Spider biofilm induced
orf19.1741	DIT1	417.519001030279	1.10429	0.246744432324626	0.074169700607182	Ortholog(s) have catalytic activity and role in ascospore wall assembly
orf19.2563		167.857005428604	1.10396	0.42594893108731	0.0928004583395015	Ortholog(s) have U6 snRNA binding, snRNA binding activity, role in spliceosomal complex assembly, spliceosomal tri-snRNP complex assembly and U6 snRNP localization
orf19.2675		77.6090160992916	1.10372	0.473728837025809	0.0951075501775872	Ortholog(s) have mRNA binding activity, role in mRNA splicing, via spliceosome, spliceosomal complex assembly and U2 snRNP, U2-type prespliceosome localization
orf19.3817		261.664159164957	1.10306	0.303128006531327	0.0815080153369211	Has domain(s) with predicted nucleic acid binding, zinc ion binding activity
orf19.5255	PXA2	380.711074824111	1.1022	0.255730803666404	0.0765621742698777	Putative peroxisomal, half-size adrenoleukodystrophy protein (ALD or ALDp) subfamily ABC transporter, Gcn4p-regulated
orf19.6559		486.423886949638	1.09939	0.23774305387862	0.0748061870269257	RNA polymerase III transcription initiation factor complex (TFIIIC) subunit, growth phase regulated protein, downregulaated in stationary phase yeast cultures, Hap43-repressed, flow model biofilm induced, Spider biofilm repressed
orf19.1355		353.642008005008	1.09823	0.263332648762956	0.0785157749743333	Putative protein of unknown function, stationary phase enriched protein
orf19.6640	TPS1	11.7277956467707	1.09751	1.11658987553129	0.112119431507227	Trehalose-6-phosphate synthase, role in hyphal growth and virulence in mouse systemic infection, induced in presence of human neutrophils, macrophage/pseudohyphal-repressed after 16h, stationary phase enriched protein, Hap43-repressed
orf19.7613	HCR1	396.011725074726	1.09745	0.253623326689259	0.0778602015812646	Putative translation initiation factor, repressed upon phagocytosis by murine macrophage, Spider biofilm repressed
orf19.6828.1		324.942236428407	1.09631	0.264628645136742	0.07934252412888	(orf19.6828.1) Ortholog(s) have P-P-bond-hydrolysis-driven protein transmembrane transporter activity, protein transmembrane transporter activity, structural molecule activity
orf19.4771		29.0682841695777	1.09593	0.709765309553972	0.104198328664958	Protein of unknown function, Spider biofilm induced
orf19.2362		353.851509153183	1.09474	0.264635240070584	0.0803378137583627	Putative 90S preribosome component, Hap43p-induced gene, possibly an essential gene, disruptants not obtained by UAU1 method
orf19.5850	NOC2	311.953445258766	1.09383	0.267378867717496	0.0806712318234219	Putative nucleolar complex protein, Hap43-induced, transposon mutation affects filamentous growth, mutation confers hypersensitivity to 5-fluorouracil (5-FU), tubercidin (7-deazaadenosine), repressed in core stress response
orf19.2852		239.248832023255	1.09217	0.30957299046319	0.0864658421333568	Ortholog(s) have structural constituent of ribosome activity, role in mitochondrial translation, mitochondrial translational initiation and mitochondrial small ribosomal subunit localization
orf19.2216	PDS5	241.139212215924	1.09175	0.290273432257751	0.0837157060728908	Putative protein with a predicted role in establishment and maintenance of sister chromatid condensation and cohesion, cell-cycle regulated periodic mRNA expression
orf19.4805		265.081147154177	1.09167	0.29127740927049	0.0838870208078553	Putative membrane protein, induced by alpha pheromone in SpiderM medium, Hap4-induced gene, Spider biofilm induced
orf19.6586		305.778635857822	1.0898	0.291584472401985	0.0847452956910941	Protein of unknown function, transcript induced by benomyl or in azole-resistant strain overexpressing MDR1, Ssn6 colony morphology-related regulation, induced by NO, Hap43-repressed, rat catheter and flow model biofilm induced
orf19.1220	RVS167	248.161638986629	1.08977	0.286743375260501	0.0840584996765246	SH3-domain- and BAR domain-containing protein involved in endocytosis, null mutant exhibits defects in hyphal growth, virulence, cell wall integrity, and actin patch localization, cosediments with phosphorylated Myo5p
orf19.2571	SEC4	329.502162902833	1.08969	0.267098875221238	0.0820137448988884	Small GTPase of Rab family, role in post-Golgi secretion, possible C-terminal palmitoylation, downregulated on adherence to polystyrene, localizes to the Spitzenkorper during hyphal growth, functional homolog of S. cerevisiae Sec4p
orf19.3770	ARG8	173.624239046883	1.08746	0.324973302419176	0.0887269362382151	Putative acetylornithine aminotransferase, Gcn2, Gcn4 regulated, rat catheter biofilm induced, Spider biofilm induced
orf19.1149	MRF1	177.509815677534	1.08711	0.423197118007736	0.0961877298397672	Putative mitochondrial respiratory protein, induced by farnesol, benomyl, nitric oxide, core stress response, oxidative stress-induced via Cap1, stationary-phase enriched protein, Spider biofilm induced
orf19.4381	VTC3	403.456762728995	1.08707	0.249772017980385	0.0811723452933774	Putative polyphosphate synthetase, downregulated in core caspofungin response, Hog1p-induced, transcription is opaque-specific, fungal-specific (no human or murine homolog)
orf19.4739	MSS116	33.7891329500794	1.08555	0.682175995319889	0.106261316189497	Putative DEAD-box protein, required for efficient splicing of mitochondrial Group I and II introns, Hap43-induced, rat catheter biofilm induced
orf19.2138	ILS1	425.472092177559	1.08307	0.252178840146946	0.0821837875075315	Putative isoleucyl-tRNA synthetase, the target of drugs including the cyclic beta-amino acid icofungipen/PLD-118/BAY-10-8888 and mupirocin, protein present in exponential and stationary growth phase yeast cultures
orf19.1803	CDC43	294.447900397679	1.08288	0.272111231357683	0.0850893006965949	Beta subunit of heterodimeric protein geranylgeranyltransferase type I, GGTase I enzyme binds zinc, is Mg-dependent, Cdc42p is GGTase I substrate
orf19.2690		183.940656996724	1.08187	0.321033876904176	0.0901441435573333	Putative mitochondrial GTPase, required for mitochondrial morphology and genome maintenance, Spider biofilm induced
orf19.3980		350.049693309449	1.0814	0.31886815305239	0.0899668448445009	Ortholog(s) have role in cytoplasmic translation, regulation of translation and cytoplasmic stress granule localization
orf19.6239		328.866609613091	1.08137	0.26170823731291	0.0844015253396378	Putative serine/threonine protein kinase, involved in control of filamentous growth, possibly an essential gene, disruptants not obtained by UAU1 method
orf19.5121	OPT5	468.080342978536	1.08137	0.271933573926258	0.086121739680768	Oligopeptide transporter, fungal-specific (no human or murine homolog), induced by BSA, but not by tetrapeptide or pentapeptide
orf19.6967	USO6	268.085217810466	1.08048	0.290230851299659	0.0880253853594294	Putative vesicular transport protein, transcript induced by filamentous growth, rat catheter biofilm repressed
orf19.7077		263.133451254799	1.07985	0.281680120752995	0.0876760256622671	Putative ferric reductase, induced by Mac1 under copper starvation, Plc1-regulated, Rim101-repressed
orf19.4723		283.249690636241	1.07818	0.30221956216542	0.0892576231138829	Ortholog(s) have FMN adenylyltransferase activity, role in FAD biosynthetic process and cytoplasm localization
orf19.2041		143.180764341172	1.07653	0.351398320913114	0.0954665704157131	Component of the RSC chromatin remodeling complex
orf19.6801	RPD31	388.413839455366	1.0764	0.247914921794083	0.084573488387152	Putative histone deacetylase, involved in regulation of white-opaque switch, Spider biofilm repressed
orf19.6341		52.8703252322526	1.07437	0.573635223380472	0.105510668313403	Ortholog(s) have 5-amino-6-(5-phosphoribosylamino)uracil reductase activity and role in riboflavin biosynthetic process
orf19.5859	DAL8	20.2742025036721	1.07225	0.834759893194449	0.112308920367248	Putative allantoate permease, fungal-specific (no human or murine homolog)
orf19.3822	SCS7	459.067287556587	1.07202	0.24866450678808	0.0875021959356158	Putative ceramide hydroxylase, regulated by Nrg1, induced in high iron, fluconazole-induced, Hap43-repressed, Spider biofilm induced
orf19.6882	OSM1	124.311323406004	1.07187	0.463249912279459	0.10100705765263	Putative flavoprotein subunit of fumarate reductase, soluble protein in hyphae, caspofungin repressed, stationary phase enriched protein, flow model biofilm induced, Spider biofilm repressed
orf19.164		319.582158557151	1.07174	0.263859946097499	0.0885511347155566	Ortholog(s) have triglyceride lipase activity, role in triglyceride catabolic process and peroxisomal matrix localization
orf19.6837	FMA1	397.468960141691	1.07117	0.280543599809754	0.0904984489004528	Putative oxidoreductase, induced by ciclopirox olamine, upregulation correlates with clinical development of fluconazole resistance, Spider biofilm repressed
orf19.2524	MGE1	307.566921509152	1.06925	0.280795653763289	0.0919158567584427	Putative mitochondrial matrix cochaperone, overexpression increases resistance to fluconazole, macrophage/pseudohyphal-repressed
orf19.6345	RPG1A	269.979068993981	1.06861	0.29784251852767	0.0945710029994065	Putative translation initiation factor, mutation confers hypersensitivity to roridin A and verrucarin A, repressed upon phagocytosis by murine macrophage, Spider biofilm repressed
orf19.2404		230.321378462875	1.06805	0.295069705815915	0.0943933120825112	Ortholog(s) have RNA binding, ribonuclease MRP activity, ribonuclease P activity, tRNA binding activity
orf19.6268		337.192317922365	1.06637	0.266491218169064	0.0912071589015011	Putative cohesin complex subunit, expression downregulated in an ssr1 null mutant
orf19.432		319.489638942469	1.06581	0.266140022937879	0.0917387265468592	Predicted SCF ubiquitin ligase complex protein, Spider biofilm induced, rat catheter biofilm induced
orf19.6881	YTH1	394.845017080878	1.06544	0.336276292028795	0.0970983554574813	Putative mRNA cleavage and polyadenylation specificity factor, transcription is regulated upon yeast-hyphal switch, decreased expression in hyphae compared to yeast-form cells, fluconazole or flucytosine induced
orf19.7109		522.813161591157	1.06476	0.244349057950708	0.0889034396889422	Ortholog of S. cerevisiae : YGL242C, C. glabrata CBS138 : CAGL0H07755g, C. dubliniensis CD36 : Cd36_70350, C. parapsilosis CDC317 : CPAR2_300160 and C. auris B8441 : B9J08_000897
orf19.782		650.287575655333	1.06224	0.255933817430919	0.0931534321884307	Ortholog(s) have hydrolase activity, acting on ester bonds, triglyceride lipase activity, role in lipid homeostasis and lipid droplet localization
orf19.2882	XUT1	376.062935352608	1.0616	0.273515669928928	0.094927955270485	Putative high-affinity, high-capacity xanthine-uric acid/H+ symporter, similar to A. nidulans UapA, member of the Nucleobase-Ascorbate Transporter/Nucleobase-Cation Symporter (NAT/NCS2) family, rat catheter biofilm induced
orf19.7645		117.934911850893	1.06146	0.419067025172117	0.101756233172345	Biotin protein ligase, catalyzes covalent attachment of biotin to biotin-dependent enzymes including acetyl CoA carboxylase and pyruvate carboxylase, transcription regulated by biotin availability and Vhr1p
orf19.4114	FAA2-1	138.466351085928	1.06045	0.354346245595789	0.09876572103002	Predicted long chain fatty acid CoA ligase, upregulated upon phagocytosis, induced by nitric oxide independent of Yhb1
orf19.7107		227.771716137711	1.06006	0.306243483861852	0.0969156560423686	Ortholog(s) have role in ribosomal large subunit biogenesis and cytoplasm, nucleus localization
orf19.2771	BEM3	306.130262493629	1.05971	0.273789116403862	0.0952871274204407	Putative GTPase-activating protein (GAP) for Rho-type GTPase Cdc42p, involved in cell signaling pathways that control cell polarity, similar to S. cerevisiae Bem3p
orf19.4186	PCT1	582.084284971392	1.0588	0.239597082592154	0.0922700267230249	Putative choline-phosphate cytidylyl transferase, antigenic during human oral infection
orf19.5641	CAR2	573.573895934144	1.05858	0.226566255394337	0.0894349547156827	Ornithine aminotransferase, arginine metabolism, alkaline induced, mutant sensitivite to toxic ergosterol analog, to amphotericin B, exponential and stationary phase yeast, flow model biofilm induced, rat catheter, Spider biofilm repressed
orf19.5855	MBP1	40.5404767038499	1.0561	0.601588587470843	0.110410727728112	Putative component of the MBF transcription complex involved in G1/S cell-cycle progression, non-periodic mRNA expression, predicted, conserved MBF binding sites upstream of G1/S-regulated genes
orf19.5031	SSK1	199.18674855993	1.05601	0.309009221875559	0.0978362019682623	Response regulator of two-component system, role in oxidative stress response, cell wall biosynthesis, virulence, hyphal growth on solid media, expressed in hyphae and yeast, peroxisomal targeting sequence (PTS1), Spider biofilm induced
orf19.7475	PHO81	238.574245333303	1.05377	0.397971725071378	0.104385966367024	Protein involved in regulation of hyphal development, required for response to farnesoic acid, possibly adherence-induced
orf19.418	KOG1	78.7603791394511	1.05308	0.447835281784734	0.107200665823757	Putative TORC1 subunit, heterozygous null mutant displays sensitivity to rapamycin, likely to be essential for growth, based on an insertional mutagenesis strategy
orf19.2312		388.471586519067	1.05031	0.251832625628234	0.0965510387700688	Protein similar to ferric reductase Fre10p, possibly an essential gene, disruptants not obtained by UAU1 method
orf19.5692		50.462979450942	1.04984	0.547460781106488	0.110791080149855	Ortholog(s) have ubiquitin protein ligase activity, role in anaphase-promoting complex-dependent catabolic process, protein ubiquitination and anaphase-promoting complex, nuclear periphery localization
orf19.5238		201.63341072004	1.04958	0.324299151827264	0.101381060718819	Ortholog of C. dubliniensis CD36 : Cd36_11490, C. parapsilosis CDC317 : CPAR2_701040, C. auris B8441 : B9J08_003931 and Candida tenuis NRRL Y-1498 : CANTEDRAFT_104365
orf19.7296		498.903299177245	1.04906	0.260577249862101	0.097282239242836	Plasma membrane protein implicated in stress response, similar to stomatin mechanoreception proteins, overexpression induces apoptotic-like cell death, absent from hyphal cells, induced by Rgt1, rat catheter and Spider biofilm induced
orf19.3643		252.467498249549	1.04688	0.323649114097982	0.102694665628482	Protein of unknown function, Hap43-repressed gene
orf19.5753	HGT10	315.700977281538	1.04536	0.265569311248381	0.098579611119774	Glycerol permease involved in glycerol uptake, member of the major facilitator superfamily, induced by osmotic stress, at low glucose in rich media, during cell wall regeneration, 12 membrane spans, Hap43p-induced gene
orf19.1270	FRE3	393.508671957713	1.04479	0.250560117552754	0.0980213523656739	Protein with similarity to ferric reductase Fre10p, possibly an essential gene, disruptants not obtained by UAU1 method
orf19.277	THI6	188.198527757003	1.04478	0.356535687941376	0.106073630151478	Putative thiamin-phosphate pyrophosphorylase, hydroxyethylthiazole kinase, fungal-specific, Spider biofilm induced
orf19.4870	DBP3	293.824792211349	1.04265	0.31739237016554	0.104760798397024	Putative ATP-dependent DEAD-box RNA helicase, Hap43-induced, repressed by prostaglandins, Spider biofilm induced
orf19.84	CAN3	390.45356731279	1.04247	0.272018002750052	0.100820060290629	Predicted amino acid transmembrane transporter, transcript regulated by white-opaque switch, Hap43-repressed gene
orf19.7579	FGR34	463.871054266872	1.04194	0.240182691187743	0.0982071964607058	Protein lacking an ortholog in S. cerevisiae, transposon mutation affects filamentous growth
orf19.6041	RPO41	221.003860483703	1.04184	0.357952441334789	0.107951921707706	Putative mitochondrial RNA polymerase, repressed in core stress response, Spider biofilm induced
orf19.7156	FAA2-3	352.207788232607	1.04182	0.254789295186784	0.0993245236518566	Predicted acyl CoA synthetase
orf19.4682	HGT17	298.817804863522	1.0418	0.28734663944369	0.102319719679734	Putative MFS family glucose transporter, 20 members in C. albicans, 12 probable membrane-spanning segments, induced at low (0.2%, compared to 2%) glucose in rich media, Spider biofilm induced
orf19.3300	ZPR1	381.531780864706	1.04083	0.318662950345105	0.105885778553043	Protein with putative zinc finger, regulated by Gcn4p, repressed in response to amino acid starvation (3-aminotriazole treatment), upregulation correlates with clinical development of fluconazole resistance
orf19.3846	LYS4	380.117708243624	1.03993	0.248415421607423	0.10007219460323	Homoaconitase, regulated by Gcn4, Gcn2, induced in response to amino acid starvation (3-AT), induced by human whole blood or PMNs, Hap43-repressed, flow model and Spider biofilm repressed
orf19.6438		316.404418540395	1.03983	0.28833247101846	0.103258243003221	Ortholog(s) have serine C-palmitoyltransferase activity and SPOTS complex, endoplasmic reticulum, serine C-palmitoyltransferase complex localization
orf19.473	TPO4	273.877641035304	1.0381	0.276685664658529	0.103446349243443	Putative sperimidine transporter, fungal-specific (no human or murine homolog), Spider biofilm induced, promoter bound by Tec1 and Ndt80, Bcr1-repressed in RPMI a/a biofilms
orf19.6574	ALK6	219.612756558256	1.03749	0.385541878390383	0.109841259903976	Putative cytochrome P-450 of N-alkane-induced detoxification, macrophage-induced gene
orf19.1754		326.630855578819	1.03589	0.263676318515521	0.103634591643451	Putative calmodulin-dependent protein kinase, involved in cell wall integrity and oxidative stress response
orf19.2260		288.234968862042	1.03384	0.275099666395666	0.106637001227358	Putative transcription factor with zinc finger DNA-binding motif
orf19.5884		146.418860005893	1.0324	0.448873162683425	0.114776619057791	Putative nucleolar preribosomal-associated protein, decreased transcription is observed upon benomyl treatment or in an azole-resistant strain that overexpresses MDR1, Spider biofilm induced
orf19.5986	THI4	336.585503436195	1.03217	0.262285659344205	0.106824664942321	Thiamine biosynthetic enzyme precursor, repressed during the mating process, stationary phase enriched protein, Spider biofilm induced
orf19.2275		295.552991709015	1.03174	0.277658356622963	0.108139951725263	Putative mitochondrial ribosomal protein, predicted role in aerobic respiration, Spider biofilm repressed
orf19.6437	CDC23	191.526076220951	1.03166	0.391398343090235	0.113067534862835	Similar to anaphase-promoting complex component, possibly transcriptionally regulated by Tac1p
orf19.419		226.967883203688	1.03099	0.352433176183233	0.111740279609422	Protein of unknown function, flow model biofilm induced, Spider biofilm induced
orf19.7660	VPS52	520.173637000135	1.03038	0.245965343375507	0.106449208200242	Protein required for hyphal growth, has similarity to S. cerevisiae Vps52p
orf19.932		151.219341430987	1.0299	0.340537927434725	0.111929906823447	Putative aminophospholipid translocase (flippase), merged with orf19.2226 in Assembly 21, possibly an essential gene, disruptants not obtained by UAU1 method
orf19.5221		340.095797923878	1.02903	0.268261814347659	0.108517417077072	Ortholog(s) have phosphatidylinositol-4,5-bisphosphate binding, signaling adaptor activity
orf19.3003		349.275798889626	1.02895	0.272530629231666	0.109272221514656	Putative lipid-binding protein with a predicted role in calcium-dependent phospholipid-binding
orf19.1108	HAM1	371.2727652527	1.02745	0.253900036269405	0.108706169947829	Putative deoxyribonucleoside triphosphate pyrophosphohydrolase, caspofungin repressed, regulated by Gcn2p and Gcn4p
orf19.1813	FLC2	245.996688866604	1.02619	0.285096348245527	0.110600916802095	Protein involved in heme uptake, putative FAD transporter, similar to S. cerevisiae Flc2p
orf19.5291		452.060203479564	1.02531	0.236522625617005	0.108894957840845	Ortholog(s) have role in phospholipid biosynthetic process, phospholipid metabolic process, postreplication repair and endoplasmic reticulum localization
orf19.5566		323.967707071708	1.02507	0.277275110085507	0.110981170064207	Ortholog(s) have role in protein lipoylation and mitochondrion localization
orf19.2297	ARL3	269.601329021113	1.02442	0.28740130869394	0.112498542803498	Putative Ras superfamily GTPase, induced by nitric oxide independent of Yhb1p
orf19.1571	ATO7	191.24493583917	1.02388	0.31190670769994	0.113827544982288	Putative fungal-specific transmembrane protein
orf19.4317	GRE3	391.958623822842	1.02257	0.250130625953803	0.111171094264819	Putative D-xylose reductase, antigenic in murine systemic infection, soluble protein in hyphae, induced by farnesol, macrophage interaction and by Mnl1 under weak acid stress, stationary-phase enriched protein, Spider biofilm induced
orf19.2908		363.63279269163	1.02099	0.267894298423571	0.113447584840827	Predicted oxidoreductase, rat catheter biofilm induced
orf19.2484		523.022584956524	1.02051	0.258963963790284	0.113257567873013	Has domain(s) with predicted peptidase activity and role in proteolysis
orf19.4899	GCA1	469.62854296208	1.02033	0.241396880066033	0.112688119005505	Extracellular/plasma membrane-associated glucoamylase, expressed in rat oral infection, regulated by carbohydrates, pH, galactose, promotes biofilm matrix formation, flow model biofilm induced, Bcr1 repressed in RPMI a/a biofilms
orf19.7176	NPT1	2316.76170716292	1.01967	0.184865021753374	0.109083673949417	Putative nicotinate phosphoribosyltransferase, involved in NAD salvage pathway, fungal-specific (no human or murine homolog)
orf19.2640	FUR1	97.2627894212117	1.01717	0.421124988047349	0.117277523577576	Uracil phosphoribosyltransferase, predicted tetrameric enzyme of pyrimidine salvage, mutations associated with flucytosine resistance in clade I clinical isolates, flucytosine, macrophage-induced protein, levels decrease in stationary phase
orf19.1124		280.746101003657	1.01711	0.292735879259526	0.115542477716104	Protein of unknown function, flow model biofilm induced, Spider biofilm induced
orf19.3811	GYP1	290.055264694489	1.01528	0.296617674858201	0.116503841045331	Putative Cis-golgi GTPase-activating protein, required for hyphen growth and virulence, transcript regulated by Nrg1, Mig1, and Tup1
orf19.3528		26.7904728886955	1.01477	0.73734644646238	0.121550673917803	Protein of unknown function, Spider biofilm induced
orf19.6135.1	SMX4	318.962564848458	1.01439	0.26288127974289	0.116118846410056	(orf19.6135.1) Component of heteroheptameric complexes (Lsm1p, Lsm8p) involved in RNA processing and decay, flucytosine induced
orf19.1043	LOA1	193.832359632005	1.01369	0.314600576758787	0.117083629857866	Ortholog(s) have lysophosphatidic acid acyltransferase activity, role in cellular triglyceride homeostasis, lipid droplet organization and endoplasmic reticulum, lipid droplet localization
orf19.4231	PTH2	200.294332536497	1.01065	0.307349767949005	0.118053965758343	Putative cAMP-independent regulatory protein, constitutive expression independent of MTL or white-opaque status, Spider biofilm induced
orf19.839		254.974651102748	1.01047	0.315651839054168	0.11863634284243	Putative endoribonuclease, induced by nitric oxide independent of Yhb1p, mutation confers hypersensitivity to aureobasidin A
orf19.7207	DOA4	353.516457205775	1.01012	0.255580457626948	0.117665068072221	Ortholog of S. cerevisiae Doa4,, a ubiquitin hydrolase involved in recycling ubiquitin from proteasome-bound ubiquitinated intermediates, oxidative stress-induced via Cap1, mutants are viable
orf19.2298	WBP1	385.95739516089	1.00873	0.250714653610585	0.11785959887486	Putative oligosaccharyltransferase subunit, Spider biofilm repressed
orf19.6880		226.792020097735	1.00824	0.387427315177386	0.120969026004097	Ortholog(s) have role in autophagy of peroxisome, cytoplasm to vacuole transport by the Cvt pathway, establishment of cell polarity and filamentous growth of a population of unicellular organisms, more
orf19.6758		461.142066037955	1.00761	0.247093321187204	0.11883069428391	Predcted glucose 1-dehydrogenase (NADP+), rat catheter biofilm repressed
orf19.5251	ZCF30	233.546746199295	1.00691	0.307346234160996	0.120580847251269	Predicted Zn(II)2Cys6 transcription factor, mutants are viable, repressed by fluphenazine, Spider biofilm induced
orf19.3923	PGA37	569.325005408224	1.00688	0.230739582266595	0.119025046287372	Putative GPI-anchored protein, Hap43-repressed, Spider biofilm induced
orf19.728	TSC11	392.805004481012	1.00674	0.247268866415437	0.119414147233556	Protein similar to S. cerevisiae Tsc11p which is involved in sphingolipid biosynthesis, transposon mutation affects filamentous growth
orf19.4886		419.157376166397	1.0067	0.247907479637131	0.11960847268757	Putative adhesin-like protein, Hap43-repressed, rat catheter and Spider biofilm induced
orf19.2775	IDI1	358.319116011842	1.00582	0.259728371643715	0.120774921262769	Ortholog(s) have isopentenyl-diphosphate delta-isomerase activity and role in farnesyl diphosphate biosynthetic process
orf19.6382		251.410169703002	1.00357	0.309844160639044	0.122133122614308	Putative MRP/CFTR-subfamily ABC transporter, member of multidrug resistance-associated protein (MRP) subfamily of ABC family, similar to S. cerevisiae Bpt1p
orf19.496		493.942337911391	1.00192	0.258662954309272	0.122718914247567	Ortholog(s) have DNA-dependent ATPase activity, dinucleotide insertion or deletion binding, guanine/thymine mispair binding activity
orf19.2214		301.560755895682	1.00102	0.26614152598578	0.123499415819537	Ortholog(s) have structural constituent of ribosome activity and mitochondrial large ribosomal subunit localization
orf19.1923	RRN3	24.6564010489043	1.00047	0.755144087103388	0.124085220476846	Protein with a predicted role in recruitment of RNA polymerase I to rDNA, caspofungin induced, flucytosine repressed, repressed in core stress response, repressed by prostaglandins
orf19.5885		264.503155012146	0.997729	0.30774614443762	0.125062409724925	Putative U3 snoRNP protein, flucytosine induced
orf19.5561	STE23	484.54199945065	0.994657	0.262952345443317	0.125853674489321	Ortholog of S. cerevisiae Ste23 metalloprotease, role in N-terminal processing of pro-a-factor to the mature form, Tn mutation affects filamentous growth, Spider biofilm induced
orf19.139	TRA1	237.002675876691	0.991957	0.295756132182282	0.127041470047298	Subunit of the NuA4 histone acetyltransferase complex
orf19.5129		504.31827885704	0.991385	0.231806986458173	0.128430373842683	Ortholog of C. dubliniensis CD36 : Cd36_72910, C. parapsilosis CDC317 : CPAR2_704100, C. auris B8441 : B9J08_002713 and Candida tenuis NRRL Y-1498 : CANTEDRAFT_113193
orf19.4735		303.693442588846	0.991142	0.268268488494498	0.127636083017024	Ornithine cyclodeaminase family protein, Sef1, Sfu1, and Hap43-regulated, ortholog of S. cerevisiae YGL159W and S. pombe SPAP11E10.01, rat catheter biofilm induced
orf19.4447	YMC1	415.711013629805	0.989768	0.280659407739455	0.128033389345247	Putative inner mitochondrial membrane transporter, flucytosine induced, Spider biofilm repressed
orf19.1673	PPT1	396.866665392297	0.989281	0.265554094311258	0.128827348197128	Putative serine/threonine phosphatase, induced in high iron
orf19.2926		365.888015318065	0.987955	0.251751129375457	0.12962338529298	Putative nuclease required for DNA single- and double-strand break repair, rat catheter biofilm induced
orf19.7664		474.791511482421	0.987945	0.237685717972892	0.130419987686861	Ortholog of S. cerevisiae : YCR087C-A, C. glabrata CBS138 : CAGL0E00517g, C. dubliniensis CD36 : Cd36_35524, C. parapsilosis CDC317 : CPAR2_200040 and C. auris B8441 : B9J08_001263
orf19.5013	AGM1	437.104186378507	0.986457	0.288475177956303	0.129423970605851	Phosphoacetylglucosamine mutase (N-acetylglucosamine-phosphate mutase), enzyme of UDP-N-acetylglucosamine (UDP-GlcNAc) biosynthesis
orf19.2414		250.377771875466	0.986096	0.283786622205851	0.130220802570972	Ortholog of S. cerevisiae Mpm1, a mitochondrial intermembrane space protein of unknown function, Hap43-repressed, Spider biofilm induced
orf19.216		26.3215308483613	0.985281	0.730664798751314	0.125656026322835	Protein with a metallo-dependent phosphatase domain, ketoconazole-induced, upregulation correlates with clinical development of fluconazole resistance
orf19.7378		302.86685376554	0.98413	0.274191990002293	0.131416713559463	Putative phosphopantothenoylcysteine decarboxylase, binds to protein phosphatase Ppz1p and regulates its activity
orf19.5934		353.874691682584	0.97936	0.253853732167841	0.133630683226352	Ortholog(s) have DNA topoisomerase activity, DNA topoisomerase type I (single strand cut, ATP-independent) activity
orf19.5793	PR26	228.518379038483	0.976844	0.299070743285219	0.133024334871726	Protein with similarity to proteasomal 26S regulatory subunit of S. cerevisiae, H. sapiens, Methanobacterium thermoautotrophicum (Archaebacterium)
orf19.4731		539.12879067274	0.976666	0.225606174130913	0.137275022323897	Ortholog(s) have role in cytoplasm to vacuole transport by the Cvt pathway, intra-Golgi vesicle-mediated transport and Golgi transport complex localization
orf19.2765	PGA62	324.947707826933	0.976632	0.278970562106569	0.134035128904018	Adhesin-like cell wall protein, putative GPI-anchor, fluconazole-induced, induced in high iron, induced during cell wall regeneration, Cyr1 or Ras1 repressed, Tbf1 induced
orf19.4916		260.895495726932	0.976412	0.279305498174494	0.134237261576821	Protein of unknown function, induced by alpha pheromone in SpiderM medium
orf19.2494		372.920362126905	0.976339	0.259704294807583	0.135047502854781	Ortholog(s) have glutaminyl-tRNA synthase (glutamine-hydrolyzing) activity, role in glutaminyl-tRNAGln biosynthesis via transamidation, mitochondrial translation and glutamyl-tRNA(Gln) amidotransferase complex, mitochondrion localization
orf19.6023		342.627067490032	0.976277	0.30193162974468	0.133226306707214	Protein with a predicted multidrug transporter domain, Hap43-repressed gene
orf19.1567		339.546283108884	0.975197	0.258101235850428	0.136261632426559	Ortholog(s) have phosphatidylinositol binding activity
orf19.3029		269.869307625682	0.973412	0.286554769696626	0.136059206980892	Predicted 3-hydroxyisobutyryl-CoA hydrolase, mitochondrially localized, Spider biofilm induced
orf19.2790	SWD2	450.046250160958	0.972735	0.300197080869472	0.134844852278215	Ortholog(s) have histone methyltransferase activity (H3-K4 specific) activity and role in histone H3-K4 methylation, histone H3-K79 methylation, mRNA 3'-end processing, sno(s)RNA 3'-end processing, telomere maintenance
orf19.3325		342.797174206942	0.972725	0.293957582965222	0.135857240136038	Putative glycogen synthesis initiator, regulated by Efg1 and Efh1, Hog1-repressed, colony morphology-related gene regulation by Ssn6, induced by prostaglandins, flow model biofilm induced
orf19.5168		479.975554201637	0.97226	0.232905552458954	0.139310214068009	Ortholog(s) have unfolded protein binding activity, role in maturation of SSU-rRNA, ribosomal small subunit biogenesis and cytoplasm localization
orf19.5553		371.07493059	0.971054	0.338025354874379	0.13443942702669	Ortholog(s) have methionine-R-sulfoxide reductase activity and role in cellular response to oxidative stress
orf19.4584	PHO114	332.797478058379	0.969578	0.263317231657611	0.138493688616131	Acid phosphatase, induced by Mnl1 under weak acid stress, Spider biofilm induced
orf19.5685	THS1	258.994185040124	0.969244	0.293144698269733	0.137477984946106	Putative threonyl-tRNA synthetase, transcript regulated by Mig1 and Tup1, repressed upon phagocytosis by murine macrophages, stationary phase enriched protein, Spider biofilm repressed
orf19.3996		461.174397487585	0.96921	0.239029214316065	0.140738935446529	Putative mannosyltransferase, similar to S. cerevisiae Gpi10p, has HKEXRF motif
orf19.1639		568.983221297402	0.968689	0.222910843702082	0.142171535050756	Has domain(s) with predicted oxidoreductase activity
orf19.1949	VPS1	231.05005016946	0.968499	0.293607357371295	0.138086605728739	Dynamin-family GTPase-related protein, induced upon adherence to polystyrene, regulated by Gcn2p and Gcn4p
orf19.6830		299.014012336553	0.967538	0.273232123009164	0.139106269555053	Putative enoyl-CoA hydratase, Spider biofilm induced
orf19.2412		381.793297571389	0.96673	0.248981875801134	0.141760771616579	Ortholog(s) have role in late endosome to vacuole transport via multivesicular body sorting pathway and Vps55/Vps68 complex, late endosome localization
orf19.688		419.853544261307	0.965873	0.243337482401239	0.141966233614832	Mitochondrial ribosomal protein of the small subunit, S. cerevisiae ortholog is essential for viability, Spider biofilm repressed
orf19.1727	PMC1	322.767617293729	0.964596	0.298726343165558	0.138902179749037	Vacuolar calcium P-type ATPase, transcript regulated by calcineurin and fluconazole, mutant shows increased resistance to fluconazole, lithium, increased sensitivity to calcium, Spider biofilm induced
orf19.6163	CSE4	322.984949952456	0.963192	0.297380211987527	0.140126040301192	Centromeric histone H3 variant, role in structural changes of centromeric nucleosomes during cell cycle, 4 nucleosomes bind 1 centromere, each has 1 Cse4 molecule during most of cell cycle, 2 molecules in anaphase, Spider biofilm repressed
orf19.4895		571.586962787062	0.960707	0.227155009316357	0.147328015532732	Ortholog of C. dubliniensis CD36 : Cd36_09650, C. parapsilosis CDC317 : CPAR2_805060, C. auris B8441 : B9J08_004034 and Candida tenuis NRRL Y-1498 : CANTEDRAFT_95780
orf19.4833	MLS1	369.614521345626	0.960478	0.255011207400843	0.144023402980376	Malate synthase, glyoxylate cycle enzyme, no mammalian homolog, regulated upon white-opaque switch, phagocytosis, strong oxidative stress induced, stationary phase enriched, flow model biofilm repressed, rat catheter, Spider biofilm induced
orf19.3699	TEP1	422.050898532863	0.959873	0.240702354473027	0.145881379694269	Putative protein phosphatase of the PTP family (tyrosine-specific), similar to S. cerevisiae Tep1p
orf19.4258		215.556653021352	0.959211	0.310139412922237	0.141352093252713	Puttaive pre-mRNA polyadenylation factor, heterozygous null mutant exhibits hypersensitivity to parnafungin and cordycepin in the C. albicans fitness test
orf19.346		238.714236716419	0.958736	0.292210652901667	0.142376779095398	Putative alanine transaminase, mutation confers hypersensitivity to 5-fluorocytosine (5-FC), rat catheter and flow model biofilm induced
orf19.733		211.236631940525	0.958519	0.320174987721832	0.140943315131202	Has domain(s) with predicted role in transmembrane transport and integral component of membrane localization
orf19.2555	URA5	290.416010846662	0.958204	0.319554556346744	0.141147734653064	Putative orotate phosphoribosyltransferase, protein abundance is affected by URA3 expression in the CAI-4 strain background, flucytosine induced, protein level decreased in stationary phase cultures
orf19.6907		425.244889032647	0.958057	0.240049568437191	0.14774093633266	Ortholog(s) have DNA binding activity, role in regulation of DNA damage checkpoint and cytoplasm, nuclear periphery localization
orf19.1878	MED4	330.721239468477	0.957669	0.281842283238314	0.143405153766189	RNA polymerase II core mediator complex subunit
orf19.4753	PFK26	227.857873352394	0.956973	0.299839442428658	0.142787428875018	Putative 6-phosphofructo-2-kinase, protein repressed during the mating process
orf19.5067		30.4875421200375	0.956504	0.675250078705805	0.131817494842111	Predicted nuclear exosome-associated nucleic acid binding protein, rat catheter and Spider biofilm induced
orf19.6610		250.612705212558	0.956218	0.297848368258849	0.1429931931998	Ortholog(s) have microtubule binding, microtubule plus end polymerase, microtubule plus-end binding activity
orf19.4680		305.819448644732	0.955199	0.281840434037082	0.144642460485312	Possile protease, mutation confers hypersensitivity to toxic ergosterol analog
orf19.2898		729.659357639139	0.955024	0.236474478368204	0.149602394606266	Ortholog(s) have borate efflux transmembrane transporter activity, role in borate transport, protein targeting to vacuole and fungal-type vacuole, plasma membrane localization
orf19.7652	CKA1	351.128854707793	0.954748	0.258223816302841	0.147947303381981	Putative alpha subunit (catalytic subunit) of protein kinase CK2, Cka1p and Cka2p have a common target with respect to fluconazole resistance, synthetically lethal with CKA2, flucytosine induced
orf19.4322	DAP2	407.12948145671	0.954383	0.243962614777908	0.149394779225503	Putative dipeptidyl aminopeptidase, transcriptionally regulated during macrophage response
orf19.1953		11.0988070752741	0.954269	1.22727625807551	0.128628645639873	Predicted protein of unknown function, merged with orf19.1952 in Assembly 21
orf19.5610	ARG3	369.390192765363	0.954147	0.261064031254665	0.148153545187468	Putative ornithine carbamoyltransferase, Gcn4-regulated, Hap43-induced, repressed in alkalinizing medium, rat catheter and Spider biofilm induced
orf19.7223		437.078714178973	0.953747	0.262334580741616	0.148359714640505	Ortholog(s) have protein-lysine N-methyltransferase activity, role in peptidyl-lysine monomethylation and cytosol, nucleus localization
orf19.2948	SNO1	344.121966999813	0.953285	0.256044127973749	0.148773357450618	Protein with a predicted role in pyridoxine metabolism, stationary phase protein, regulated by Tup1, Efg1, Spider biofilm induced
orf19.1180		455.737112460913	0.95043	0.239250290510395	0.15147412347835	Putative 2-aminoadipate transaminase, rat catheter and Spider biofilm repressed
orf19.7478		219.391635270042	0.949106	0.322532079307462	0.144435994125873	Ortholog(s) have di-trans,poly-cis-decaprenylcistransferase activity, trans-hexaprenyltranstransferase activity and role in farnesyl diphosphate biosynthetic process, mevalonate pathway, ubiquinone biosynthetic process
orf19.7588		530.224726463856	0.948473	0.23263700600076	0.154815629736033	Ortholog of S. cerevisiae : RRG7, C. glabrata CBS138 : CAGL0I09680g, C. dubliniensis CD36 : Cd36_35140, C. parapsilosis CDC317 : CPAR2_200670 and Candida tenuis NRRL Y-1498 : CANTEDRAFT_117734
orf19.4497	MED8	287.297915057568	0.947129	0.326045810576429	0.145261792791967	Ortholog(s) have RNA polymerase II cis-regulatory region sequence-specific DNA binding, TBP-class protein binding, protein-macromolecule adaptor activity, transcription corepressor activity
orf19.4537		58.3578062609986	0.945958	0.513389805446634	0.137680812961148	Ortholog(s) have RNA polymerase II complex binding, RNA polymerase II complex recruiting activity
orf19.2401		1329.99862763415	0.94559	0.197731493332711	0.161954657247376	Ortholog(s) have Atg8-specific protease activity
orf19.5450		341.473926236178	0.945254	0.285245528807988	0.150017596083648	Putative 2-enoyl thioester reductase, protein present in exponential and stationary growth phase yeast cultures, rat catheter biofilm repressed
orf19.6879		280.901377758815	0.945116	0.316202609936795	0.147534465937055	Ortholog(s) have tRNA-intron endonuclease activity, role in tRNA-type intron splice site recognition and cleavage and tRNA-intron endonuclease complex localization
orf19.4653		390.363872645802	0.944927	0.249551343084928	0.154607137583882	Protein similar to GPI-linked cell-wall proteins, induced in low iron, Spider biofilm induced, regulated in Spider biofilms by Bcr1, Tec1, Ndt80, Brg1
orf19.3207	CCN1	187.487570541509	0.944639	0.336839116438751	0.145674631988353	G1 cyclin, required for hyphal growth maintenance (not initiation), cell-cycle regulated transcription (G1/S), Cdc28p-Ccn1p initiates Cdc11p S394 phosphorylation on hyphal induction, expression in S. cerevisiae inhibits pheromone response
orf19.2154	HXK1	11.2289102594051	0.944133	1.05388806896676	0.131017337215048	N-acetylglucosamine (GlcNAc) kinase, involved in GlcNAc utilization, required for wild-type hyphal growth and mouse virulence, GlcNAc-induced transcript, induced by alpha pheromone in SpiderM medium
orf19.4725	SWI6	209.483043856689	0.943456	0.335907796591929	0.146501138302255	Putative component of the MBF and SBF transcription complexes involved in G1/S cell-cycle progression, periodic mRNA expression, peak at cell-cycle G1/S phase
orf19.1826	MDM34	79.8586386735284	0.943437	0.44128102173212	0.140534499257218	Putative zinc finger transcription factor, macrophage-downregulated, flow model biofilm induced, flow model and Spider biofilm induced
orf19.1950		398.514830950204	0.942304	0.24637051042184	0.156696241201509	Ortholog(s) have ADP-ribosyl-[dinitrogen reductase] hydrolase activity, phosphatase activity
orf19.5971		336.600045856185	0.941774	0.266099153590437	0.153981218721705	Ortholog of S. cerevisiae : MTC6, C. glabrata CBS138 : CAGL0I01892g, C. dubliniensis CD36 : Cd36_84990, C. parapsilosis CDC317 : CPAR2_405620 and C. auris B8441 : B9J08_004462
orf19.7585	INO1	332.758862493128	0.941491	0.288217527572797	0.151265096865207	Inositol-1-phosphate synthase, antigenic in human, repressed by farnesol in biofilm or by caspofungin, upstream inositol/choline regulatory element, glycosylation predicted, rat catheter, flow model induced, Spider biofilm repressed
orf19.5095		300.924157220227	0.940555	0.272896201568799	0.153563602275292	Putative oxysterol-binding protein, caspofungin induced, possibly an essential gene, disruptants not obtained by UAU1 method
orf19.1745		319.712068193141	0.940037	0.311059365675811	0.150225096263274	Protein of unknown function, Hap43-repressed gene
orf19.5956	PIN3	303.797251468716	0.938855	0.285206022638219	0.152936571036482	Putative SH3-domain-containing protein, predicted role in actin cytoskeleton organization, Spider biofilm repressed
orf19.4081		406.958113435596	0.938025	0.295544660212123	0.152100821851266	Dubious open reading frame
orf19.2382		61.600057519302	0.934752	0.554938873991545	0.138697943092766	Protein similar to isoleucyl-tRNA synthetase, isoleucyl-tRNA synthetase is the target of drugs including the cyclic beta-amino acid icofungipen/PLD-118/BAY-10-8888 and mupirocin
orf19.2330		328.386635242511	0.934083	0.298849919369695	0.15439859558912	Putative U3 snoRNA-associated protein, Hap43-induced, transposon mutation affects filamentous growth, repressed by prostaglandins
orf19.4466		444.873985034999	0.933315	0.245614867412789	0.161531618941207	Ortholog(s) have palmitoyltransferase activity, protein-cysteine S-palmitoyltransferase activity and role in protein palmitoylation, protein targeting to membrane
orf19.325		244.746134015607	0.931099	0.286467096222937	0.157742879396797	Putative mRNA cleavage and polyadenlylation factor, heterozygous null mutant exhibits hypersensitivity to parnafungin and cordycepin in the C. albicans fitness test
orf19.302		373.412267957248	0.930978	0.249409789502421	0.162588656971753	Ortholog(s) have role in endoplasmic reticulum to Golgi vesicle-mediated transport and TRAPPI protein complex, TRAPPII protein complex, TRAPPIII protein complex localization
orf19.2583	PTR2	241.030537190465	0.930768	0.286733940974465	0.158369765784057	Oligopeptide transporter involved in uptake of di-/tripeptides, highly induced during chlamydospore formation in both C. albicans and C. dubliniensis
orf19.5200	SIT4	402.278995894735	0.930311	0.257022047823209	0.161320297319335	Serine/threonine protein phosphatase catalytic subunit, has a role in cell wall maintenance, hyphal growth, and virulence in a mouse systemic infection model
orf19.5157		16.0367001637685	0.929845	0.957062030212247	0.132620709059307	Protein with a protein tyrosine phosphatase-like protein domain, putative membrane-spanning regions, rat catheter biofilm induced
orf19.2248	ARE2	1214.65387462682	0.928815	0.231149864996045	0.166829657028561	Acyl CoA:sterol acyltransferase, uses cholesterol and oleoyl-CoA substrates, protoberberine derivative drug inhibits enzyme activity, ketoconazole-induced, Hap43-repressed, flow model biofilm induced, Spider biofilm induced
orf19.7678	ATP16	306.596084202022	0.927793	0.343008981381037	0.15230966652871	Subunit of the mitochondrial F1F0 ATP synthase, sumoylation target, protein newly produced during adaptation to the serum, Spider biofilm repressed
orf19.27		273.415213112007	0.927192	0.299313520270682	0.158578703668585	Ortholog of C. dubliniensis CD36 : Cd36_20860, C. parapsilosis CDC317 : CPAR2_104250, C. auris B8441 : B9J08_003191 and Candida tenuis NRRL Y-1498 : CANTEDRAFT_115100
orf19.3642	SUN41	178.702336346425	0.926501	0.317569402050147	0.156277984424215	Cell wall glycosidase, role in biofilm formation and cell separation, possibly secreted, hypoxia, hyphal induced, caspofungin repressed, Efg1, Cph1 regulated, O-glycosylated, possible Kex2 substrate, 5'-UTR intron, Spider biofilm induced
orf19.661	KRR1	347.585415608447	0.926334	0.269540490092698	0.161743068189079	Putative nucleolar protein, repressed benomyl treatment or in an azole-resistant strain that overexpresses MDR1, F-12/CO2 early biofilm induced
orf19.4681	RAT1	283.283251319012	0.926116	0.272580552393406	0.161108841266956	5'-->3' exoribonuclease, similar to S. cerevisiae nuclear exoribonuclease Rat1p, suppresses S. cerevisiae kem1 mutant slow growth, mating defect, and haploid invasive growth defect
orf19.2510		181.765886722065	0.925914	0.347748693195338	0.152727600492812	Ortholog(s) have role in protein folding, tubulin complex assembly
orf19.6358		351.06772571966	0.925902	0.263361357006255	0.16322267465001	Ortholog(s) have ubiquitin conjugating enzyme activity, ubiquitin-protein transferase activity and role in free ubiquitin chain polymerization, postreplication repair, protein K63-linked ubiquitination, protein polyubiquitination
orf19.1651		266.770825773228	0.92507	0.292285191285377	0.159208917171873	Ortholog of C. dubliniensis CD36 : Cd36_81960, Pichia stipitis Pignal : psti_CGOB_00163, Candida tropicalis NEW ASSEMBLY : CTRG1_02378 and Candida tropicalis MYA-3404 : CTRG_02378
orf19.2367		272.065468192446	0.923201	0.288692814221605	0.16068556909044	Putative protein of unknown function, Hap43-induced, repressed by Rim101, Spider biofilm induced
orf19.7577	MSS51	374.211514115978	0.922585	0.261937729200387	0.165339882702333	Putative mRNA maturation factor, fungal-specific (no human or murine homolog)
orf19.5834		986.173491256569	0.921828	0.201494374739435	0.179655894031814	Ortholog(s) have nuclear import signal receptor activity, role in mRNA export from nucleus, protein import into nucleus and cytoplasm, nucleus localization
orf19.3128		347.789621265971	0.921422	0.25725009700348	0.166190920558383	Ortholog(s) have SNARE binding, syntaxin binding activity
orf19.3829	PHR1	211.712686091086	0.920122	0.303903850271856	0.160263670723539	Cell surface glycosidase, may act on cell-wall beta-1,3-glucan prior to beta-1,6-glucan linkage, role in systemic, not vaginal virulence (neutral, not low pH), high pH or filamentation induced, Bcr1-repressed in RPMI a/a biofilm
orf19.7353		312.688412882311	0.917698	0.263051210229677	0.167681204176908	Putative kinesin, involved in mitotic spindle organization
orf19.7343		287.218681755536	0.917661	0.271508897998933	0.165977869223903	Ortholog(s) have role in snoRNA splicing, spliceosomal conformational changes to generate catalytic conformation and U4/U6 x U5 tri-snRNP complex localization
orf19.6059	TTR1	238.750793640631	0.9146	0.28783031969794	0.165551965940482	Putative glutaredoxin, described as a glutathione reductase, induced by human neutrophils and benomyl treatment, alkaline repressed, regulated by Gcn2 and Gcn4, required for virulence in mouse model, Spider biofilm induced
orf19.7354	LAC1	437.463925011534	0.914388	0.297040117990962	0.164492531463713	Ceramide synthase, required for biosynthesis of ceramides with C18:0 fatty acids, which serve as precursors for glucosylsphingolipids, caspofungin induced
orf19.2687.1		26.6213822480117	0.914172	0.709685130054778	0.139718031989323	(orf19.2687.1) Ortholog(s) have DNA-directed 5'-3' RNA polymerase activity, RNA polymerase I activity, RNA polymerase II activity, RNA polymerase III activity, RNA-directed 5'-3' RNA polymerase activity, zinc ion binding activity
orf19.753		288.447852649245	0.913977	0.304780338916384	0.163434147751654	Putative alpha-1,3-mannosyltransferase, predicted role in protein O-linked glycosylation, Spider biofilm induced
orf19.2827		56.739115519578	0.9128	0.536550516089383	0.145468136202373	Ortholog(s) have microtubule binding, molecular adaptor activity
orf19.5730		157.720132450889	0.912024	0.335878190083272	0.16005272893986	Putative phenylacrylic acid decarboxylase, clade-associated gene expression
orf19.3122	ARR3	423.3200923551	0.911513	0.247183201619484	0.175156025477506	Ortholog of S. cerevisiae Arr3, arsenite transporter of the plasma membrane required for resistance to arsenic compounds, benomyl-induced, Gcn4-regulated, Hap43-repressed, mutant is viable, Spider biofilm induced
orf19.52		54.8396696560101	0.911233	0.527392214632793	0.146294685327922	Ortholog(s) have role in cellular iron ion homeostasis and mitochondrion localization
orf19.4255	ECM331	414.971606384831	0.909412	0.256523669276541	0.17408660084497	GPI-anchored protein, mainly at plasma membrane, also at cell wall, Hap43, caspofungin-induced, Plc1-regulated, Hog1, Rim101-repressed, colony morphology-related regulated by Ssn6, induced by ketoconazole and hypoxia
orf19.5171	PMT1	43.1284691803879	0.909272	0.584493044263293	0.144229550451431	Protein mannosyltransferase, required for virulence in mice and for adhesion to epithelial cells, role in hyphal growth and drug sensitivity, Als1, Sec20, Kre9, Pir1 are substrates, 1 of 5 PMT family members
orf19.4620	TIM12	299.653193377344	0.90926	0.266818907776516	0.171734564684533	Predicted component of the TIM22 complex, involved in protein import into mitochondrial inner membrane, flow model biofilm induced
orf19.1849		269.644456421331	0.908863	0.326552201272602	0.163011163296355	Ortholog(s) have U3 snoRNA binding, rRNA binding activity and role in maturation of SSU-rRNA from tricistronic rRNA transcript (SSU-rRNA, 5.8S rRNA, LSU-rRNA), ribosomal small subunit biogenesis
orf19.7410		531.59310168162	0.908856	0.250147030680601	0.176012087488801	Putative metalloprotease of the mitochondrial intermembrane space, rat catheter biofilm induced
orf19.2385	KTI12	337.039567464813	0.906352	0.283028635383729	0.170665495043134	Protein similar to S. cerevisiae Kti12p, which associates with Elongator complex, has a role in resistance to killer toxin, predicted Kex2p substrate, Hap43p-induced gene
orf19.3311	IFD3	466.729101162502	0.905854	0.246277907520802	0.179011315454164	Putative aldo/keto reductase, Mig1-regulated
orf19.1045		410.124750796169	0.905852	0.299177828079144	0.168319495854398	Putative U2 snRNP protein, Hap43p-induced gene, mutation confers hypersensitivity to 5-fluorocytosine (5-FC), 5-fluorouracil (5-FU), and tubercidin (7-deazaadenosine)
orf19.2067		431.454040110262	0.905255	0.259801127345822	0.176226189423825	Protein with a predicted role in mitochondrial iron metabolism, Hap43-repressed, expression upregulated during growth in the mouse cecum, Spider biofilm induced
orf19.4183	MUC1	181.257404730708	0.903126	0.371271435995238	0.15984175356036	Protein similar to S. cerevisiae Muc1, a cell surface glycoprotein involved in filamentous growth, repressed by benomyl treatment, mutant is viable
orf19.7604		280.419950466915	0.902609	0.283816867761394	0.172590068593298	Ortholog(s) have role in early endosome to Golgi transport, establishment or maintenance of cell polarity, hyphal growth, intra-Golgi vesicle-mediated transport, regulation of GTPase activity
orf19.2851		250.039569302378	0.901639	0.309087772068531	0.168745498544403	Putative ornithine transport protein, localized to the mitochondrial membrane
orf19.1614	MEP1	323.147743087608	0.901128	0.26277842872523	0.178367852905584	Ammonium permease, Mep1 more efficient permease than Mep2, Mep2 has additional regulatory role, 11 predicted transmembrane regions, low mRNA abundance, hyphal downregulated, flow model biofilm induced
orf19.2488	FAL1	343.440955682595	0.900807	0.279719438911117	0.174728207147917	eIF4A subfamily of DEAD-box ATP-dependent RNA helicases, predicted nucleolar protein required for maturation of 18S rRNA, Spider biofilm induced
orf19.557		366.00498120164	0.900455	0.249878155444194	0.182227802744587	Protein of unknown function, Hap43-repressed, Spider biofilm repressed
orf19.1954	PUS4	448.311128500705	0.89943	0.243318382568233	0.184584196419329	Putative pseudouridine synthase, transcript regulated by Nrg1, Mig1, and Tup1
orf19.6558		223.406625533301	0.899027	0.308736320288141	0.169811584368495	Ortholog(s) have GTPase activator activity and cytosol localization
orf19.6151	ARC15	292.954740396099	0.898753	0.291491141260929	0.17365845268788	Putative ARP2/3 complex subunit, mutation confers hypersensitivity to cytochalasin D
orf19.6025		347.476540584073	0.89857	0.268360709933584	0.178582061245861	Ortholog(s) have N-acetylglucosaminyldiphosphodolichol N-acetylglucosaminyltransferase activity and role in dolichol-linked oligosaccharide biosynthetic process
orf19.7480		355.976551505694	0.898406	0.25466261840282	0.182442030815798	Putative protein of unknown function, transcript is upregulated in clinical isolates from HIV+ patients with oral candidiasis
orf19.1275	GAT1	275.345909570468	0.898094	0.275807793954585	0.177296864455397	GATA-type transcription factor, regulator of nitrogen utilization, required for nitrogen catabolite repression and utilization of isoleucine, tyrosine and tryptophan N sources, required for virulence in a mouse systemic infection model
orf19.6665		261.02295819641	0.897752	0.288450826988358	0.174514459370166	Ortholog(s) have structural constituent of nuclear pore activity
orf19.3037		164.113303860741	0.895895	0.336182217418014	0.167042661192765	Putative poly(A)-binding protein, regulated by Gcn4p, induced in response to amino acid starvation (3-AT treatment), protein present in exponential and stationary growth phase yeast cultures
orf19.4189		570.022888265024	0.895249	0.231142830996883	0.191688287673097	Has domain(s) with predicted hydrolase activity
orf19.2485		284.186899248312	0.892241	0.269878680804575	0.182870014009386	Ortholog(s) have chromatin binding, promoter-specific chromatin binding, protein-containing complex binding, structural constituent of nuclear pore activity
orf19.3758		228.268734479574	0.891423	0.326368304214676	0.170878986845749	Has domain(s) with predicted membrane localization
orf19.851		278.254202470741	0.888362	0.285430545171513	0.181157606969576	Protein of unknown function, repressed by Rim101, negatively modulates intracellular ATP levels during the development of azole resistance, induced by Ca(2+) in a calcineurin-dependent manner, Spider biofilm induced
orf19.2193	PRS5	795.432369892216	0.882434	0.207397388927949	0.212980416707717	Putative 5-phospho-ribosyl-1(alpha)-pyrophosphate synthetase, Hap43-induced, repressed during core stress response
orf19.7367	UBP1	284.352303365273	0.88191	0.288482292918612	0.184154689966095	Ortholog(s) have thiol-dependent ubiquitin-specific protease activity, role in negative regulation of protein autoubiquitination, protein deubiquitination and cytoplasm, endoplasmic reticulum localization
orf19.7396		335.144533415174	0.881177	0.264091265218398	0.190613649431112	Protein of unknown function, Spider biofilm induced, Hap43-repressed
orf19.4795		343.16877343448	0.880274	0.257451822520384	0.193621680143848	Protein of unknown function, Sef1-, Sfu1-, and Hap43 regulated, Spider biofilm induced
orf19.3242		325.449865168901	0.878534	0.331072616208776	0.176440472044511	Putative TFIID and SAGA complex subunit, possibly an essential gene, disruptants not obtained by UAU1 method
orf19.1542	HEX3	207.685075800794	0.878163	0.302516803537927	0.183298072807381	Protein similar to S. cerevisiae Hex3p, which is involved in DNA damage response, transposon mutation affects filamentous growth
orf19.499		344.15655417412	0.877458	0.254134396967596	0.196419362897579	Ortholog(s) have S-adenosylmethionine-dependent methyltransferase activity and role in translational readthrough
orf19.6648	SDA1	133.590996937831	0.876552	0.365217215363579	0.171306625316204	Predicted nuclear protein involved in actin cytoskeleton organization, passage through Start, 60S ribosome biogenesis, rat catheter biofilm induced, Hap43-induced
orf19.7624		188.15074721441	0.876489	0.316142520742816	0.180514826013143	Ortholog(s) have role in maturation of SSU-rRNA from tricistronic rRNA transcript (SSU-rRNA, 5.8S rRNA, LSU-rRNA), rRNA processing and nucleolus, small-subunit processome localization
orf19.262	SMC3	231.158260024591	0.876112	0.291368975923629	0.186088905377846	Protein similar to S. cerevisiae Smc3p, which is an ATPase involved in sister chromatid cohesion, likely to be essential for growth, based on an insertional mutagenesis strategy
orf19.474		296.490183978153	0.874753	0.286716843350495	0.187814653505186	Ortholog(s) have role in lipid homeostasis, nuclear envelope organization and endoplasmic reticulum, integral component of membrane, nuclear envelope localization
orf19.4740		370.199300189553	0.874744	0.261452798479092	0.195989139594621	Ortholog(s) have aminoacyl-tRNA hydrolase activity and role in mitochondrial translation
orf19.668		24.2142250876348	0.874659	0.724857254054692	0.1471214773421	Putative fork-head transcription factor, rat catheter and Spider biofilm repressed
orf19.2641	ARP1	253.158686539844	0.873875	0.314620358282114	0.183083984924042	Putative centractin, induced upon adherence to polystyrene
orf19.7594		277.794733191976	0.870673	0.292583794305214	0.189321993887176	Protein of unknown function, Spider biofilm induced
orf19.1462	SMP2	504.548798907588	0.870469	0.248629759404625	0.203101249036876	Putative Mg2+-dependent phosphatidate phosphatase, transcript regulated by Nrg1
orf19.2179	SIT1	299.970022715856	0.869539	0.336892766570111	0.179440972815964	Transporter of ferrichrome siderophores, not ferrioxamine B, required for human epithelial cell invasion in vitro, not for mouse systemic infection, regulated by iron, Sfu1, Rfg1, Tup1, Hap43, rat catheter and Spider biofilm induced
orf19.5335	SGS1	403.053395028721	0.868729	0.291035461098915	0.191043803575078	RecQ-related DNA helicase, Bloom's syndrome-related gene, haploinsufficient for wild-type lifespan, upregulated in farnesol treated biofilm
orf19.3651	PGK1	363.613950681867	0.867265	0.253996490272234	0.203316643203938	Phosphoglycerate kinase, localizes to cell wall and cytoplasm, antigenic in murine/human infection, flow model biofilm, Hog1-, Hap43-, GCN-induced, repressed upon phagocytosis, repressed in Spider biofilms by Bcr1, Ndt80, Rob1, Brg1
orf19.7119	RAD3	202.425028188035	0.864182	0.304041188184525	0.189752482320739	Ortholog of S. cerevisiae Rad3, 5' to 3' DNA helicase, nucleotide excision repair and transcription, subunit of RNA polII initiation factor TFIIH and Nucleotide Excision Repair Factor 3 (NEF3)
orf19.4593	RGA2	348.64161285275	0.864037	0.254534648806607	0.205680977788395	Putative GTPase-activating protein (GAP) for Rho-type GTPase Cdc42, involved in cell signaling pathways controlling cell polarity, induced by low-level peroxide stress, flow model biofilm induced
orf19.1832	FCY23	336.222952641066	0.863437	0.310155516627822	0.188891835371359	Putative transporter, Gcn4p-regulated, more similar to S. cerevisiae Tpn1p, which is a vitamin B6 transporter, than to purine-cytosine permeases
orf19.2791	BBC1	552.420029536594	0.862648	0.244281068851505	0.211053894003065	Putative SH3-domain-containing protein
orf19.7141	UFE1	354.669807169325	0.862012	0.275469339225334	0.199218190807043	Protein interacting with Sec20p, possibly involved in retrograde transport between the Golgi and the endoplasmic reticulum, functional homolog of S. cerevisiae Ufe1p, which is an ER t-SNARE that mediates the retrograde traffic
orf19.2676		662.868432322214	0.860815	0.219011401778395	0.224547080476756	Predicted hexameric RecA-like ATPase Elp456 Elongator subcomplex subunit, required for modification of wobble nucleosides in tRNA, Spider biofilm induced
orf19.5499		25.9876722201317	0.860724	0.697988113593375	0.151056661542782	Ortholog(s) have 4-hydroxyphenylpyruvate dioxygenase activity and role in aromatic amino acid family biosynthetic process
orf19.538		198.363561269829	0.860414	0.32534924554784	0.186520028161066	Subunit of the GPI-N-acetylglucosaminyl transferase (GPI-GnT) that catalyzes the first step in GPI anchor biosynthesis
orf19.3615		320.345986391403	0.859138	0.268605240913606	0.204177192909428	Protein of unknown function, induced in core caspofungin response, expression upregulated in an ssr1 null mutant, induced by nitric oxide independent of Yhb1p
orf19.673		356.687541660548	0.858936	0.271293824586553	0.202885911247668	Has domain(s) with predicted FMN binding, catalytic activity, oxidoreductase activity
orf19.3314		365.856323665465	0.858701	0.269532719502582	0.203962268712818	Ortholog(s) have role in cellular protein-containing complex assembly, endoplasmic reticulum to Golgi vesicle-mediated transport and TRAPPI protein complex, TRAPPII protein complex, TRAPPIII protein complex localization
orf19.6317	ADE6	337.68699245739	0.857056	0.257520826415676	0.209765925207846	5-Phosphoribosylformyl glycinamidine synthetase, adenine biosynthesis, not induced in GCN response, in contrast to S. cerevisiae Ade6, protein in stationary phase yeast-form cultures, flow model and rat catheter biofilm repressed
orf19.3222		216.84561688516	0.85639	0.315197506930832	0.192117960223276	Predicted vacuolar protein, rat catheter biofilm repressed, flow model biofilm repressed
orf19.3227	FTH2	188.075979148415	0.856352	0.312939165177772	0.192976612797178	Putative iron transporter, similar to S. cerevisiae Fth1p
orf19.4880		606.294470049815	0.855452	0.218425339907706	0.228818566529745	Protein of unknown function, flow model biofilm induced
orf19.3333		173.858119250152	0.854792	0.319361236326482	0.191903144630054	Ortholog(s) have 5S rRNA binding, 7S RNA binding, poly(A) binding, ribonuclease P RNA binding, tRNA binding activity
orf19.3169		372.504306201547	0.85449	0.257724970227267	0.212339128437308	Ortholog(s) have role in establishment of mitotic sister chromatid cohesion, protein import into nucleus
orf19.1785		561.88152698797	0.854353	0.222824306473356	0.227324152509416	Protein with a PI31 proteasome regulator domain, Hap43-repressed, flow model biofilm induced
orf19.7193		499.117846761095	0.854219	0.263846048628762	0.209121819667835	Specificity factor required for ubiquitination, role in protein targeting to vacuole, involved in ubiquitin-dependent protein catabolism via the multivesicular body sorting pathway, Spider biofilm induced
orf19.5006	GCV3	404.245667225375	0.853912	0.274882149514254	0.205250939200837	Glycine decarboxylase, subunit H, protein level decrease in stationary phase cultures
orf19.4481	MFALPHA	352.490201895213	0.853567	0.259579520512254	0.211911254406833	Alpha factor mating pheromone precursor, three copies of pheromone that are proteolytically processed by Kex2p and possibly by Orf19.5851p, required for alpha cells to mate, expressed specifically in opaque phase MTLalpha/MTLalpha cells
orf19.4736		551.94054205142	0.851344	0.288490896735067	0.201593604530431	Ortholog(s) have alkaline phosphatase activity, zinc ion sensor activity, role in nicotinamide nucleotide metabolic process, protein dephosphorylation and extracellular region, fungal-type vacuole, fungal-type vacuole membrane localization
orf19.4650	ILV6	451.426114526868	0.85021	0.285031753704499	0.204606650927409	Putative regulatory subunit of acetolacetate synthase, alkaline induced, regulated by Gcn2 and Gcn4, protein present in exponential and stationary growth phase yeast, Spider biofilm repressed
orf19.3064	MRPL27	369.224641254252	0.849668	0.250432627607688	0.217473425463395	Putative 60S ribosomal protein L27, mitochondrial precursor
orf19.248	APL5	303.19423179315	0.849395	0.268716056036302	0.210839281101354	Ortholog of S. cerevisiae and S. pombe Apl5, subunit of the AP-3 adaptor complex involved in Golgi-to-vacuole transport, phosphorylated protein, mutant is viable,
orf19.5650	PRO3	166.894323451784	0.848631	0.330332586914061	0.192762015587561	Delta 1-pyrroline-5-carboxylate reductase, protein induced during the mating process, alkaline induced, stationary phase enriched protein, Spider biofilm repressed
orf19.3764	GSG1	250.80751681625	0.845287	0.305937216882565	0.200081479776739	Putative subunit of the TRAPP complex, involved in targeting of ER-to-Golgi transport vesicles, flow model biofilm induced
orf19.4850		288.42582193421	0.84504	0.344109695237995	0.190828764057161	Ortholog of S. cerevisiae : CUB1, C. dubliniensis CD36 : Cd36_09270, C. parapsilosis CDC317 : CPAR2_803450, C. auris B8441 : B9J08_002739 and Candida tenuis NRRL Y-1498 : CANTEDRAFT_131760
orf19.4026	HIS1	369.704424897593	0.844764	0.27598501974803	0.211268354323336	ATP phosphoribosyl transferase, enzyme of histidine biosynthesis, acid upregulated/alkaline repressed by Rim101, regulated by Gcn2, Gcn4, strain CA9 is a his1 mutant, flow model biofilm induced, Spider biofilm repressed
orf19.1428	DUO1	337.729817577647	0.844489	0.271867106012153	0.213621692375729	Subunit of the Dam1 (DASH) complex, which acts in chromosome segregation by coupling kinetochores to spindle microtubules
orf19.6202	RBT4	379.085448880753	0.843461	0.276296942235061	0.212766781408132	Pry family protein, required for virulence in mouse systemic/rabbit corneal infections, not filamentation, mRNA binds She3, is localized to hyphal tips, Hap43-induced, in both yeast and hyphal culture supernatants, Spider biofilm induced
orf19.5874		78.1738844843778	0.843323	0.504770328211854	0.167468227703029	Ortholog of C. dubliniensis CD36 : Cd36_84250, C. parapsilosis CDC317 : CPAR2_806160, Candida tenuis NRRL Y-1498 : CANTEDRAFT_137075 and Debaryomyces hansenii CBS767 : DEHA2F11462g
orf19.1063		370.980595609652	0.842709	0.258990190278577	0.218760236322825	Ortholog(s) have alpha-1,6-mannosyltransferase activity, mannosyltransferase activity and role in GPI anchor biosynthetic process
orf19.5617		297.453777913505	0.842529	0.271699878181522	0.215331722787537	Ortholog(s) have methylated histone binding, transcription factor binding activity
orf19.2738	SUL2	381.306585934905	0.841893	0.2610051514163	0.218545742730166	Putative sulfate transporter, transcript negatively regulated by Sfu1, amphotericin B induced, F-12/CO2 and Spider biofilm induced
orf19.6377		195.356221787239	0.841247	0.30728596007268	0.202455385479305	Ortholog(s) have protein C-terminal leucine carboxyl O-methyltransferase activity and role in C-terminal protein methylation, cellular protein-containing complex assembly, regulation of autophagy
orf19.7264		181.415581241766	0.840931	0.313880632785784	0.200297097364302	Metalloprotease subunit of the 19S regulatory particle of the 26S proteasome lid, couples the deubiquitination and degradation of proteasome substrates, role in fission of mitochondria and peroxisome, Spider biofilm repressed
orf19.3087	UBI3	227.589970809942	0.840712	0.328682209809426	0.197064880118154	Fusion of ubiquitin with the S34 protein of the small ribosomal subunit, mRNA decreases upon heat shock, appears to be degraded, functional homolog of S. cerevisiae RPS31, Hap43-induced, Spider biofilm repressed
orf19.5103		418.220018630927	0.836939	0.298588568794088	0.207401934300624	Protein with a predicted phosphoglycerate mutase family domain, Hap43-repressed, clade-associated gene expression, induced by hypoxia
orf19.2270	SMF12	313.385656365437	0.836568	0.2608866511472	0.221978611915192	Ortholog of S. cerevisiae Smf1, manganese transporter, Gcn4-regulated, Hap43, alkaline induced, caspofungin repressed, mutants are viable
orf19.6362	SPA2	410.295580311363	0.836348	0.249646299738304	0.22775126172421	Protein involved in cell polarity, Spitzenkorper formation, required for mouse virulence, localizes to hyphal tip, cell-cycle regulated localization in yeast-form cells, functional domains conserved with S. cerevisiae , Hap43p-induced gene
orf19.5085		490.830272058872	0.836053	0.262461317492528	0.221335036294551	Ortholog(s) have nuclear import signal receptor activity, nuclear localization sequence binding activity
orf19.2574		421.145804308298	0.835493	0.2986072348951	0.208906977133886	Ortholog(s) have AP-1 adaptor complex binding activity, role in clathrin-coated vesicle cargo loading and extrinsic component of membrane localization
orf19.1381		370.763505533282	0.834645	0.254882561714118	0.226682820634963	Ortholog of S. cerevisiae/S. pombe Lsb5, predicted role in actin cortical patch localization, actin filament organization, endocytosis, flow model biofilm induced, Spider biofilm repressed
orf19.5137		423.319586227645	0.834076	0.23917126950496	0.232882794642199	Protein of unknown function, regulated by Sef1, Sfu1, Hap43, Spider biofilm repressed
orf19.1699	BZZ1	380.920844438909	0.833989	0.265636802028541	0.221549629887832	Protein similar to S. cerevisiae Bzz1p, which is an SH3 domain protein involved in the regulation of actin polymerization
orf19.3551	DAD2	174.349604446214	0.83383	0.322754069061285	0.201377817510724	Essential subunit of the Dam1 (DASH) complex, which acts in chromosome segregation by coupling kinetochores to spindle microtubules
orf19.4801		451.690161474112	0.831194	0.235392866760191	0.236525588663391	Ortholog(s) have tRNA binding, tRNA dimethylallyltransferase activity, role in tRNA modification, transfer RNA gene-mediated silencing and cytosol, mitochondrion, nucleolus, nucleus localization
orf19.6247		163.107860733204	0.83044	0.366063094735442	0.193191682428407	Ortholog(s) have chromatin binding activity
orf19.1349		259.902366228232	0.830407	0.300727495122632	0.211697105145652	Ortholog of C. dubliniensis CD36 : Cd36_22470, Candida tropicalis NEW ASSEMBLY : CTRG1_01829, Candida tropicalis MYA-3404 : CTRG_01829 and Candida albicans WO-1 : CAWG_05920
orf19.4647	HAP3	387.962354097206	0.829882	0.24738070572576	0.231811115895485	Predicted CCAAT-binding transcription factor that regulates respiration, Cap2-dependent induction in low iron, opaque specific, alkaline, ciclopirox olamine induced, regulated by Sef1, Sfu1, Hap43, Bcr1-regulated in RPMI a/a biofilms
orf19.2582		405.147668685214	0.82868	0.242099038016049	0.235241186814659	Ortholog(s) have ribosomal large subunit binding, tRNA binding activity and role in peptide biosynthetic process, rescue of stalled ribosome, ribosome-associated ubiquitin-dependent protein catabolic process
orf19.4583		435.552150562226	0.827644	0.273288583874706	0.222836090478719	Protein with a mitochondrial carrier protein domain, possibly an essential gene, disruptants not obtained by UAU1 method, Spider biofilm repressed
orf19.3586		289.09118418113	0.826996	0.267679469965371	0.226255639258531	Ortholog(s) have role in chitin localization, vesicle-mediated transport and integral component of endoplasmic reticulum membrane localization
orf19.4032	RPN5	490.672462511909	0.826108	0.231806958134259	0.244629862917639	Putative COP9 signalosome component, macrophage/pseudohyphal-repressed
orf19.5399	IFF11	169.160169305867	0.825753	0.367341399756534	0.194482241761296	Secreted protein required for normal cell wall structure and for virulence, member of the IFF family, Hap43p-repressed gene
orf19.4022	SDH4	317.79134654321	0.825235	0.288829841665006	0.218331287177586	Succinate dehydrogenase, membrane subunit, induced in high iron
orf19.6533	MSK1	27.4905241460296	0.823941	0.68526272892084	0.159419575337084	Putative mitochondrial lysine-tRNA synthetase, flucytosine repressed
orf19.5410		635.398565100994	0.823548	0.218824037927812	0.254542611588366	Ortholog(s) have microtubule binding, microtubule plus-end binding activity
orf19.1167		268.59465779839	0.823333	0.278082081952714	0.224333547168475	Ortholog(s) have sulfonate dioxygenase activity and role in sulfur compound catabolic process
orf19.1948		81.2506239941112	0.823309	0.437511643742318	0.183725963415772	Ortholog of C. dubliniensis CD36 : Cd36_51110, C. parapsilosis CDC317 : CPAR2_302560, C. auris B8441 : B9J08_005315 and Candida tenuis NRRL Y-1498 : CANTEDRAFT_135271
orf19.1876		362.555856812917	0.822023	0.251287781320423	0.235455272587073	Ortholog(s) have mRNA binding activity and role in mRNA splice site selection, mRNA splicing, via spliceosome, positive regulation of mRNA splicing, via spliceosome
orf19.21		370.249240240938	0.820573	0.253308989304258	0.235669193253648	Ortholog(s) have role in ethanol metabolic process and mitochondrial inner membrane localization
orf19.1252	YME1	288.185412926657	0.82025	0.278430834832545	0.22604206872954	Ortholog(s) have ATP-dependent peptidase activity
orf19.2287	RPA12	283.610966132934	0.820196	0.27401947712451	0.227964734892974	Putative DNA-directed RNA polymerase I, induced upon adherence to polystyrene
orf19.4112		305.139410820298	0.820149	0.267451425792139	0.229887251522915	Ortholog(s) have 8-oxo-dGDP phosphatase activity, thiamine diphosphokinase activity and role in thiamine biosynthetic process, thiamine metabolic process
orf19.5219	IRA2	4.59874405052149	0.819532	1.50392601405195	0.139514131847987	GTPase-activating protein, negatively regulates RAS by converting it from the GTP- to the GDP-bound inactive form, Spider biofilm induced, flow model biofilm repressed
orf19.4002	DUN1	290.125703052251	0.819035	0.277346938802595	0.22689668680007	Protein similar to S. cerevisiae Dun1p, which is a serine-threonine protein kinase involved in DNA damage cell-cycle checkpoint, induced under Cdc5p depletion
orf19.423		324.072700050032	0.818937	0.257874693583741	0.233954686119532	Ortholog(s) have enzyme activator activity, mRNA binding activity, role in deadenylation-dependent decapping of nuclear-transcribed mRNA and Dcp1-Dcp2 complex, P-body, cytoplasm, cytoplasmic side of membrane, nucleus localization
orf19.6847		12.4195195277075	0.818104	0.924601049641385	0.150640833921076	Putative tRNA U44 2'-O-methyltransferase, virulence-group-correlated expression, induced during oral infection, mutants have reduced ability to damage oral epithelial cells, early-stage flow model biofilm induced
orf19.1324	RAD2	383.672718289412	0.817926	0.263922751802526	0.232239980801189	Ortholog of S. cerevisiae Rad2, a nucleotide excision repair nuclease, null mutant is extremely sensitive to UV irradiation, transcript induced by interaction with macrophages
orf19.5785		397.517966492203	0.817798	0.253885416620181	0.236739811778355	Protein of unknown function, upregulated in a cyr1 or ras1 null mutant, induced by nitric oxide
orf19.7335	PRE8	267.960998911032	0.817682	0.296191133266964	0.220046022706076	Putative alpha-2_sc subunit of proteasome, macrophage-induced protein, regulated by Gcn2p and Gcn4p, transcription is positively regulated by Tbf1p, stationary phase enriched protein
orf19.2070		334.327401317904	0.817618	0.289793558625403	0.222407488504611	Component of the RSC chromatin remodeling complex
orf19.2901	NUP60	233.13100018605	0.817418	0.287899120182302	0.223906144158544	Ortholog of S. cerevisiae Nup60p, a subunit of the nuclear pore complex, mutants are viable
orf19.3759		216.063715454106	0.816329	0.310191500420157	0.216614741182224	Putative elongator complex subunit, for modification of wobble nucleosides in tRNA, Spider biofilm induced
orf19.6169	ATO1	569.727330632382	0.8157	0.248492255416025	0.241869113159883	Putative fungal-specific transmembrane protein, induced by Rgt1, Spider biofilm induced
orf19.4236	RET2	249.73202161258	0.815586	0.280187556838763	0.228391662176034	Delta subunit of the coatomer complex (COPI), coats Golgi-derived transport vesicles, involved in retrograde transport between Golgi and ER, interacts with Crk1 in the two-hybrid system, Spider biofilm repressed
orf19.4191	RLP24	334.249571902976	0.815056	0.255874084561379	0.237382575283009	Putative ribosomal protein, Hap43-induced, essential gene, heterozygous mutation confers hypersensitivity to 5-fluorocytosine (5-FC), 5-fluorouracil (5-FU), and tubercidin (7-deazaadenosine), Spider biofilm induced
orf19.1093	FLO8	515.622029220697	0.814599	0.240715634478246	0.249062913497522	Transcription factor, required for hyphal formation and CO2 induced white-opaque switching, regulates hyphal gene expression, required for virulence in mouse systemic infection, binds Efg1p, binds Mss11p via LisH motif, has LUFS domain
orf19.5094	BUL1	403.152288728785	0.813919	0.254386084764598	0.23930782046578	Protein similar but not orthologous to S. cerevisiae Bul1, a protein involved in selection of substrates for ubiquitination, mutants are viable, macrophage/pseudohyphal-induced, rat catheter biofilm induced
orf19.4813	GUA1	318.374852820908	0.810911	0.302971942955031	0.220905456379741	Putative GMP synthase, involved in the final step of guanine biosynthesis, soluble protein in hyphae, flucytosine induced, macrophage-downregulated protein abundance, protein level decreases in stationary phase cultures
orf19.3998		552.070260609609	0.810847	0.222892960214935	0.262107260743399	Ortholog(s) have Atg8 ligase activity, protein-macromolecule adaptor activity
orf19.2012	NOT3	404.558724218009	0.809468	0.242331065131387	0.25159179627336	Transcriptional regulator, not required for buccal epithelial cell adherence or virulence in mouse systemic infection, null mutant colonies exhibit slightly decreased filamentation ratio, required for yeast adherence to silicone substrate
orf19.3422	FMP27	375.026857875482	0.808037	0.256985528379951	0.243781797523796	Putative mitochondrial protein, mRNA binds She3
orf19.4814		368.648602672894	0.808031	0.304163123979419	0.223050276173543	Ortholog of C. dubliniensis CD36 : Cd36_08960, C. parapsilosis CDC317 : CPAR2_301680, Candida tenuis NRRL Y-1498 : cten_CGOB_00021 and Debaryomyces hansenii CBS767 : DEHA2F11088g
orf19.2055	NPL6	394.419912906182	0.805868	0.252463733410825	0.248852206588168	Component of the RSC chromatin remodeling complex, Hap43-induced, Spider biofilm repressed
orf19.1793		296.410444125308	0.804913	0.267607785257589	0.238880067204957	Ortholog(s) have phosphatidylinositol-3,5-bisphosphate binding, phosphatidylinositol-3-phosphate binding, phosphatidylinositol-4-phosphate binding, phosphatidylinositol-5-phosphate binding activity
orf19.4907		187.250091022701	0.804544	0.333108411796675	0.216186684899373	Putative protein of unknown function, Hap43p-repressed gene, increased transcription is observed upon fluphenazine treatment, possibly transcriptionally regulated by Tac1p, induced by nitric oxide, fungal-specific (no human/murine homolog
orf19.4510	IFA4	404.717587613389	0.803863	0.253271607666948	0.249484344120565	Protein of unknown function, oxidative stress-induced via Cap1
orf19.2989	GOR1	404.002609310123	0.803256	0.261003648571447	0.245687821295394	Ortholog(s) have glyoxylate reductase (NAD+) activity, role in glyoxylate catabolic process and extracellular region localization
orf19.3711		6.87442371880763	0.801829	1.14798393827732	0.146914748248427	Protein with monooxygenase domains, flow model biofilm induced
orf19.2387		366.511949276739	0.80143	0.266376106198995	0.243145056506054	Putative tRNA-Pro synthetase, genes encoding ribosomal subunits, translation factors, and tRNA synthetases are downregulated upon phagocytosis by murine macrophage
orf19.4308	HSL1	188.100373853428	0.800552	0.323945315588565	0.220260417400565	Probable protein kinase involved in determination of morphology during the cell cycle of both yeast-form and hyphal cells via regulation of Swe1p and Cdc28p, required for full virulence and kidney colonization in mouse systemic infection
orf19.76	SPB1	464.78399336464	0.800437	0.233120158050843	0.263571479481846	Putative AdoMet-dependent methyltransferase, Hap43-induced, repressed by prostaglandins, possibly essential gene, disruptants not obtained by UAU1 method, Spider biofilm induced
orf19.690	PLB2	223.868138072844	0.80042	0.307931992294726	0.226469276875327	Putative phospholipase B, conserved catalytic region, 6 putative N-glycosylation motifs, predicted secretion signal, no GPI anchor predicted, fungal-specific (no human or murine homolog)
orf19.2799	GPI8	131.396968522978	0.799865	0.353576155639493	0.212553007611672	Metal-dependent endopeptidase, a subunit of the GPI transamidase complex that adds GPI anchors to proteins, likely to be essential for growth, based on an insertional mutagenesis strategy
orf19.6872		389.392567018461	0.79917	0.276227209329337	0.238666166936616	Putative protein of unknown function, Hap43p-repressed gene
orf19.664		373.279190478668	0.798927	0.253943538057393	0.252223743842063	Ortholog of C. dubliniensis CD36 : Cd36_10680, Debaryomyces hansenii CBS767 : DEHA2E14058g, Pichia stipitis Pignal : PICST_29620 and Candida guilliermondii ATCC 6260 : PGUG_03306
orf19.906	ROM2	211.848656540129	0.79872	0.298845062486735	0.230528641574565	Putative GDP/GTP exchange factor, possibly an essential gene, disruptants not obtained by UAU1 method, Spider biofilm induced
orf19.6257	GLT1	326.965524154194	0.798656	0.257207259708171	0.250748970218665	Putative glutamate synthase, regulated by Sef1, Sfu1, and Hap43, rat catheter biofilm repressed
orf19.5090		148.344918971897	0.798291	0.364527762234139	0.209336598405648	Ortholog(s) have tRNA-specific adenosine deaminase activity, tRNA-specific adenosine-34 deaminase activity, role in tRNA modification, tRNA wobble adenosine to inosine editing and tRNA-specific adenosine-34 deaminase complex localization
orf19.5444	TIM44	349.128382328607	0.796793	0.285280176626178	0.236097069121871	Protein involved in transport across membranes, Spider biofilm repressed
orf19.7209		42.5119124383485	0.796721	0.570135657582762	0.174942090945903	Putative Rho GDP dissociation inhibitor, induced by nitric oxide independent of Yhb1p
orf19.2810	AAP1	410.944799976524	0.796214	0.254824019119782	0.2532783083156	Putative amino acid permease, fungal-specific, possibly essential, disruptants not obtained by UAU1 method, Spider biofilm induced
orf19.5751	ORM1	396.71833507384	0.795753	0.253795341900237	0.254332056631501	Putative endoplasmic reticulum membrane protein, Hap43p-repressed gene, mutation confers hypersensitivity to aureobasidin A
orf19.5532		362.32735927074	0.795069	0.25382423324812	0.254963417595013	Protein of unknown function, Spider biofilm induced
orf19.5835		118.187586437319	0.792241	0.383066423726467	0.206971414048573	Ortholog(s) have rRNA binding activity, role in rRNA processing, ribosomal small subunit assembly and CURI complex, UTP-C complex localization
orf19.4413	CMD1	196.492652314944	0.790946	0.311117958619191	0.229673214434638	Calmodulin, calmodulin inhibitors cause a defect in hyphal growth, transcript not regulated by yeast-hyphal transition, mutation confers hypersensitivity to cytochalasin D and high concentrations of tunicamycin, gene has intron
orf19.6557		239.430342182114	0.790767	0.363662043978657	0.214263035654981	Protein with a predicted fatty acid amide hydrolase I domain, induced by Mnl1 under weak acid stress
orf19.3150	GRE2	336.987998117452	0.790577	0.255224150693965	0.256226979800662	Putative reductase, Nrg1 and Tup1-regulated, benomyl- and hyphal-induced, macrophage/pseudohyphal-repressed, repressed by low iron, possibly involved in osmotic stress response, stationary phase enriched protein, Spider biofilm induced
orf19.7437		644.014744145998	0.789514	0.218611523677784	0.280399626806131	Putative protein of unknown function, Hap43p-repressed gene, ortholog of S. cerevisiae YJL218W
orf19.862		487.856420039418	0.78905	0.230915951060394	0.273353894315048	Protein of unknown function, Spider biofilm induced
orf19.6536	IQG1	475.513829885403	0.788606	0.234562500231743	0.271279155064344	Actomyosin ring component at bud neck, cell-cycle regulated ser phosphorylation at CDK sites regulate association with Bni1/Bnr1, Iqg1 degradation, and ring disassembly, mutation causes cytokinetic defects, rat catheter biofilm repressed
orf19.2040		364.191331885734	0.788169	0.2500201093083	0.261688459956356	Ortholog(s) have oxidoreductase activity, acting on NAD(P)H activity
orf19.1682		309.620505347181	0.787416	0.273895865133365	0.24990584543263	Membrane protein, Hap43p-repressed gene, repressed by nitric oxide
orf19.4033	PRP22	449.561700794844	0.787403	0.248060195455842	0.263989179471489	Putative RNA-dependent ATPase, induced upon adherence to polystyrene, induced by Mnl1p under weak acid stress
orf19.2006		82.2118974262764	0.786915	0.444204667778866	0.196204150883516	Ortholog of S. cerevisiae : YPL162C, C. glabrata CBS138 : CAGL0M02057g, C. dubliniensis CD36 : Cd36_16070, C. parapsilosis CDC317 : CPAR2_213850 and C. auris B8441 : B9J08_003194
orf19.3233	HSE1	201.636782943758	0.7865	0.313045015100761	0.231596682222655	ESCRT-0 complex subunit, SH3-domain-containing protein
orf19.5295		240.043406547209	0.785388	0.286449243951424	0.24420607744068	Protein with a predicted endonuclease/exonuclease/phosphatase family domain and a carbon catabolite repressor protein 4 domain, induced by alpha pheromone in SpiderM medium
orf19.3154		433.975999680887	0.783477	0.236665838516227	0.273975514953237	Ortholog(s) have role in inner mitochondrial membrane organization and integral component of mitochondrial inner membrane localization
orf19.1390	PMI1	440.838905365419	0.783409	0.262063032833066	0.257070096373695	Phosphomannose isomerase, cell wall biosynthesis enzyme, drug target, functional homolog of S. cerevisiae, E. coli phosphomannose isomerase, Gcn4-regulated, induced on adherence to polystyrene, phagocytosis, 3-AT, Spider biofilm repressed
orf19.4184		381.010804328263	0.780568	0.26156032291605	0.260011447721819	Protein with a predicted role in clathrin cage assembly, Hap43-repressed, Spider biofilm repressed
orf19.6007		297.130351516026	0.779834	0.294031908987046	0.243993996355365	Predicted fatty acid acyl transferase-related protein domain, repressed by prostaglandins
orf19.6146	CLG1	595.53326554251	0.779194	0.225670388591859	0.283701405348612	Putative cyclin-like protein, transcription is regulated upon yeast-hyphal switch
orf19.7101		413.669541344762	0.778923	0.243332791555615	0.272731768937093	Ortholog(s) have telomeric DNA binding activity and role in protein localization to chromosome, telomere maintenance, telomere maintenance via telomerase
orf19.6848	VPS16	337.837181237008	0.778796	0.284529110333623	0.25011656456682	Protein similar to S. cerevisiae Vps16p, which is involved in protein-vacuolar targeting, likely to be essential for growth, based on insertional mutagenesis, downregulated in biofilm or in azole-resistant strain that overexpresses MDR1
orf19.5755		399.016967655723	0.778152	0.25345375504493	0.266911596236436	Ortholog(s) have cyclin-dependent protein serine/threonine kinase regulator activity
orf19.5833		236.631358484108	0.777959	0.294933825444238	0.245476375197507	Ortholog(s) have SUMO binding, polyubiquitin modification-dependent protein binding, ubiquitin binding activity
orf19.7320	LIP7	467.415352711613	0.775983	0.262286740712145	0.263153506280217	Probable lipase, part of a gene family whose members are differentially expressed during infection, lacks a signal sequence for secretion, unlike other family members, may have a role in nutrition or in creating an acidic microenvironment
orf19.3949		12.5049164631525	0.775809	0.934933047501014	0.157533648276499	Ortholog(s) have ATPase activity, chromatin binding, histone binding activity
orf19.2949		447.964057494055	0.774987	0.239726063934467	0.277289821701044	Putative protein with a role in autophagy, rat catheter biofilm induced
orf19.1769		488.185400990376	0.774692	0.246345591467001	0.273768420958747	Ortholog(s) have G-protein beta/gamma-subunit complex binding, actin binding activity, role in positive regulation of transcription from RNA polymerase II promoter by pheromones, protein folding and cytoplasm localization
orf19.6902	DBP7	324.490549175358	0.774128	0.281282420279892	0.253700084526382	Putative ATP-dependent DEAD-box RNA helicase, Hap43-induced, rat catheter biofilm induced
orf19.2478		4.40702136297721	0.773764	1.41409398594739	0.144848922672412	Ortholog of C. dubliniensis CD36 : Cd36_05410, C. parapsilosis CDC317 : CPAR2_107480, C. auris B8441 : B9J08_004575 and Candida tenuis NRRL Y-1498 : CANTEDRAFT_94695
orf19.5391		344.742205972059	0.772825	0.352470148223518	0.225828418865084	Predicted RNA splicing and ER to Golgi transport protein, Hap43-induced gene
orf19.6860		358.168910053059	0.772091	0.266980153935093	0.262944404351217	Ortholog(s) have CDP-diacylglycerol-inositol 3-phosphatidyltransferase activity, role in phosphatidylinositol biosynthetic process and Golgi apparatus, integral component of membrane, mitochondrial outer membrane localization
orf19.2844		93.1638553919049	0.770197	0.463720332215513	0.198571475435135	Predicted gamma-adaptin, large subunit of the clathrin-associated protein (AP-1) complex, that binds clathrin and is involved in vesicle mediated transport, induced in core caspofungin response, rat catheter biofilm repressed
orf19.5691	CDC11	290.724053104971	0.769649	0.304282297950443	0.246321613463976	Septin, cell and hyphal morphology, agar-invasive growth, full virulence and kidney tissue invasion in mouse, but not kidney colonization, immunogenicity, hyphal and cell-cycle-regulated phosphorylation, rat catheter biofilm repressed
orf19.7479	NTH1	314.806208173847	0.768285	0.278353854973469	0.258962321174678	Neutral trehalase, hyphal induction in mutant delayed but not reduced overall, not required for virulence in mice, possible regulatory cAMP-dependent phosphorylation at S10,S213, Hap43-repressed gene, Spider biofilm induced
orf19.4545	SWI4	285.852032292028	0.768108	0.279564239121447	0.258332202340154	Putative component of the SBF transcription complex involved in G1/S cell-cycle progression, periodic mRNA expression, peak at cell-cycle G1/S phase, predicted, conserved MBF binding sites upstream of G1/S-regulated genes
orf19.4866	CPP1	351.79518269939	0.767081	0.253175397361733	0.274597017606269	VH1 family MAPK phosphatase, regulates Cst20-Hst7-Cek1-Cph1 filamentation pathway, negatively regulates mating, represses yeast-hyphal switch, required for virulence in mice, yeast-enriched, induced by alpha pheromone in SpiderM medium,
orf19.586	ERV46	343.582750389751	0.767034	0.270275739729045	0.264198312920833	Putative ER-derived vesicle protein, COPII-coated vesicle complex subunit, transcript induced by filamentous growth, Spider biofilm repressed
orf19.1495		366.451416000209	0.766294	0.26591619447231	0.267952772463258	Ortholog(s) have role in L-methionine salvage from methylthioadenosine
orf19.7574		393.129246621139	0.766239	0.243298541421114	0.279985824743888	Ortholog(s) have ubiquitin ligase complex localization
orf19.3251	ARC19	286.97082985728	0.765261	0.267791933592952	0.267328268423052	Putative ARP2/3 complex subunit, Hap43-induced gene, mutation confers hypersensitivity to cytochalasin D, rat catheter biofilm repressed
orf19.2920		518.463873567307	0.764513	0.239067789250807	0.285140929955743	Ortholog(s) have role in ribosome biogenesis and cytosol localization
orf19.1687		271.979832304516	0.761533	0.274395632403587	0.265451416782169	Ortholog of S. cerevisiae Prp43, an RNA helicase in the DEAH-box family that functions in both RNA polymerase I and polymerase II transcript metabolism, Hap43-induced gene
orf19.4599	PHO89	460.714142827026	0.761429	0.273662404123812	0.266077724894334	Putative phosphate permease, transcript regulated upon white-opaque switch, alkaline induced by Rim101, possibly adherence-induced, F-12/CO2 model, rat catheter and Spider biofilm induced
orf19.504		76.168651973269	0.759881	0.45844088525758	0.203747186182215	Ortholog(s) have 3'-5' DNA helicase activity
orf19.3474	IPL1	309.437864789426	0.759122	0.265705921643571	0.272524365407875	Putative Aurora kinase, Hap43-induced, induced during planktonic growth, possibly an essential gene, disruptants not obtained by UAU1 method
orf19.3329		340.387116087707	0.758055	0.279578284440566	0.265242498920898	Ortholog(s) have sphingosine-1-phosphate phosphatase activity, role in calcium-mediated signaling and endoplasmic reticulum localization
orf19.604		276.90995852885	0.757505	0.314757686119123	0.249273477583783	Has domain(s) with predicted FAD binding, oxidoreductase activity and role in metabolic process
orf19.5873	POL1	154.514856046134	0.757248	0.368923238027178	0.228178274808626	Putative DNA directed DNA polymerase alpha, RNA abundance regulated by cell cycle, tyrosol and cell density, rat catheter biofilm induced
orf19.6234		307.720526115234	0.757239	0.30189910999955	0.253910881060923	Putative U2 snRNP component, mutation confers hypersensitivity to 5-fluorocytosine (5-FC), 5-fluorouracil (5-FU), and tubercidin (7-deazaadenosine), Hap43-induced, Spider biofilm induced
orf19.437	GRS1	318.703438037599	0.757023	0.270053687309661	0.271071382596629	Putative tRNA-Gly synthetase, genes encoding ribosomal subunits, translation factors, tRNA synthetases are downregulated upon phagocytosis by murine macrophage, stationary phase enriched protein
orf19.3447		278.528894651949	0.756641	0.273280643251788	0.269824890857985	Ortholog(s) have mannosyltransferase activity, role in GPI anchor biosynthetic process, protein processing, ubiquitin-dependent ERAD pathway and endoplasmic reticulum, glycosylphosphatidylinositol-mannosyltransferase I complex localization
orf19.2365	POL2	7.02229719210286	0.756453	1.17347213147243	0.151683014534102	DNA polymerase epsilon, transcript induced by interaction with macrophage, transcript is regulated by Tup1, periodic mRNA expression, peak at cell-cycle G1/S phase
orf19.118	FAD2	712.699924020649	0.754066	0.216633875249018	0.31618843858082	Delta-12 fatty acid desaturase, involved in production of linoleic acid, which is a major component of membranes
orf19.2399		91.4902797457733	0.753227	0.427001662189046	0.214476990748718	Putative transcription factor with zinc finger DNA-binding motif, similar to bacterial DnaJ, induced in low iron
orf19.1902	NOC4	287.900777347031	0.753149	0.286356149765127	0.26440729383644	Putative nucleolar protein, Hap43-induced, mutation confers resistance to 5-fluorocytosine (5-FC), 5-fluorouracil (5-FU), and tubercidin (7-deazaadenosine), Spider biofilm induced
orf19.3371	JAB1	328.830582996071	0.752399	0.273487809069268	0.272317003173197	Component of the COP9 signalosome (CSN) complex, provides catalytic activity for deneddylation that cleaves the ubiquitin-like protein tag Rub1p off the cullin (Cdc53p) molecule
orf19.6480		353.21189939534	0.751261	0.251155453078654	0.28596209561094	Ortholog(s) have role in UDP-glucose transmembrane transport
orf19.2073		254.76798349709	0.751079	0.281675229415045	0.268368900212068	Protein with a multidrug and toxin extrusion protein domain, induced by Mnl1 under weak acid stress
orf19.339	NDE1	250.962446062385	0.750591	0.279919310852	0.270032572846378	Putative NADH dehydrogenase, may act alternatively to complex I in respiration, caspofungin repressed, rat catheter biofilm induced, Spider biofilm repressed
orf19.6028	HGC1	278.196294412646	0.750042	0.29166241654577	0.263780408734728	Hypha-specific G1 cyclin-related protein involved in regulation of morphogenesis, biofilm formation, Cdc28-Hgc1 maintains Cdc11 S394 phosphorylation during hyphal growth, required for virulence in mice, regulated by Nrg1, Tup1, farnesol
orf19.7637	YHB4	401.185901360987	0.749712	0.24593951588938	0.291683507317981	Protein related to flavohemoglobins, not required for wild-type nitric oxide resistance, has predicted globin, FAD-binding, and NAD(P)-binding domains but lacks some conserved residues of flavohemoglobins, Hap43p-repressed gene
orf19.5068	IRE1	202.701563361446	0.747054	0.31454686212879	0.254121516975516	Protein kinase involved in regulation of unfolded protein response, role in cell wall regulation, mutant is hypersensitive to caspofungin, Spider biofilm induced
orf19.986	GLY1	722.536803730409	0.746373	0.209167195398489	0.32552591407393	L-threonine aldolase, complements glycine auxotrophy of S. cerevisiae shm1 shm2 gly1-1 triple mutant, macrophage/pseudohyphal-induced, the GLY1 locus has an RFLP and is triploid in strain SGY269, flow model biofilm induced
orf19.651	LYP1	21.0466018636705	0.745492	0.75146224891509	0.171520572032383	Putative permease, amphotericin B induced, flucytosine repressed, possibly an essential gene, disruptants not obtained by UAU1 method
orf19.1881		285.926692726413	0.745342	0.300117385063999	0.261897936175104	Lysophospholipid acyltransferase, involved in phospholipid remodeling, role in glycerophospholipid biosynthesis, rat catheter biofilm repressed
orf19.7293	MPS1	371.774770521388	0.745171	0.274159349408021	0.275840344863016	Monopolar spindle protein, putative spindle assembly checkpoint kinase, essential for growth, involved in oxidative stress response, periodic mRNA expression, peak at cell-cycle S/G2 phase
orf19.6625		423.58336665519	0.744211	0.260291120330913	0.284730010643405	Ortholog(s) have acetyltransferase activator activity, histone binding activity
orf19.6590	VMA22	297.26541363641	0.743514	0.267286973112644	0.279364358520525	Ortholog(s) have unfolded protein binding activity and role in vacuolar acidification, vacuolar proton-transporting V-type ATPase complex assembly
orf19.1146		237.560268605911	0.743255	0.301157132051997	0.262735187301831	Ortholog of Candida albicans WO-1 : CAWG_00265
orf19.4418	FMT1	324.698740815665	0.742729	0.256867413763354	0.287808042296742	Putative methionyl-tRNA transformylase, induced upon adherence to polystyrene
orf19.58	RRP6	284.555825113076	0.741674	0.285515166120339	0.272109605085947	Putative nuclear exosome exonuclease component, Hap43p-induced gene, mutation confers hypersensitivity to 5-fluorocytosine (5-FC), 5-fluorouracil (5-FU), and tubercidin (7-deazaadenosine)
orf19.689	PLB1	535.127172457701	0.740064	0.234608786179615	0.312474478401622	Phospholipase B, host cell penetration and virulence in mouse systemic infection, Hog1-induced, signal sequence, N-glycosylation, and Tyr phosphorylation site, induced in fluconazole-resistant strains, rat catheter biofilm repressed
orf19.5615	AYR2	519.392910446811	0.739498	0.258660983874816	0.290258122009641	Putative NADPH-dependent 1-acyl dihydroxyacetone phosphate reductase, shows colony morphology-related gene regulation by Ssn6p
orf19.1559	HOM2	382.360315012214	0.738904	0.257661459602514	0.290869299519052	Aspartate-semialdehyde dehydrogenase, forms a homodimer, conserved in bacteria, archaea, and fungi but not in mammals, ketoconazole-repressed, protein present in exponential and stationary growth phase yeast cultures, GlcNAc-induced protein
orf19.7454	TAF60	321.433248524944	0.736679	0.263841366769156	0.287193246309829	Putative TFIID and SAGA complex subunit, mutation confers hypersensitivity to amphotericin B
orf19.4769	IPT1	170.29735995911	0.735617	0.319838596325593	0.257280773627041	Inositol phosphoryl transferase, catalyzes the synthesis of the most abundant sphingolipid, mannose-(inositol-P)2-ceramide, M(IP)2C, from MIPC, required for wild-type membrane localization of Cdr1, Spider biofilm induced
orf19.467	WOR3	316.699065112171	0.733412	0.278163841246714	0.278949570019502	Transcription factor, modulator of white-opaque switch, induced in opaque cells, promoter bound by Wor1, overexpression at 25 degr shifts cells to opaque state, deletion stabilizes opaque cells at higher temperatures, Spider biofilm induced
orf19.3755		272.610806990432	0.73297	0.309696888119986	0.264616133306715	Ortholog(s) have structural constituent of ribosome activity and mitochondrial large ribosomal subunit localization
orf19.1221	ALG2	353.669878447113	0.732569	0.282588777317485	0.277704568902853	Putative mannosyltransferase involved in cell wall mannan biosynthesis, transcription is elevated in chk1, nik1, and sln1 homozygous null mutants
orf19.2972	PDE2	366.135610909389	0.731396	0.286651890791074	0.277082903097381	High affinity cyclic nucleotide phosphodiesterase, moderates signaling by cAMP, required for virulence, switching, cell wall, hyphal, not pseudohyphal growth, expressed shortly after hyphal induction, rat catheter and Spider biofilm induced
orf19.4404	PGA49	253.516450050821	0.731013	0.290111059838917	0.275218851428563	Putative GPI-anchored protein
orf19.2884	CDC68	1029.56709141819	0.730547	0.205273178590288	0.34461067980083	Functional homolog of S. cerevisiae Cdc68, a transcription elongation factor, essential, possible drug target
orf19.5640	PEX5	278.743130916076	0.729595	0.269318558224252	0.289035161075287	Pex5p family protein, required for PTS1-mediated peroxisomal protein import, fatty acid beta-oxidation, similar to S. cerevisiae Pas10p peroxisomal targeting receptor, macrophage/pseudohyphal-repressed, Hap43p-repressed
orf19.5077		538.715156118323	0.727611	0.270943401027492	0.289850858422331	Subunit of mitochondrial respiratory chain complex I, Hap43-repressed gene, repressed by nitric oxide
orf19.5915	DUR35	513.425392644937	0.727295	0.247509594633519	0.311690695343657	Putative urea transporter
orf19.6044	MOB2	442.30168934406	0.726923	0.331067662122266	0.256859268658642	Mob1/phocein domain protein of RAM signaling network, cell wall integrity, role in cell separation, cortical actin polarization, required for hyphal growth, phosphorylated by Cdc28 on hyphal induction, activates Cbk1, mRNA binds She3
orf19.6659	GAP6	382.702967419498	0.725147	0.244490102663792	0.315016694900553	Broad-specificity amino acid permease, Plc1, Gcn4 regulated, rat catheter biofilm induced
orf19.3086		276.598688978425	0.724587	0.275525969393476	0.287603115771501	Ortholog(s) have role in Golgi to plasma membrane transport, exocytosis and cell division site, cell tip, exocyst localization
orf19.7459		270.286756111114	0.724058	0.316048232662313	0.266703147763931	Putative mitochondrial protein with a predicted role in respiratory growth, fluconazole-induced, ketoconazole-repressed, mutants display a strong defect in flow model biofilm formation, Spider biofilm induced
orf19.3541	ERF1	279.603546634451	0.723754	0.270654980322624	0.292090404878802	Putative translation release factor 1, which interacts with stop codons and promotes release of nascent peptides from ribosomes, Hap43p-induced gene
orf19.5420		23.1035044146134	0.723348	0.7110134500955	0.180085481184682	Ortholog(s) have structural constituent of ribosome activity, role in mitochondrial translation and mitochondrial large ribosomal subunit localization
orf19.2682		409.587844025907	0.722843	0.239879377129813	0.319889369074196	Ortholog(s) have TBP-class protein binding, transcription coregulator activity and role in RNA polymerase II preinitiation complex assembly, transcription initiation from RNA polymerase II promoter
orf19.300	AIP2	403.392698814967	0.721613	0.256026244627409	0.304763799090358	Putative actin interacting protein, regulated by Gcn4, induced in response to amino acid starvation (3-AT), repressed by elevated CO2, flow model biofilm repressed
orf19.6910	PSF1	428.337314664592	0.717065	0.272459383322024	0.295939895250312	Putative GINS complex subunit which is localized to DNA replication origins, implicated in assembly of the DNA replication machinery, flow model biofilm induced
orf19.3277		279.759925382367	0.716685	0.292618779019102	0.281020037907038	Ortholog of Candida albicans WO-1 : CAWG_01437
orf19.3744		255.276333628258	0.716628	0.292213367332718	0.281640190332182	Ortholog(s) have tRNA binding activity, role in tRNA export from nucleus and cytoplasm, nuclear pore localization
orf19.5811	MET1	408.17818547876	0.716009	0.262440937558496	0.304364291827735	Putative uroporphyrin-3 C-methyltransferase, methionine biosynthesis enzyme, upregulated by human whole blood or polymorphonuclear (PMN) cells, Hog1p-induced, fungal-specific (no human or murine homolog), Hap43p-repressed
orf19.6623		506.134451045331	0.714544	0.259086632503108	0.311494723051294	Ortholog(s) have RNA polymerase II complex binding activity and role in chromatin-mediated maintenance of transcription, transcription elongation from RNA polymerase II promoter
orf19.579	FOL1	368.895254291254	0.714394	0.286249064451153	0.286988181867313	Putative dihydroneopterin aldolase (dihydro-6-hydroxymethylpterin pyrophosphokinase), fungal-specific (no human or murine homolog)
orf19.3970		101.992933604373	0.71435	0.399732019497535	0.236311257761687	Putative ribosome biogenesis factor, possibly essential, disruptants not obtained by UAU1 method, rat catheter and Spider biofilm induced
orf19.7357		321.066204387248	0.711672	0.296948036997562	0.282259213974808	Ortholog(s) have phosphopantothenate--cysteine ligase activity, role in acetyl-CoA biosynthetic process from pantothenate, coenzyme A biosynthetic process and CoA-synthesizing protein complex, cytoplasm, nucleus localization
orf19.4970		355.508508149938	0.71134	0.251272907561567	0.318528650702454	Protein of unknown function, Spider biofilm induced
orf19.5783		281.283897450797	0.707637	0.269504635093682	0.304564017189388	Ortholog(s) have protein-arginine omega-N monomethyltransferase activity and role in peptidyl-arginine methylation
orf19.213		108.532881691628	0.704562	0.388303947199613	0.24716665975784	Subunit of the 19S regulatory particle lid of the proteasome
orf19.2242	PRB1	5.92522361470899	0.701836	1.10472995362053	0.160897200167145	Endoprotease B, regulated by heat, carbon source (GlcNAc-induced), nitrogen, macrophage response, human neutrophils, similar to (does not replace) S. cerevisiae vacuolar B protease Prb1p, flow model biofilm induced, Spider biofilm induced
orf19.612		545.100606855748	0.700857	0.262997259597216	0.316383778817882	Ortholog of S. cerevisiae : AIM32, C. glabrata CBS138 : CAGL0L01529g, C. dubliniensis CD36 : Cd36_33550, C. parapsilosis CDC317 : CPAR2_702070 and C. auris B8441 : B9J08_002833
orf19.1538	TLG2	408.09037395213	0.70074	0.257350376597038	0.320859772467351	Putative syntaxin-like t-SNARE, macrophage/pseudohyphal-repressed
orf19.5676		278.622193402303	0.700663	0.270658577482103	0.312082673439642	Has domain(s) with predicted zinc ion binding activity
orf19.6180		550.390719470751	0.700016	0.225177094967572	0.348159113627803	Protein similar to Pichia anomala YDL054c and S. cerevisiae Ydl054cp, transmembrane regions predicted, Hap43p-repressed gene
orf19.6686	ENP2	460.389037851277	0.699992	0.233280885230852	0.338571394537533	Putative nucleolar protein, essential, heterozygous mutation confers resistance to 5-fluorocytosine (5-FC), 5-fluorouracil (5-FU), and tubercidin (7-deazaadenosine), Hap43-induced, Spider biofilm induced
orf19.4025	PRE1	488.799675942511	0.699944	0.230230389236317	0.341978288994296	Putative beta 4 subunit of the 20S proteasome, Rim101-induced at acid pH, flucytosine induced, amphotericin B repressed
orf19.3983		448.720110001442	0.699824	0.236642402712338	0.33552609016806	Protein with a predicted transcription factor BTF3 domain, flow model biofilm induced
orf19.3498		213.52494103964	0.698506	0.341154834977109	0.268576948509729	Ortholog of C. dubliniensis CD36 : Cd36_62270, C. parapsilosis CDC317 : CPAR2_602240, C. auris B8441 : B9J08_003070 and Candida tenuis NRRL Y-1498 : CANTEDRAFT_114419
orf19.1613	ILV2	381.696074366823	0.69787	0.248510787172273	0.325914250429678	Putative acetolactate synthase, regulated by Gcn4p, induced by amino acid starvation (3-AT treatment), stationary phase enriched protein
orf19.3542	LEM3	446.123943839731	0.696627	0.253194275987887	0.323776991358534	Putative membrane protein, mutation increases resistance to miltefosine, early-stage flow model biofilm induced
orf19.789	PYC2	348.261194953934	0.696559	0.276135237520342	0.310513263956612	Putative pyruvate carboxylase, binds biotin cofactor, repressed by Ssk1 response regulator, by benomyl treatment, or in an azole-resistant strain overexpressing MDR1, stationary phase enriched protein, flow model biofilm repressed
orf19.5156		392.832853361738	0.696514	0.242984925320916	0.333234637184022	Protein similar to S. cerevisiae Phs1p, which is required for growth, has six putative membrane-spanning regions
orf19.4744		366.737289370055	0.695951	0.251095914247613	0.325137389726557	Putative phosphatidylinositol 3-phosphate (PI3P) phosphatase, repressed by alpha pheromone in SpiderM medium
orf19.2772	HOS3	301.159495965039	0.695451	0.266613255545566	0.316969485179362	Histone deacetylase, similar to S. cerevisiae Hos3p, greater expression and longer mRNA in white cells, compared to opaque cells, has conserved deacetylation motif
orf19.6602		329.916925598251	0.694608	0.291427103919233	0.298962290786513	Ortholog(s) have role in ubiquinone biosynthetic process, ubiquinone-6 biosynthetic process and mitochondrial inner membrane, mitochondrion localization
orf19.3225	CWH43	256.451301668748	0.694445	0.278566692238267	0.30814583850541	Putative sensor/transporter protein with a predicted role in cell wall biogenesis, possibly an essential gene, disruptants not obtained by UAU1 method, flow model and rat catheter biofilm repressed
orf19.5779	RNR1	456.230170820216	0.693726	0.248319855607851	0.330551437446939	Ribonucleotide reductase large subunit, induced in low iron, transposon mutation affects filamentous growth, farnesol upregulated in biofilm, regulated by cell cycle, tyrosol, cell density, regulated by Sef1, Sfu1, and Hap43
orf19.4617		434.809423641667	0.693539	0.235636963577489	0.341412281926666	Predicted peptide alpha-N-acetyltransferase, flow model biofilm induced
orf19.4295		330.712622597711	0.693006	0.267042040533798	0.318917641162171	Ortholog(s) have DNA binding, nucleosome binding, transcription corepressor activity
orf19.3363	VTC4	312.373859241281	0.692259	0.294927921177777	0.297151700303956	Putative polyphosphate synthetase, decreased expression in hyphae compared to yeast-form cells, fungal-specific (no human or murine homolog), virulence-group-correlated expression
orf19.1821		308.997271036842	0.690985	0.295028534975384	0.298359648802632	Protein of unknown function, repressed by alpha pheromone in SpiderM medium
orf19.225		415.9585559743	0.689692	0.268920347849634	0.319500889043657	Predicted 2-hydroxyacid dehydrogenase, Hap43-repressed gene
orf19.1839	RPA190	335.715746576155	0.689274	0.270745154575268	0.318139217250986	Putative RNA polymerase I subunit A190, Hap43p-induced gene, flucytosine induced
orf19.4030		327.103189931634	0.68902	0.255341199766176	0.326302330331302	Ortholog(s) have DNA primase activity, single-stranded DNA binding activity and role in DNA replication, DNA replication, synthesis of RNA primer
orf19.7175	HLJ1	356.164979687324	0.688535	0.253696164301253	0.328045670584501	Putative HSP40 co-chaperone, repressed during the mating process
orf19.6081	PHR2	495.936295175234	0.687761	0.243474037779511	0.338191613046191	Glycosidase, role in vaginal not systemic infection (low pH not neutral), low pH, high iron, fluconazole, Hap43-induced, Rim101-repressed at pH8, rat catheter biofilm induced, Bcr1-repressed in RPMI a/a biofilms
orf19.1389		338.23252003001	0.683831	0.256961656858284	0.328818400718355	Ortholog(s) have poly(A) binding activity, role in mRNA metabolic process and cytoplasm localization
orf19.4631	ERG251	304.834318562855	0.683459	0.286855328516153	0.311886659056772	C-4 sterol methyl oxidase, role in ergosterol biosynthesis, Hap43-induced, ketoconazole-induced, amphotericin B, caspofungin repressed, possibly essential gene, disruptants not obtained by UAU1 method, Spider biofilm repressed
orf19.2633	HGT14	383.210813551098	0.682754	0.289469466996384	0.307551175375114	Putative MFS glucose transporter, 20 member C. albicans glucose transporter family, 12 probable membrane-spanning segments, expressed in rich medium with 2% glucose, rat catheter and flow model biofilm induced
orf19.4948		7.50590240429098	0.681516	0.998578220159225	0.16917096607159	Ortholog(s) have 3'-5'-exoribonuclease activity
orf19.2985		450.364893036278	0.680904	0.304178667202152	0.299363484491381	Protein of unknown function, Hap43-repressed gene
orf19.1332	SNG4	420.112788004824	0.680422	0.244454786332011	0.342166973355428	Putative membrane transporter, Hap43-induced, inducd by Mnl1p under weak acid stress, shows Mob2-dependent hyphal regulation
orf19.6068	SVF1	555.562061019909	0.680331	0.23558996012571	0.352052456085543	Putative survival factor, stationary phase enriched protein, fluconazole-induced, regulated by Gcn4p, repressed in response to amino acid starvation (3-AT treatment), fungal-specific (no human or murine homolog)
orf19.494		204.504754766988	0.680269	0.306640245779067	0.296748180937227	Putative RNA-binding protein, role in assembly of box H/ACA snoRNPs and thus pre-rRNA processing, Spider biofilm induced
orf19.930	PET9	377.157505361099	0.677728	0.247518076493912	0.341601043498179	Mitochondrial ADP/ATP carrier protein involved in ATP biosynthesis, possible lipid raft component, 3 predicted transmembrane helices, flucytosine induced, ketoconazole-induced, downregulated by Efg1p
orf19.4766	ARG81	421.204027024752	0.676493	0.240384993672875	0.350572961992541	Zn(II)2Cys6 transcription factor, required for utilization of ornithine as a nitrogen source and for wild-type resistance to caffeine, required for yeast cell adherence to silicone substrate
orf19.1250		199.161552283891	0.67607	0.304832877544311	0.301765081315856	Ortholog(s) have role in maturation of SSU-rRNA from tricistronic rRNA transcript (SSU-rRNA, 5.8S rRNA, LSU-rRNA) and nucleolus localization
orf19.881	DFG16	354.08595190999	0.676024	0.265018306702657	0.326884219462874	Rim101 pathway protein that acts in Rim101 processing, regulates filamentation in response to alkaline pH, required for host tissue invasion during infection, flow model biofilm induced
orf19.1543	OPI1	350.478146856941	0.675909	0.251546176535189	0.338761278011219	Leucine zipper transcription factor, involved in regulation of filamentous growth, has putative Opi1-Sin3 interaction domain, interacts with ScSin3, but not CaSin3
orf19.321		219.613879238415	0.675766	0.300364138390017	0.303565260770948	Ortholog(s) have L-methionine transmembrane transporter activity and role in methionine import across plasma membrane
orf19.151	TPO5	57.174002011712	0.675095	0.482033533462879	0.230742179921027	Putative polyamine transporter, mutation confers hypersensitivity to toxic ergosterol analog, hyphal induced, macrophage induced
orf19.1142		36.6886217719445	0.674932	0.576739559220677	0.2114827986688	Putative vacuolar transporter of large neutral amino acids, induced by alpha pheromone in SpiderM medium
orf19.2751		386.285575233836	0.674443	0.248581600313572	0.343484929237033	Predicted membrane transporter, member of the monocarboxylate porter (MCP) family, major facilitator superfamily, Hap43-induced gene, alkaline upregulated by Rim101, possibly an essential gene, disruptants not obtained by UAU1 method
orf19.3149	LSP1	306.789325668027	0.674246	0.333740047830001	0.283495527287185	Eisosome component with a predicted role in endocytosis, protein present in exponential and stationary growth phase yeast cultures, caspofungin repressed, biofilm induced, fungal-specific (no human/murine homolog), sumoylation target
orf19.6816		399.181097771582	0.67397	0.244375677778503	0.348345165627575	Putative xylose and arabinose reductase, flow model biofilm induced, Spider biofilm repressed
orf19.4479		392.185539360987	0.67303	0.255710301195038	0.337241242617439	Putative U3-containing 90S preribosome subunit, Hap43-induced, repressed in core stress response, Spider biofilm induced
orf19.401	TCP1	22.8377008150543	0.672719	0.686053964725503	0.195558942716033	Chaperonin-containing T-complex subunit, induced by alpha pheromone in SpiderM medium, stationary phase enriched protein
orf19.2693	GST2	410.356780588106	0.672264	0.259369651652292	0.33476213552714	Glutathione S transferase, induced by benomyl and in populations of cells exposed to fluconazole over multiple generations, regulated by Nrg1, Tup1, induced by nitric oxide, stationary phase enriched, Spider biofilm induced
orf19.7297		165.592368324912	0.672162	0.343650397961751	0.278326975593114	Putative cystathionine gamma-synthase, decreased levels in stationary phase cultures, Hog1p-induced, Gcn4p-regulated
orf19.2411		1209.58541798107	0.671208	0.223956440894133	0.367740487408423	Putative endosomal SNARE, role in protein transport, rat catheter and Spider biofilm induced
orf19.5771	PBP2	540.181004784533	0.671203	0.237133311962199	0.355738558734936	Putative RNA binding protein, transcript regulated by Nrg1, Mig1, and Tup1
orf19.4232	PTH1	495.159616438555	0.669837	0.229752849418629	0.364858321734146	Putative gluconate transport protein, antigenic during human oral infection, possibly an essential gene, disruptants not obtained by UAU1 method
orf19.2394		436.517214417103	0.66724	0.250210667362839	0.347600691287541	Ortholog(s) have aldehyde dehydrogenase (NAD+) activity, role in response to furfural and intracellular anatomical structure localization
orf19.3843		59.6373700651388	0.665977	0.472941512704228	0.234598230056777	Ortholog(s) have protein transmembrane transporter activity and role in filamentous growth, posttranslational protein targeting to membrane, translocation
orf19.1842	BUD5	350.288148960981	0.662054	0.251494895559702	0.350017060652751	Predicted GTP/GDP exchange factor for Rsr1, rat catheter biofilm induced
orf19.191	KIC1	383.106086312873	0.659454	0.249667230045532	0.35297528946645	Member of the GCK-III subfamily of eukaryotic Ste20p kinases, in RAM cell wall integrity signaling network, role in cell separation, azole sensitivity, required for hyphal growth, constitutive expression is MTL, white-opaque independent
orf19.1880	HEM15	338.544294003361	0.659375	0.25266260405014	0.350943210776249	Putative ferrochelatase involved in heme biosynthesis, transcript not regulated by iron levels and not affected by a yfh1 null mutation, Spider biofilm repressed
orf19.5975	TRY4	574.195288842961	0.657972	0.236116759992372	0.366120354679182	C2H2 transcription factor, fluconazole-repressed, induced in ssr1 mutant, required for yeast cell adherence to silicone substrate, Spider biofilm induced
orf19.4721		366.072118740251	0.657278	0.299259986267204	0.317749510506041	Ortholog(s) have RNA binding activity, role in mRNA processing, mitochondrial translation and mitochondrion localization
orf19.3991		362.427140007743	0.65477	0.259341816805561	0.34797304262353	Ortholog(s) have acylglycerol lipase activity, role in cellular lipid metabolic process and cytoplasm, nucleus localization
orf19.429		485.669124386619	0.65381	0.264407210960704	0.343108947562944	Putative non-canonical poly(A) polymerase, repressed by nitric oxide, Spider biofilm induced
orf19.5912	MAK21	51.6075299936341	0.652642	0.521137270481919	0.229459068723976	Putative 66S pre-ribosomal particle subunit, mutation confers hypersensitivity to tubercidin (7-deazaadenosine)
orf19.6259		246.6412773148	0.65179	0.333441182009872	0.297554766103202	Exosome non-catalytic core component, involved in 3'-5' RNA processing and degradation in the nucleus and cytoplasm, Spider biofilm induced
orf19.1872		342.396938793649	0.651745	0.258234467552401	0.351313052360384	Plasma membrane protein, repressed by nitric oxide
orf19.2426		449.586953496965	0.651608	0.233727554793485	0.370968421317066	Predicted HD domain metal dependent phosphohydrolase, Spider biofilm repressed
orf19.4492		246.648076597637	0.650289	0.291069862803238	0.324165914105242	Ortholog(s) have role in nuclear division, rRNA processing, ribosomal large subunit biogenesis and nuclear periphery, nucleolus, preribosome, large subunit precursor localization
orf19.4983		66.0649665169498	0.650201	0.459658709573991	0.247377617415955	Mitochondrial protein involved in utilization of carbon sources, filamentous growth and virulence
orf19.4874	MNN23	353.9214238376	0.65013	0.269030580105882	0.341223476912986	Alpha-1,2-mannosyltransferase, mutants hypersensitive to toxic ergosterol analog, amphotericin B, calcofluor white, growth at 42 degrees and have decreased cell wall mannan, flow model biofilm induced
orf19.5974	ATG9	546.786539617507	0.649804	0.225468144108583	0.38053036560491	Protein similar to S. cerevisiae Atg9, required for early step in autophagy, required for cytoplasm to vacuole trafficking of Lap41, Spider biofilm induced
orf19.4969	KEM1	262.021460596164	0.649043	0.280812846813556	0.333807728375957	5'->3' exoribonuclease of cytoplasmic stress granules, role in filamentous growth, complements slow growth/mating of S. cerevisiae kem1 mutant, required for SD or Spider medium biofilm formation
orf19.7328		721.679455965442	0.648782	0.236916266691046	0.369894695032498	Protein with a Staphylococcal nuclease domain, transcript regulated by Mig1 and Tup1, flow model and Spider biofilm repressed
orf19.4718	TRP5	284.907999024907	0.648636	0.302021653246245	0.321053712406037	Predicted tryptophan synthase, identified in detergent-resistant membrane fraction (possible lipid raft component), predicted N-terminal acetylation, Gcn4p-regulated, S. cerevisiae ortholog is Gcn4p regulated, upregulated in biofilm,
orf19.773		308.165933998909	0.648278	0.268787291811373	0.342355601760044	Protein similar to S. cerevisiae Rsa3 predicted nucleolar protein involved in maturation of pre-60S ribosomal particles, rat catheter and Spider biofilm induced
orf19.6020		452.783293963123	0.645128	0.236047031082757	0.372576539331387	Ortholog(s) have Atg8 ligase activity
orf19.4415	MED3	317.89432893046	0.644937	0.288381697556172	0.329204255749143	RNA polymerase II mediator complex subunit
orf19.3574	MDJ2	568.321301359851	0.644607	0.220390903020868	0.387841430264075	Predicted component of the mitochondrial import motor, involved in protein import into mitochondrial matrix, early-stage flow model biofilm induced
orf19.2717	SAS10	352.634702694171	0.644424	0.250617799509728	0.359955420703222	Putative U3-containing small subunit processome complex subunit, Hap43p-induced gene, mutation confers resistance to 5-fluorocytosine (5-FC), repressed upon high-level peroxide stress
orf19.7596		383.906720323175	0.644327	0.265014530515391	0.349646041885184	Protein with a phosphoglycerate mutase family domain, Hap43-repressed gene
orf19.4491	ERG20	317.171125801498	0.640153	0.261568105166508	0.35463452190426	Putative farnesyl pyrophosphate synthetase involved in isoprenoid and sterol biosynthesis, based on similarity to S. cerevisiae Erg20p, likely to be essential for growth, based on an insertional mutagenesis strategy
orf19.2971		372.661737363009	0.6401	0.253924325281279	0.35977269457382	Ortholog of C. dubliniensis CD36 : Cd36_02630, C. parapsilosis CDC317 : CPAR2_108390, C. auris B8441 : B9J08_003270 and Candida tenuis NRRL Y-1498 : CANTEDRAFT_115724
orf19.5148	CYR1	370.868994609365	0.639333	0.259629560543952	0.355922476728543	Class III adenylyl cyclase, mutant lacks cAMP, involved in regulation of filamentation, phenotypic switching and mating, mutant hyphal growth defect rescued by exogenous cAMP, downstream of Ras1p and CO2 signaling
orf19.379		327.090809666057	0.638575	0.259680090679316	0.35665731032271	ORF, Deleted from Assembly 20
orf19.7073		55.9527622423982	0.635463	0.496115273216524	0.240162814431672	Ortholog of S. cerevisiae : YCL002C, C. dubliniensis CD36 : Cd36_70180, C. parapsilosis CDC317 : CPAR2_805360, C. auris B8441 : B9J08_000224 and Candida tenuis NRRL Y-1498 : cten_CGOB_00114
orf19.4427	SKP1	490.151062558027	0.634345	0.237235732114583	0.378951001387561	Putative subunit D of kinetochore protein complex CBF3, regulated by Gcn4p, repressed in response to amino acid starvation (3-aminotriazole treatment)
orf19.2475	PGA26	284.835470224699	0.633843	0.351348419817145	0.296344200504341	GPI-anchored adhesin-like protein of the cell wall, role in cell wall integrity, required for normal virulence, induced in high iron and during cell wall regeneration, Hap43-repressed
orf19.6407		469.273063371004	0.633349	0.248750142912456	0.368818818110506	Ortholog(s) have role in ribosomal large subunit biogenesis
orf19.6312	RPS3	312.767001373519	0.632635	0.258896737830944	0.360138035895099	Ribosomal protein S3, Hog1, Hap43-induced, grepressed upon phagocytosis by murine macrophage, present in exponential and stationary phase cells, Spider biofilm repressed
orf19.4290	TRR1	304.918115088453	0.632329	0.264418802966332	0.356106340319368	Thioredoxin reductase, regulated by Tsa1/Tsa1B, Hap43, induced by nitric oxide, peroxide, oxidative stress-induce via Cap1, induced by human neutrophils, stationary phase enriched protein
orf19.6423		166.361563389043	0.632122	0.331125778828905	0.313257278402551	Ortholog(s) have fructose-2,6-bisphosphate 2-phosphatase activity and role in glucose metabolic process
orf19.1634		58.058782586298	0.631596	0.499570539653456	0.240589958109028	Has domain(s) with predicted fatty-acyl-CoA binding activity
orf19.6984		326.209338489284	0.629574	0.287466028533811	0.338951044781804	Ortholog of C. dubliniensis CD36 : Cd36_85460, C. parapsilosis CDC317 : CPAR2_405760, C. auris B8441 : B9J08_000903 and Candida tenuis NRRL Y-1498 : CANTEDRAFT_116052
orf19.2942	DIP5	222.842717965683	0.62687	0.316417171668498	0.322026581510039	Dicarboxylic amino acid permease, mutation confers hypersensitivity to toxic ergosterol analog, induced upon phagocytosis by macrophage, Gcn4-regulated, upregulated by Rim101 at pH 8, rat catheter and Spider biofilm induced
orf19.3272		421.528860823251	0.626203	0.239759310178896	0.381230925069749	Ortholog(s) have chaperone binding activity, role in box C/D snoRNP assembly, protein folding and R2TP complex localization
orf19.5190		353.316126627904	0.625954	0.248926109963245	0.372041195520877	Ortholog of Candida albicans WO-1 : CAWG_05610
orf19.5880		326.650425942084	0.624239	0.254401681342828	0.36917766529611	Putative voltage-gated chloride channel, predicted role in copper ion and iron ion homeostasis, flow model biofilm induced
orf19.7058		290.790899142965	0.623829	0.287277018572724	0.343296995105744	Ortholog of S. cerevisiae : RMD8, C. glabrata CBS138 : CAGL0C01969g, C. dubliniensis CD36 : Cd36_70050, C. parapsilosis CDC317 : CPAR2_301100 and C. auris B8441 : B9J08_001157
orf19.1985		209.593469827656	0.623427	0.293666459940685	0.338001696558239	Has aminoglycoside phosphotransferase and protein kinase domains, rat catheter and flow model biofilm induced
orf19.6351		199.147050974728	0.623242	0.336684944370353	0.314039347939763	Ortholog of C. dubliniensis CD36 : Cd36_11880, C. auris B8441 : B9J08_002514, Candida tenuis NRRL Y-1498 : cten_CGOB_00231 and Debaryomyces hansenii CBS767 : DEHA2D04928g
orf19.90		614.992563232398	0.622112	0.298638031101475	0.334953222324154	Ortholog of C. dubliniensis CD36 : Cd36_60900, C. parapsilosis CDC317 : CPAR2_603130, C. auris B8441 : B9J08_003439 and Candida tenuis NRRL Y-1498 : CANTEDRAFT_125757
orf19.1822	UME6	231.925690957955	0.62157	0.284566139652222	0.347414374710271	Zn(II)2Cys6 transcription factor, has a long 5'-UTR that regulates translational efficiency and controls transition to filamentous growth, stability controlled by Grr1p, Ubr1p, Ptc2p in response to CO2 and O2 levels
orf19.5947	SEC7	438.542069095643	0.621185	0.250885088050889	0.373645263630116	Putative guanine nucleotide exchange factor (GEF), mutation confers hypersensitivity to Brefeldin A, caspofungin repressed
orf19.1152		540.047756791805	0.621184	0.286641549391974	0.345733757486931	Protein of unknown function, induced in core stress response, Gcn2 and Gcn4 regulated, flow model biofilm induced, Spider biofilm induced
orf19.5015	MYO2	267.333825100882	0.621129	0.275809629155994	0.353897639546201	Class V myosin, nonessential, sole class V myosin in C. albicans, required for WT actin cytoskeletal polarity, nuclear organization, migration, hyphal growth, conserved myosin ATPase/tail domains, Hap43-induced, flow model biofilm repressed
orf19.1325	ECM38	295.872884707419	0.621095	0.271447558143976	0.357207694938301	Putative gamma-glutamyltransferase, alkaline upregulated, Spider biofilm induced, possibly an essential gene, disruptants not obtained by UAU1 method
orf19.3727	PHO112	484.645342555872	0.619974	0.231477840436506	0.391968500028898	Phytase, implicated in hyphal morphogenesis and virulence, associated with cell surface, Rim101-repressed, DTT-extractable, N-glycosylated, Hap43-induced
orf19.4120	LAS1	341.247268530642	0.61981	0.2528968187274	0.372398200245206	Putative bud formation and morphogenesis protein, mutation confers hypersensitivity to 5-fluorocytosine (5-FC), 5-fluorouracil (5-FU), macrophage-induced, Spider biofilm induced
orf19.6347		445.340946152098	0.618923	0.235941765635187	0.388186859458411	Pre-mRNA splicing factor, important for catalytic step II of pre-mRNA splicing, possible role in cell cycle progression, Spider biofilm induced
orf19.5809		283.825367714345	0.617777	0.33022063876354	0.32008356733878	Putative arylformamidase, enzyme of the NAD biosynthesis pathway, Gcn4p-regulated
orf19.3402	FPG1	337.292687760815	0.61747	0.293682726151559	0.341789707785344	Formamidopyrimidine DNA glycosylase, involved in repair of gamma-irradiated DNA, Hap43p-repressed gene
orf19.4361	IFF3	338.860517271594	0.61707	0.306125279591659	0.333998574325659	Putative GPI-anchored protein
orf19.1306		405.525340432769	0.615004	0.242877155879298	0.384547925681019	Has domain(s) with predicted 2-oxoglutarate-dependent dioxygenase activity
orf19.5326		332.457886759742	0.614273	0.269263875002266	0.363049873019916	Transcription factor with zinc finger DNA-binding motif, involved in glucose repression, possible ortholog of S. cerevisiae Mig2p
orf19.1458		357.365711659878	0.614022	0.251127690443666	0.377894784778338	Ortholog(s) have tRNA-specific adenosine deaminase activity and role in tRNA modification
orf19.1199	NOP5	409.060395759007	0.613585	0.2979113067625	0.340467118848748	Ortholog of S. cerevisiae Nop58, involved in pre-rRNA process, Tn mutation affects filamentous growth, macrophage/pseudohyphal-induced, physically interacts with TAP-tagged Nop1, Spider biofilm repressed
orf19.816	DCK2	312.910323270888	0.611729	0.261347707607785	0.370431749465077	Protein similar to S. cerevisiae Ylr422wp, transposon mutation affects filamentous growth, induced by Mnl1p under weak acid stress
orf19.173		53.7710170682663	0.611022	0.495108162444174	0.25117051611231	C2H2 transcription factor, induced by Mnl1 under weak acid stress
orf19.6115		759.103716420055	0.610943	0.205684961819834	0.418639517627515	Dubious open reading frame
orf19.7029		241.851511274327	0.610466	0.281389365481897	0.355370643268643	Putative guanine deaminase, mutation confers hypersensitivity to toxic ergosterol analog, Spider biofilm induced
orf19.5440	RPT2	265.431104790791	0.610449	0.317841619637464	0.327852217062109	Putative ATPase of the 19S regulatory particle of the 26S proteasome, oxidative stress-induced via Cap1, Spider biofilm repressed
orf19.5406		424.42997719882	0.609409	0.288824644380277	0.351497992885382	Predicted plasma membrane associated protein phosphatase, required for normal filamentous growth, mRNA binds She3 and is localized to hyphal tips
orf19.1891	APR1	320.841728296877	0.609176	0.256248386844101	0.37630558889357	Vacuolar aspartic proteinase, transcript equivalent in yeast-form and mycelial cells but is elevated at lower growth temperatures, upregulated iby human neutrophils, protein enriched in stationary phase, Spider biofilm induced
orf19.4807		286.401432420318	0.60877	0.265593084191745	0.368459714762239	Ortholog(s) have inorganic diphosphatase activity, role in aerobic respiration and mitochondrion localization
orf6.1948		276.588384104013	0.607791	0.285301855503239	0.35426627396192	Putative 3-hydroxyanthranilic acid dioxygenase, involved in NAD biosynthesis, Hap43p-repressed gene
orf19.4659		418.913913916372	0.605734	0.240361825314068	0.391454501401952	Ortholog(s) have RNA binding activity, role in mRNA splicing, via spliceosome and U2 snRNP, U2-type prespliceosome localization
orf19.1237	ARO9	562.813746056967	0.604945	0.251314262200256	0.382280593577427	Aromatic transaminase, Ehrlich fusel oil pathway of aromatic alcohol biosynthesis, Rim101-dependent pH-regulation (alkaline induced), Hap43-induced gene
orf19.183	HIS3	337.345454690918	0.604819	0.288397561475541	0.35352872556012	Imidazoleglycerol-phosphate dehydratase, enzyme of histidine biosynthesis, functionally complements S. cerevisiae his3-1 mutation, hyphal-induced expression, regulated by Gcn2p and Gcn4p, fungal-specific (no human or murine homolog)
orf19.344		454.811530951709	0.603969	0.238499115980889	0.393678323344124	Protein of unknown function, upregulated by fluphenazine treatment or in an azole-resistant strain that overexpresses CDR1 and CDR2, transcript possibly regulated by Tac1
orf19.5034		642.365484046523	0.60289	0.247477227174287	0.386803690606863	Protein involved in response to oxidative stress, binds and stabilizes Cap1p transcription factor in response to H2O2, essential for macrophage killing
orf19.6032	SPE1	101.441273633172	0.602827	0.384014552492621	0.29513069322501	Ornithine decarboxylase, enzyme of polyamine biosynthesis, mutant is viable, functionally complements polyamine auxotrophy of S. cerevisiae spe1 mutant, downregulated upon adherence to polystyrene
orf19.29		309.171180757404	0.602682	0.281919668653494	0.358125096294592	Ortholog of S. cerevisiae Tah11, a DNA replication licensing factor required for pre-replication complex assembly, rat catheter, flow model and Spider biofilm induced
orf19.7227		464.98628179881	0.602379	0.236414721937646	0.395043567154935	Protein phosphatase inhibitor, Hap43-repressed, homozygous Tn insertion decreases colony wrinkling but does not block hyphal growth in liquid media, mutation confers hypersensitivity to toxic ergosterol analog, Spider biofilm induced
orf19.275		174.231936451756	0.601372	0.350363382562823	0.31657900533832	Ortholog(s) have RNA binding, ribonuclease MRP activity, ribonuclease P activity
orf19.1665	MNT1	357.873105026809	0.600276	0.248800413610249	0.387149897921068	Alpha-1,2-mannosyl transferase, predicted type II Golgi membrane protein, adds 2nd mannose during cell-wall mannoprotein biosynthesis, required for wild-type virulence and adherence to epithelial cells, Hap43-induced
orf19.1232	VRG4	497.667785637637	0.600034	0.267642888255166	0.371147298728284	GDP-mannose transporter, essential, required for glycosylation, hyphal growth, functional homolog of S. cerevisiae Vrg4p, which imports GDP-mannose from cytoplasm to Golgi for protein and lipid mannosylation, no mammalian homolog
orf19.712	KIP1	411.907648678237	0.599785	0.281951634612758	0.360320555303582	Non-essential kinesin from the bipolar (Kinesis-5) family, involved in formation of the mitotic spindle
orf19.2108	SOD6	422.779321950283	0.599629	0.283097426346466	0.359041186409532	Copper-containing superoxide dismutase, gene family includes SOD1, SOD4, SOD5, and SOD6, gene may contain an intron, Hap43-repressed, flow model and rat catheter biofilm induced
orf19.399		595.900492114341	0.599599	0.218554204233961	0.411629014554863	Putative serine/threonine protein kinase, possibly an essential gene, disruptants not obtained by UAU1 method
orf19.511		349.901534759049	0.597953	0.25674138920034	0.381755969359794	Ortholog(s) have ribosylnicotinamide kinase activity and role in NAD biosynthesis via nicotinamide riboside salvage pathway, NAD biosynthetic process, nicotinamide riboside metabolic process
orf19.5495		364.3533900866	0.597946	0.288378842626225	0.357024285903266	Putative RNA-binding protein, induced by alpha pheromone in SpiderM medium
orf19.4325		341.537450530024	0.597722	0.261088557980411	0.378775190986009	Ortholog of C. dubliniensis CD36 : Cd36_52760, C. parapsilosis CDC317 : CPAR2_303150, C. auris B8441 : B9J08_002489 and Candida tenuis NRRL Y-1498 : CANTEDRAFT_133407
orf19.3215		450.618996067369	0.596813	0.255521676616476	0.382979503050357	Putative plasma membrane protein, in S. cerevisiae it is localized to the cell bud and mating projection membrane, repressed by alpha pheromone in SpiderM medium
orf19.4816		365.517120061749	0.596374	0.249326087952383	0.389221142546402	Protein of unknown function, induced by nitric oxide
orf19.3957		160.476222015935	0.596231	0.329930221180091	0.327465275538282	Ortholog(s) have GTP cyclohydrolase I activity, role in folic acid-containing compound biosynthetic process and nucleus localization
orf19.6594	PLB3	394.639155128849	0.596154	0.242150290602683	0.394190296345489	GPI-anchored cell surface phospholipase B, possibly secreted, fungal-specific (no mammalian homolog), induced by Tbf1, fluconazole-induced, possible essential gene (UAU1 method), Spider and flow model biofilm induced
orf19.1401	EAP1	196.985224277203	0.595864	0.30657697862054	0.345546658481884	GPI-anchored cell wall adhesin, Efg1-regulated, mutant suppresses cell adhesion, filamentation, invasive growth defects of S. cerevisiae flo8 or flo11 mutant, biofilm induced, required for biofilm formation, Bcr1-repressed in a/a biofilms
orf19.7488		379.679696252056	0.595708	0.247609861329778	0.3907680109134	Component of the SSU processome, predicted role in pre-18S rRNA processing, Spider biofilm induced
orf19.6460	PEX1	236.258054977106	0.593128	0.281184329523726	0.365760032414614	Peroxisomal ATPase involved in import of peroxisomal matrix proteins, involved in oxidative stress tolerance
orf19.3016		242.323269529993	0.592604	0.331072034740088	0.329011372380762	Ortholog of C. dubliniensis CD36 : Cd36_03040, C. parapsilosis CDC317 : CPAR2_108610, C. auris B8441 : B9J08_000283, Debaryomyces hansenii CBS767 : DEHA2G16500g and Pichia stipitis Pignal : PICST_32835
orf19.1569	UTP22	464.81309499249	0.59203	0.231537498610202	0.404330396758367	Putative U3 snoRNP protein, Ssr1-induced, repressed by prostaglandins, heterozygous null mutant is resistant to parnafungin
orf19.2168		316.900280264433	0.591666	0.260624939112542	0.381930862333685	Putative sterol deacetylase, flow model biofilm induced, rat catheter biofilm repressed
orf19.1041		371.510924535732	0.591625	0.24880561848849	0.391625933326739	Ortholog(s) have cyclin-dependent protein serine/threonine kinase activator activity
orf19.1233	ADE4	288.432496077289	0.590998	0.265659172407153	0.378247220340085	Putative phosphoribosylpyrophosphate amidotransferase, flucytosine induced
orf19.5765		361.58015090333	0.586361	0.283306023406334	0.367020300379205	Linker nucleoporin of the nuclear pore complex, role in mRNA andexport from nucleus, protein import into nucleus, ribosomal large subunit export from nucleus, ribosomal small subunit export from nucleus, rat catheter biofilm repressed
orf19.746		311.338699583195	0.586248	0.258075881019708	0.386630492846104	Has domain(s) with predicted role in protein transport, vacuolar transport
orf19.3238		229.415692674314	0.584329	0.317535090037487	0.342920781513749	Ortholog of Candida albicans WO-1 : CAWG_01469
orf19.6342		3513.44095601627	0.583874	0.213378554258853	0.424574186750944	Ortholog of C. dubliniensis CD36 : Cd36_11980, C. parapsilosis CDC317 : CPAR2_201330, C. auris B8441 : B9J08_003701 and Candida tenuis NRRL Y-1498 : CANTEDRAFT_114815
orf19.3676	ABP140	577.964294792782	0.583504	0.221269145462458	0.417182730239006	Ortholog of S. cerevisiae actin-binding protein Abp140, Hap43-induced, F-12/CO2 early biofilm induced
orf19.3862		450.573834408393	0.583431	0.282346896397943	0.368998263512292	Putative intracellular transport protein, heterozygous null mutant displays sensitivity to rapamycin, expression upregulated during growth in the mouse cecum
orf19.2048		276.301659975223	0.583159	0.267927435804837	0.380880762588671	Proten of unknown function, transcript positively regulated by Sfu1, Hap43 repressed, Spider biofilm induced
orf19.3590	IPP1	252.74983215516	0.582589	0.27465967332243	0.375420689782797	Putative inorganic pyrophosphatase, antigenic, soluble protein in hyphae, macrophage-induced protein, protein present in exponential and stationary phase yeast, possibly essential (UAU1 method), sumoylation target, Spider biofilm repressed
orf19.2066		202.808455785319	0.581401	0.309319184923962	0.351682861190674	Ortholog(s) have protein-lysine N-methyltransferase activity and role in peptidyl-lysine trimethylation
orf19.3921		7.01757573571936	0.581081	0.958255267215182	0.188030144299091	Ortholog of S. cerevisiae : FSH3, C. glabrata CBS138 : CAGL0L11044g, C. dubliniensis CD36 : Cd36_54010, C. parapsilosis CDC317 : CPAR2_100920 and C. auris B8441 : B9J08_004360
orf19.5307	JEN2	144.858998167163	0.580535	0.343418202062425	0.32669030552627	Dicarboxylic acid transporter, regulated by glucose repression, induced by Rgt1, disruptants not obtained by UAU1 method, rat catheter and Spider biofilm induced
orf19.1671	UTR2	402.555417460072	0.580503	0.244007242788633	0.399457722171426	Putative GPI anchored cell wall glycosidase, role in adhesion, hyphal growth on Spider (not serum) medium, chitin-binding, glycosyl hydrolase domains, induced during cell wall regeneration, mRNA in yeast-form cells, Spider biofilm induced
orf19.2258		262.762035750359	0.580444	0.276724054070701	0.374711346372549	Ortholog of C. dubliniensis CD36 : Cd36_21310, C. parapsilosis CDC317 : CPAR2_406650, C. auris B8441 : B9J08_002803 and Candida tenuis NRRL Y-1498 : CANTEDRAFT_130046
orf19.5104	LTP1	151.484442919663	0.578352	0.338518908607135	0.332469201953752	Putative protein phosphatase of the PTP family (tyrosine-specific), similar to S. cerevisiae Ltp1p
orf19.7228		342.68505434456	0.577101	0.256214150792158	0.392823960669906	Possible Golgi membrane protein, transcript positively regulated by Tbf1, mRNA binds She3
orf19.5941		321.671931327621	0.57695	0.258114341505717	0.391111404578995	Ortholog(s) have role in endoplasmic reticulum to Golgi vesicle-mediated transport and COPII-coated ER to Golgi transport vesicle, integral component of Golgi membrane, integral component of endoplasmic reticulum membrane localization
orf19.923	THR1	509.389725610502	0.576917	0.244253315411666	0.400470516055104	Putative homoserine kinase, regulated by Tup1, amphotericin B repressed, regulated by Gcn2 and Gcn4, Spider biofilm repressed
orf19.4373		253.879654572207	0.576766	0.316326624179624	0.348903080269543	Protein similar to S. cerevisiae Fmn1p, which is riboflavin kinase, predicted Kex2p substrate, Hap43p-repressed gene
orf19.25		490.81006771777	0.576639	0.257176545170485	0.392481928537588	Ortholog(s) have tRNA (guanine(9)-N(1))-methyltransferase activity, tRNA (guanine) methyltransferase activity and role in tRNA N1-guanine methylation, tRNA methylation
orf19.6327	HET1	302.725733296762	0.576424	0.262593637861968	0.388014163369406	Putative sphingolipid transfer protein, involved in localization of glucosylceramide which is important for virulence, Spider biofilm repressed
orf19.5369		122.893743006137	0.575942	0.392561130871134	0.303765194572299	Uroporphyrinogen decarboxylase, catalyzes the 5th step in the heme biosynthetic pathway, flow model and Spider biofilm repressed
orf19.3854		161.644482121589	0.575788	0.381398377575419	0.313648157529385	Ortholog of S. cerevisiae Sat4, amphotericin B induced, clade-associated gene expression, Spider biofilm induced
orf19.7234		132.389751591284	0.575755	0.355090321144354	0.323582539300634	Component of the RSC chromatin remodeling complex, possibly an essential gene, disruptants not obtained by UAU1 method
orf19.3760	DLH1	395.40291428506	0.575649	0.309532309409497	0.3537131734569	Functional homolog of S. cerevisiae Dmc1, a meiosis-specific protein required for repair of double-strand breaks and pairing between homologous chromosomes
orf19.5759	SNQ2	646.436742195491	0.57529	0.218316088861097	0.423777429621805	Protein similar to S. cerevisiae Snq2p transporter, member of PDR subfamily of ABC family, transposon mutation affects filamentation, benomyl-induced transcription, detected at yeast-form cell plasma membrane by mass spec
orf19.4307		522.857891261561	0.574965	0.23827795634732	0.406498250531066	Ortholog(s) have role in ESCRT III complex assembly, late endosome to vacuole transport, late endosome to vacuole transport via multivesicular body sorting pathway, protein targeting to vacuole and cytoplasm, late endosome localization
orf19.868	ADAEC	301.402056309918	0.574963	0.320628357539367	0.346481348735719	Protein of unknown function, transcription is specific to white cell type
orf19.3100		245.162726005917	0.574636	0.291537197696473	0.36684025528046	Protein with t-SNARE domains and a microtubule associated domain, Hap43-induced gene, repressed by alpha pheromone in SpiderM medium
orf19.6476		415.786334912656	0.573877	0.24100022570543	0.405331969264781	Putative protein with a predicted role in exocytic transport from the Golgi, filament induced
orf19.1977	URA4	12.1970666093513	0.573717	0.824068036955877	0.202670538960949	Dihydroorotase, protein present in exponential and stationary growth phase yeast cultures
orf19.1112	BUD7	169.625091396381	0.573676	0.317861760992547	0.349460422637801	Ortholog(s) have small GTPase binding activity and role in Golgi to plasma membrane protein transport, Golgi to plasma membrane transport, Golgi to vacuole transport, fungal-type cell wall chitin biosynthetic process
orf19.7258	DDI1	1950.60831125112	0.57341	0.182776074349886	0.463382837917992	Putative DNA damage inducible v-SNARE binding protein, macrophage/pseudohyphal-repressed
orf19.5346		443.837614972946	0.572965	0.234182974893128	0.409980921037111	Ortholog(s) have role in transcription by RNA polymerase II and transcription factor TFIID complex localization
orf19.2703		650.654013689807	0.57145	0.255369861055814	0.394702336514547	Specificity factor required for ubiquitination and sorting of specific cargo proteins at the multivesicular body, ortholog of S. cerevisiae Ear1, transcript regulated by iron, Ssr1-represssed, Spider biofilm induced
orf19.1280	SUI1	3.6634498136405	0.570116	1.12519656050648	0.178796767510841	Putative translation initiation factor, flucytosine induced, genes encoding ribosomal subunits, translation factors, and tRNA synthetases are downregulated upon phagocytosis by murine macrophage
orf19.3625		340.800433245879	0.569253	0.254397532178654	0.396066179059791	Has domain(s) with predicted zinc ion binding activity
orf19.6014	RRS1	364.493249070212	0.568942	0.249924715427476	0.399795554673891	Putative ribosome biogenesis and nuclear export protein, Hap43p-induced gene, mutation confers hypersensitivity to 5-fluorocytosine (5-FC), 5-fluorouracil (5-FU), and tubercidin (7-deazaadenosine)
orf19.3784		280.873964317683	0.568715	0.301522853243059	0.362323759539622	Ortholog of C. dubliniensis CD36 : Cd36_44580
orf19.4199		396.201672997487	0.568668	0.24725823157379	0.402656370950315	Protein involved in ER-to-Golgi transport, rat catheter and Spider biofilm induced
orf19.4590	RFX2	33.4870208985453	0.568191	0.586487296379605	0.240376400089779	Transcriptional repressor, regulator of filamentation, response to DNA damage, adhesion, virulence in murine mucosal, systemic infections, RFX domain, regulated by Nrg1, UV-induced, partially complements S. cerevisiae rfx1 mutant defects
orf19.6595	RTA4	202.108458489408	0.56641	0.338843468313492	0.337431506086067	Protein similar to S. cerevisiae Rsb1p, involved in fatty acid transport, transposon mutation affects filamentous growth, alkaline downregulated, caspofungin induced, possibly an essential gene, Hap43p-repressed
orf19.4563		445.325275614799	0.566179	0.237743274393588	0.410476136151946	Protein of unknown function, repressed by prostaglandins, Hap43-induced, Spider biofilm induced
orf19.215		399.021264936648	0.565629	0.240855917743269	0.407993694830915	Component of a complex containing the Tor2p kinase, possible a role in regulation of cell growth, Spider biofilm induced
orf19.544.1	PRE6	379.437104221727	0.565584	0.268013386704305	0.38939328458579	(orf19.544.1) Putative alpha-4 subunit of the proteasome, reported as macrophage-induced protein and macrophage/pseudohyphal-repressed gene, regulated by Gcn2p and Gcn4p, removed from/reinstated in Assembly 20 (see Locus History)
orf19.1525		563.075416258013	0.56458	0.252003615166031	0.40030181152227	Ortholog(s) have role in nuclear-transcribed mRNA catabolic process, nonsense-mediated decay
orf19.2433		171.124827917546	0.564147	0.331079673377121	0.344985240435096	Has domain(s) with predicted flap-structured DNA binding activity and role in double-strand break repair via single-strand annealing, removal of nonhomologous ends
orf19.7154	UTP18	320.645844818886	0.562886	0.273836561658607	0.385937043127822	Putative U3 snoRNA-associated protein, Hap43-induced, repressed in core stress response, physically interacts with TAP-tagged Nop1
orf19.3561	CDC7	359.060914538669	0.562602	0.247552043979198	0.404998448948488	Catalytic subunit of Dbf4p-regulated serine/threonine protein kinase, negative regulator of hyphal development, cell-cycle regulated periodic mRNA expression, S. cerevisiae ortholog is not cell-cycle regulated
orf19.3168	RPN8	104.693178256211	0.562164	0.379482635813417	0.319306539193149	Putative regulatory subunit of the 26S proteasome, mutation confers hypersensitivity to amphotericin B, regulated by Mig1, Gcn2 and Gcn4, Spider biofilm repressed
orf19.4931		501.98563242805	0.560595	0.225492556948579	0.424096369382461	Putative tRNA-Cys synthetase, induced by alpha pheromone in SpiderM medium, ribosomal subunits, translation factors, tRNA synthetases are downregulated upon phagocytosis by murine macrophage
orf19.7001	YCK2	386.485453559091	0.560036	0.276138150521747	0.385763595783912	Plasma membrane protein similar to S. cerevisiae casein kinase I, mutation or inhibition impairs virulence and morphogenesis, transcription is activated in weak acid stress or on contact with with host cells
orf19.6570	NUP	479.307767692189	0.559942	0.228375282384244	0.421858412367815	Nucleoside permease, adenosine and guanosine are substrates, whereas cytidine, adenine, guanine, uridine, uracil are not, similar to a nucleoside permease of S. pombe, possibly processed by Kex2p
orf19.4887	ECM21	221.006980634682	0.558743	0.296208380426647	0.370789589061093	Predicted regulator of endcytosis of plasma membrane proteins, fluconazole induced, alkaline induced by Rim101, repressed by caspofungin and in azole-resistant strain overexpressing MDR1, flow model, rat catheter and Spider biofilm induced
orf19.7283		393.002346589241	0.558111	0.241425497597098	0.411135364245926	Protein of unknown function, rat catheter and Spider biofilm induced
orf19.6948	CCC1	150.548030325511	0.557555	0.354107920438538	0.333425784527889	Manganese transporter, required for normal filamentous growth, mRNA binds She3, localized to hyphal tips, repressed by NO, alkaline pH, colony morphology-related regulation by Ssn6, regulated by Sef1, Sfu1, Hap43, Spider biofilm induced
orf19.6375	RPS20	420.698302745709	0.557536	0.30656276087734	0.365399383471883	Putative ribosomal protein, repressed upon phagocytosis by murine macrophage, transcript positively regulated by Tbf1, Spider biofilm repressed
orf19.6026	ERG2	276.016851810196	0.557114	0.276458004298207	0.386283880201949	C-8 sterol isomerase, enzyme of ergosterol biosynthesis, converts fecosterol to episterol, mutant is hypersensitive to multiple drugs, ketoconazole-induced, flow model and Spider biofilm repressed
orf19.1011	MNN21	492.717037884722	0.556336	0.295702482258963	0.371862546937982	Ortholog(s) have alpha-1,2-mannosyltransferase activity, role in protein glycosylation and Golgi apparatus localization
orf19.3682	CWH8	183.096639031197	0.555827	0.349193959861238	0.336479287339427	Putative dolichyl pyrophosphate (Dol-P-P) phosphatase, ketoconazole-induced, expression is increased in a fluconazole-resistant isolate, clade-associated gene expression, Hap43p-induced gene
orf19.7105	FAR1	384.789189375012	0.554379	0.243924348166137	0.410805895646036	Protein involved in regulation of pheromone-mediated mating, repressed by A1p and Alpha2p in white-phase cells, null mutant shows no pheromone response in opaque cells, overexpression causes enhanced pheromone response and cell cycle arrest
orf19.6565		317.075941265164	0.553158	0.296459720692314	0.373111202972777	Conserved mitochondrial inner membrane insertase, mediates insertion of mitochondrial- and nuclear-encoded proteins from the matrix into the inner membrane, Spider biofilm repressed
orf19.4363	SGD1	242.400406594076	0.553021	0.32512041949215	0.354450434970676	Predicted small ribosomal subunit biogenesis protein, repressed in core stress response, transcript increases in populations of cells exposed to fluconazole over multiple generations, Spider biofilm induced
orf19.1191		517.626504035875	0.551539	0.284342466962858	0.38280486157402	Ortholog(s) have ubiquitin-protein transferase activity and role in negative regulation of protein autoubiquitination, retrograde protein transport, ER to cytosol, ubiquitin-dependent ERAD pathway
orf19.5827	BUB2	360.852560612377	0.551538	0.249165620026875	0.407495526910979	Ortholog(s) have GTPase activator activity
orf19.4299	MSW1	464.703851013671	0.551153	0.233214683893865	0.421377077962935	Protein similar to S. cerevisiae Msw1p, which is mitochondrial tryptophanyl-tRNA synthetase, Hap43p-repressed gene, likely to be essential for growth, based on an insertional mutagenesis strategy
orf19.5536		259.135689713598	0.551117	0.280866901554363	0.386110450133982	Has domain(s) with predicted carbon-nitrogen ligase activity, with glutamine as amido-N-donor, hydrolase activity
orf19.593	FGR32	427.158438030142	0.549927	0.241249869494029	0.414904899147848	Protein similar to S. cerevisiae Swa2p, induced upon adherence to polystyrene, transposon mutation affects filamentous growth, Hap43p-repressed gene
orf19.2756		388.107230031725	0.549589	0.266207633351015	0.395895887841641	Ortholog(s) have HDEL sequence binding activity, role in endoplasmic reticulum to Golgi vesicle-mediated transport and integral component of endoplasmic reticulum membrane localization
orf19.5729	FGR17	463.222410248241	0.549094	0.247375146967458	0.409815669552545	Putative DNA-binding transcription factor, has zinc cluster DNA-binding motif, lacks an ortholog in S. cerevisiae, transposon mutation affects filamentous growth, Hap43p-repressed gene
orf19.4355		511.090784608137	0.548522	0.231625786042839	0.424255728193845	Ortholog of C. dubliniensis CD36 : Cd36_29080, C. parapsilosis CDC317 : CPAR2_202490, Candida tenuis NRRL Y-1498 : CANTEDRAFT_112323 and Debaryomyces hansenii CBS767 : DEHA2F19184g
orf19.87	GPX1	546.889721464357	0.548256	0.222242447878699	0.433693623943344	Putative thiol peroxidase, rat catheter and Spider biofilm induced
orf19.2783	PIR32	357.270354691844	0.547683	0.246637367851436	0.411957699072409	Cell wall protein, putative structural component of the cell wall, mutation leads to increased chitin content, increased virulence and resistance to stresses, macrophage-induced gene
orf19.4414		14.7017937630404	0.547069	0.750987897681829	0.218116746481299	Ortholog of C. dubliniensis CD36 : Cd36_45590, C. parapsilosis CDC317 : CPAR2_501450, C. auris B8441 : B9J08_003351 and Candida tenuis NRRL Y-1498 : CANTEDRAFT_105024
orf19.2721		548.61335281125	0.54534	0.222583834812943	0.434623913080385	Ortholog(s) have ATP binding, magnesium ion binding activity and role in eukaryotic translation initiation factor 2 complex assembly, positive regulation of translational initiation
orf19.842	ASR3	257.691112963591	0.544049	0.274624834473219	0.393507550197265	Adenylyl cyclase and stress responsive protein, induced in cyr1 or ras1 mutant, Spider biofilm induced
orf19.4597		260.426720141834	0.5438	0.277140396456119	0.392310868586161	Putative F-actin-capping protein subunit beta, possibly an essential gene, disruptants not obtained by UAU1 method
orf19.7397		382.863071695658	0.543059	0.275853512290614	0.39316581060596	Ortholog(s) have role in negative regulation of transcription by RNA polymerase II, positive regulation of transcription by RNA polymerase II, regulation of fungal-type cell wall organization and nucleolus localization
orf19.4449		20.4689141079067	0.541431	0.681449897801316	0.230101173822392	Copper chaperone involved in activation and protection of superoxide dismutase Sod1p
orf19.2003	HNM1	574.957324803951	0.539847	0.233156937970287	0.426954153927905	Putative choline/ethanolamine transporter, mutation confers hypersensitivity to toxic ergosterol analog, colony morphology-related gene regulation by Ssn6, clade-associated gene expression
[truncated: 2,970 more rows]

## Sheet: YPD-raw data
orf19 ID	Gene name	baseMean	log2	lfcSE	svalue	Annotation
[truncated: 4,854 more rows]

## Sheet: SC filtered data
orf19 ID	Gene name	baseMean	log2	lfcSE	svalue	Annotation
[truncated: 162 more rows]

## Sheet: YPD filtered data
orf19 ID	Gene name	baseMean	log2	lfcSE	svalue	Annotation
[truncated: 5 more rows]
