# Supplementary material for: Small molecule inhibitors of fungal Δ(9) fatty acid desaturase as antifungal agents against Candida auris
Source: Front Cell Infect Microbiol. 2024 Aug 30;14:1434939. doi: 10.3389/fcimb.2024.1434939 (PMC11392922; doi:10.3389/fcimb.2024.1434939)
Supplement: Supplementary file 7 [file Table4.xlsx]

## Sheet: Legend
Supplementary Table S4	Gene Stet Enrichment Analysis (GSEA) of C. albicans cells treated with SPB00525 for 15 and 60 minutes
Description
SIZE: Number of genes in gene set
NES: Normalized Enrichment Score
NOM p-val: Normalized p-value
FDR q-val: False Discovery Rate q-value
Headings in column #1 (NAME) of each table correspond to data from transcriptional profiling experiments in mutants or specific conditions, genome-wide occupancy studies or gene ontology classes. Gene that are upregulated and downregulated in microarray or RNA-seq experiments are annotated by "UP" and "DN/DOWN", respectively. Genome wide-occupancy data obtained by ChIP-chip or ChIP-seq were indic…

## Sheet: GSEA negative correlation 15min
	NAME	SIZE	ES	NES	NOM p-val	FDR q-val	RANK AT MAX	LEADING EDGE
	COPPER_DOWN	250	0.673349	4.06924	0	0	1075	tags=73%, list=18%, signal=85%
	HYPOXIA_SYNNOTT_UP (1)	239	0.645227	3.88388	0	0	1097	tags=67%, list=18%, signal=79%
	SKO1_UP	409	0.570368	3.58192	0	0	1493	tags=67%, list=25%, signal=83%
	UP FE STARVATION	289	0.581546	3.55205	0	0	1522	tags=69%, list=25%, signal=87%
	CAMAC:T6 DOWN	200	0.585167	3.48925	0	0	1429	tags=68%, list=24%, signal=86%
	HU_2H_DN	164	0.589276	3.41813	0	0	981	tags=57%, list=16%, signal=66%
	UPC2-G648D_UP	32	0.782259	3.39776	0	0	746	tags=78%, list=12%, signal=89%
	BIOFILMBATCH_UP	194	0.570257	3.33901	0	0	1128	tags=59%, list=19%, signal=70%
	PSEUDOMONAS_DN	101	0.613316	3.31205	0	0	1143	tags=66%, list=19%, signal=80%
	EFG1_YEAST_DN	45	0.706622	3.29298	0	0	775	tags=73%, list=13%, signal=84%
	RHE90_UP	213	0.541843	3.22203	0	6.36595e-05	1012	tags=53%, list=17%, signal=61%
	YPG VS YPD UP	358	0.509603	3.18428	0	0.000116427	827	tags=43%, list=14%, signal=47%
	HYPHAE FBS37 (NANTEL)_DN	73	0.611179	3.16148	0	0.000214376	1116	tags=63%, list=18%, signal=76%
	SWI4SWI6_UP	403	0.502092	3.14787	0	0.000248886	1530	tags=59%, list=25%, signal=74%
	Up-regulated in response to 120 min hypoxia (Sellam et al.) (4)	439	0.496988	3.14017	0	0.000278751	1886	tags=67%, list=31%, signal=90%
	SCH9-DO_NORMOX	37	0.681261	3.13551	0	0.000261329	881	tags=57%, list=15%, signal=66%
	TYE7-DOWN	154	0.542157	3.07636	0	0.000861528	1446	tags=65%, list=24%, signal=83%
	WHITE_2_UP	416	0.487875	3.02791	0	0.00158955	1115	tags=45%, list=18%, signal=51%
	KETOCONAZOLE_UP	196	0.503117	2.96614	0	0.00312226	995	tags=46%, list=16%, signal=54%
	CCR4_DN	110	0.535907	2.94944	0	0.00338481	1611	tags=68%, list=27%, signal=91%
	PMT6_CAP2-239_DN	42	0.630597	2.93981	0	0.00338981	1075	tags=69%, list=18%, signal=83%
	RHE30_UP	161	0.51177	2.93965	0	0.00323572	1445	tags=60%, list=24%, signal=76%
	LATE BIOFILM_UP	55	0.606743	2.92576	0	0.00339875	691	tags=51%, list=11%, signal=57%
	Up-regulated in response to 20 min hypoxia (Sellam et al.) (3)	491	0.460543	2.91499	0	0.00363546	2084	tags=66%, list=35%, signal=92%
	DFG16_UP	29	0.694029	2.9122	0	0.00362989	564	tags=62%, list=9%, signal=68%
	PMT2/PMT2_DN	38	0.626995	2.89473	0	0.00445634	875	tags=61%, list=14%, signal=70%
	CAMAC:T9 UP	76	0.55952	2.88616	0	0.00475584	1069	tags=51%, list=18%, signal=62%
	OPAQUE_2_UP	281	0.472049	2.87818	0	0.00520944	1149	tags=47%, list=19%, signal=55%
	OS STRESS UP	211	0.477624	2.86278	0	0.00620977	1410	tags=56%, list=23%, signal=70%
	DOWN HAP43-BPS	219	0.47774	2.85178	0	0.0069101	857	tags=42%, list=14%, signal=47%
	RAS1_YEAST_UP	67	0.55512	2.84432	0	0.0071374	1450	tags=66%, list=24%, signal=85%
	OX STRESS UP	236	0.471363	2.7905	0	0.0122595	912	tags=40%, list=15%, signal=46%
	MED31_DN	118	0.498957	2.78702	0.001002	0.0123744	1001	tags=47%, list=17%, signal=56%
	OS(2006)_UP	193	0.473505	2.76809	0	0.0146171	1321	tags=53%, list=22%, signal=66%
	Up-regulated in response to 5 min hypoxia (Sellam et al.) (2)	345	0.442055	2.76099	0	0.0157742	1947	tags=63%, list=32%, signal=88%
	SIT4_HYPHAE_UP	76	0.524464	2.7438	0.00100301	0.0182246	1636	tags=66%, list=27%, signal=89%
	CDC5_7H_UP	381	0.443158	2.74371	0	0.0177699	2237	tags=67%, list=37%, signal=100%
	CDC5_4H_UP	218	0.446538	2.71467	0	0.0236217	2105	tags=66%, list=35%, signal=98%
	XS(2006)_UP	446	0.426115	2.7102	0	0.0240186	1409	tags=46%, list=23%, signal=56%
	GLD_UP	247	0.450678	2.70975	0	0.0235404	1520	tags=53%, list=25%, signal=67%
	RTG1-RTG3-BOUND- PEREZ	256	0.444136	2.70272	0	0.0246692	997	tags=37%, list=17%, signal=43%
	OS(HOG1)_UP	79	0.521319	2.69938	0	0.0250632	1479	tags=59%, list=25%, signal=78%
	BMDM PHAGOCYTOSIS_UP	438	0.42318	2.67461	0	0.0324017	1621	tags=50%, list=27%, signal=63%
	CAMAC:T9 DOWN	76	0.508339	2.67449	0	0.0317128	822	tags=43%, list=14%, signal=50%
	HMS1-BOUND-PEREZ	88	0.496287	2.64921	0	0.0396633	1077	tags=47%, list=18%, signal=56%
	CDC53_DN	223	0.440131	2.64393	0	0.0409708	901	tags=41%, list=15%, signal=46%
	ZAP1_DN	257	0.4373	2.6308	0	0.0456839	1008	tags=41%, list=17%, signal=47%
	YPG VS YPD DOWN	112	0.469698	2.62517	0	0.0471025	1049	tags=46%, list=17%, signal=54%
	TYE7_TF	263	0.429426	2.58599	0	0.0659969	1496	tags=52%, list=25%, signal=66%
	SCH9-DO_HPX	73	0.505193	2.57653	0	0.0696607	694	tags=38%, list=11%, signal=43%
	EFG1_HYPHAE_DN	37	0.580892	2.57547	0.00209644	0.0690066	1778	tags=76%, list=29%, signal=107%
	RAS1_HYPHAE_DN	40	0.569233	2.57317	0.00209205	0.0689139	1444	tags=65%, list=24%, signal=85%
	HYPHAE_SPIDER_UP	184	0.438256	2.57097	0	0.0688377	1647	tags=58%, list=27%, signal=77%
	HGT4_UP	33	0.572295	2.56868	0.00209205	0.0689589	596	tags=39%, list=10%, signal=43%
	TYE7-BOUND-PEREZ	248	0.421248	2.5581	0	0.0738357	1496	tags=51%, list=25%, signal=65%
	AHR1-G1_DOWN	174	0.443561	2.54881	0	0.0775649	1489	tags=51%, list=25%, signal=65%
	NITROSATIVE STRESS	65	0.498818	2.53991	0.0010142	0.0815792	676	tags=28%, list=11%, signal=31%
	EXTRACELLULAR REGION_CEL	39	0.554955	2.5298	0.00207254	0.0858771	1797	tags=77%, list=30%, signal=109%
	TAC1_DN	55	0.511579	2.50549	0.00202429	0.0983231	946	tags=42%, list=16%, signal=49%
	Up-regulated under hypoxia (Setiadi et al.) (5)	47	0.529843	2.50403	0.00308008	0.0976498	1075	tags=53%, list=18%, signal=64%
	OPAQUE_UP	179	0.431962	2.4971	0	0.0994822	1094	tags=40%, list=18%, signal=48%
	ERGOSTEROL METABOLIC PROCESS_BIO	27	0.599862	2.49558	0.0021978	0.0986435	1032	tags=63%, list=17%, signal=76%
	ERGOSTEROL BIOSYNTHETIC PROCESS_BIO	26	0.584262	2.43237	0.00434311	0.135334	1032	tags=62%, list=17%, signal=74%
	SNF6-DOWN-30C	64	0.481024	2.42815	0.00203874	0.135848	1321	tags=52%, list=22%, signal=65%
	UP IN SFL2	67	0.47219	2.4219	0.00100806	0.137796	1636	tags=60%, list=27%, signal=81%
	WHITE_UP	103	0.439033	2.40429	0	0.147373	1049	tags=44%, list=17%, signal=52%
	HYPHAE_FBS_37_UP	51	0.495196	2.38904	0.00512295	0.155362	1778	tags=63%, list=29%, signal=88%
	UPC2_UP	260	0.389469	2.36907	0	0.166402	1479	tags=47%, list=25%, signal=59%
	STEROL METABOLIC PROCESS_BIO	34	0.534809	2.36002	0.0128617	0.169969	1032	tags=53%, list=17%, signal=63%
	CELLULAR CARBOHYDRATE CATABOLIC PROCESS_BIO	37	0.513663	2.35148	0.00736067	0.173664	1935	tags=76%, list=32%, signal=111%
	CDC5_9H_UP	145	0.415399	2.34009	0	0.178826	1668	tags=54%, list=28%, signal=73%
	NDT80_UP	66	0.467067	2.33399	0.00303951	0.180686	781	tags=33%, list=13%, signal=38%
	YAK1_H_UP	422	0.370612	2.33115	0	0.180228	2445	tags=68%, list=41%, signal=106%
	LIPID CATABOLIC PROCESS_BIO	20	0.597716	2.32413	0.00908059	0.182416	1797	tags=80%, list=30%, signal=114%
	PMT5_P5-571_DN	131	0.407241	2.32122	0	0.182031	970	tags=40%, list=16%, signal=46%
	CARBOHYDRATE CATABOLIC PROCESS_BIO	38	0.517795	2.32044	0.00520291	0.180113	1935	tags=76%, list=32%, signal=112%
	HS_UP	154	0.399164	2.31239	0	0.183259	1263	tags=44%, list=21%, signal=54%
	GI COLONIZATION-UP	385	0.372402	2.31011	0	0.182297	1161	tags=37%, list=19%, signal=42%
	PWY3B3-3_PATH	21	0.583419	2.30333	0.00557414	0.18408	987	tags=62%, list=16%, signal=74%
	OS_UP	172	0.3933	2.28662	0	0.19244	1498	tags=50%, list=25%, signal=65%
	GAL4_TF	112	0.410948	2.27442	0	0.197544	1135	tags=44%, list=19%, signal=53%
	OXIDOREDUCTASE ACTIVITY, OXIDIZING METAL IONS_MOL	22	0.57816	2.26871	0.0123318	0.198889	680	tags=50%, list=11%, signal=56%
	STEROL BIOSYNTHETIC PROCESS_BIO	31	0.520352	2.25553	0.0107181	0.204827	1032	tags=52%, list=17%, signal=62%
	STEROID METABOLIC PROCESS_BIO	39	0.49549	2.25456	0.0145379	0.202912	1032	tags=49%, list=17%, signal=58%
	SWI4P_TFMOTIF	39	0.492844	2.23571	0.0104275	0.212506	1968	tags=72%, list=33%, signal=106%
	CICLOPIROX_OLAMINE_UP	46	0.46893	2.21833	0.00721649	0.22105	916	tags=39%, list=15%, signal=46%
	CASPO2_DN	141	0.391503	2.21218	0.001	0.22256	2190	tags=64%, list=36%, signal=98%
	SUGAR TRANSPORTER ACTIVITY_MOL	24	0.542585	2.19739	0.00888889	0.229351	1091	tags=54%, list=18%, signal=66%
	CRZ2-CHIP- DATA	265	0.361422	2.19501	0	0.228374	1079	tags=35%, list=18%, signal=41%
	SULFUR METABOLIC PROCESS_BIO	47	0.465522	2.19463	0.00926879	0.226178	377	tags=13%, list=6%, signal=14%
	XS(HOG1)_UP	475	0.347457	2.1945	0	0.223792	1409	tags=39%, list=23%, signal=47%
	OXIDOREDUCTASE ACTIVITY, ACTING ON THE CH-OH GROUP OF DONORS, NAD OR NADP AS ACCEPTOR_MOL	43	0.468064	2.1928	0.00828157	0.222384	1263	tags=51%, list=21%, signal=64%
	NRM1-DOWN	36	0.491965	2.19129	0.0158061	0.220878	1464	tags=56%, list=24%, signal=73%
	VACUOLE_CEL	82	0.418709	2.1892	0.00200803	0.219969	2894	tags=84%, list=48%, signal=159%
	STEROID BIOSYNTHETIC PROCESS_BIO	35	0.489984	2.17148	0.0147368	0.228778	1854	tags=66%, list=31%, signal=94%
	MANNICHKETONE_UP	470	0.344306	2.16869	0	0.228148	1208	tags=32%, list=20%, signal=37%
	RAS1_HYPHAE_UP	34	0.501964	2.16866	0.0147992	0.225824	1043	tags=44%, list=17%, signal=53%
	HU_6H_UP	244	0.362058	2.16544	0	0.225593	1749	tags=51%, list=29%, signal=69%
	CARBOHYDRATE TRANSPORT_BIO	30	0.501475	2.16325	0.00749465	0.224682	1091	tags=50%, list=18%, signal=61%
	VACUOLAR MEMBRANE_CEL	51	0.444437	2.16226	0.011259	0.223008	2877	tags=88%, list=48%, signal=167%
	CYR1_HYPHAE_UP	348	0.342888	2.16027	0	0.222037	1731	tags=47%, list=29%, signal=63%
	NITROGEN COMPOUND CATABOLIC PROCESS_BIO	31	0.499573	2.15453	0.00856531	0.223371	1832	tags=68%, list=30%, signal=97%
	VACUOLAR PART_CEL	52	0.446109	2.15116	0.0111223	0.223167	2877	tags=88%, list=48%, signal=168%
	HEXOSE TRANSPORT_BIO	26	0.516902	2.14284	0.00867679	0.225968	1091	tags=54%, list=18%, signal=65%
	IRON ION HOMEOSTASIS_BIO	31	0.496613	2.13923	0.00946372	0.226202	754	tags=39%, list=12%, signal=44%
	TRANSITION METAL ION HOMEOSTASIS_BIO	46	0.444903	2.13892	0.00617284	0.22424	754	tags=35%, list=12%, signal=39%
	MONOSACCHARIDE TRANSPORT_BIO	26	0.516902	2.13451	0.0108108	0.224904	1091	tags=54%, list=18%, signal=65%
	ALCOHOL METABOLIC PROCESS_BIO	111	0.386682	2.12399	0.002002	0.229323	1874	tags=55%, list=31%, signal=78%
	SAK1-UP	355	0.340485	2.12155	0	0.228723	2186	tags=57%, list=36%, signal=84%
	CTF1P_TFMOTIF	46	0.452711	2.11302	0.0153374	0.232076	1977	tags=67%, list=33%, signal=99%
	ALCOHOL CATABOLIC PROCESS_BIO	28	0.498466	2.10175	0.00747065	0.237324	1303	tags=61%, list=22%, signal=77%
	PMT4_CAP4-216_DN	58	0.427813	2.0951	0.0122449	0.239399	1438	tags=52%, list=24%, signal=67%
	VACUOLE, CELL CYCLE-CORRELATED MORPHOLOGY_CEL	55	0.420882	2.08838	0.0132114	0.241728	2877	tags=84%, list=48%, signal=158%
	ZCF21-BOUND-PEREZ	266	0.345668	2.08753	0	0.240293	1079	tags=33%, list=18%, signal=39%
	MONOSACCHARIDE CATABOLIC PROCESS_BIO	26	0.502166	2.08439	0.00869565	0.240353	1303	tags=62%, list=22%, signal=78%
	IRON ION TRANSPORT_BIO	26	0.509065	2.083	0.0174102	0.239231	667	tags=42%, list=11%, signal=47%
	LYTIC VACUOLE_CEL	55	0.420882	2.06886	0.00914634	0.246438	2877	tags=84%, list=48%, signal=158%
	STORAGE VACUOLE_CEL	55	0.420882	2.04586	0.0163265	0.26009	2877	tags=84%, list=48%, signal=158%
	GLUCOSE TRANSPORTER ACTIVITY_MOL	20	0.531924	2.0447	0.013544	0.25875	629	tags=45%, list=10%, signal=50%
	MED31_UP	43	0.434797	2.03164	0.016684	0.265894	1069	tags=42%, list=18%, signal=51%
	CLA37_UP	142	0.359664	2.03131	0	0.26387	1441	tags=42%, list=24%, signal=54%
	CARBOHYDRATE TRANSPORTER ACTIVITY_MOL	27	0.488275	2.02935	0.00978261	0.262994	1091	tags=48%, list=18%, signal=59%
	MONOSACCHARIDE TRANSPORTER ACTIVITY_MOL	23	0.502905	2.02609	0.0120879	0.263103	1091	tags=52%, list=18%, signal=63%
	ERG25_BIND	41	0.438437	2.02109	0.0207254	0.264882	1058	tags=46%, list=18%, signal=56%
	HEXOSE CATABOLIC PROCESS_BIO	24	0.504489	2.01425	0.0120614	0.267946	1303	tags=63%, list=22%, signal=79%
	OXIDOREDUCTASE ACTIVITY_MOL	245	0.334843	2.01023	0	0.269149	1263	tags=34%, list=21%, signal=41%
	DOWN IN SFL1	85	0.374099	2.00408	0.011011	0.271355	1478	tags=48%, list=24%, signal=63%

## Sheet: GSEA positive correlation 15min
	NAME	SIZE	ES	NES	NOM p-val	FDR q-val	RANK AT MAX	LEADING EDGE
	CYTOSOLIC RIBOSOME (SENSU EUKARYOTA)_CEL	95	-0.640831	-10.3251	0	0	1933	tags=96%, list=32%, signal=139%
	RRNA PROCESSING_BIO	95	-0.63341	-9.27425	0	0	1064	tags=87%, list=18%, signal=104%
	RPL3_BIND	134	-0.523177	-8.62276	0	0	1846	tags=88%, list=31%, signal=124%
	ORGANELLAR RIBOSOME_CEL	64	-0.700814	-8.17378	0	0	1123	tags=91%, list=19%, signal=110%
	NUCLEOLUS_CEL	111	-0.664877	-7.93876	0	0	784	tags=87%, list=13%, signal=99%
	CYTOSOLIC PART_CEL	99	-0.582192	-7.6954	0	0	1933	tags=92%, list=32%, signal=133%
	RRNA METABOLIC PROCESS_BIO	98	-0.622888	-6.8945	0	0	1064	tags=87%, list=18%, signal=104%
	LARGE RIBOSOMAL SUBUNIT_CEL	86	-0.675172	-6.8453	0	0	1846	tags=98%, list=31%, signal=139%
	RPS7A_BIND	100	-0.595363	-6.82503	0	0	1846	tags=92%, list=31%, signal=130%
	MITOCHONDRIAL RIBOSOME_CEL	64	-0.700814	-6.57683	0	0	1123	tags=91%, list=19%, signal=110%
	RPL17A_BIND	70	-0.579608	-6.56403	0	0	1846	tags=91%, list=31%, signal=130%
	MITOCHONDRIAL LUMEN_CEL	119	-0.56427	-6.43732	0	0	1129	tags=82%, list=19%, signal=98%
	NUCLEOLAR PART_CEL	48	-0.704212	-6.18942	0	0	972	tags=92%, list=16%, signal=108%
	RPL25_BIND	98	-0.550404	-6.15094	0	0	1896	tags=90%, list=31%, signal=129%
	EUKARYOTIC 43S PREINITIATION COMPLEX_CEL	43	-0.629936	-6.09714	0	0	1933	tags=95%, list=32%, signal=139%
	RPL5_BIND	93	-0.509385	-6.06424	0	0	1846	tags=88%, list=31%, signal=125%
	CYTOSOLIC LARGE RIBOSOMAL SUBUNIT (SENSU EUKARYOTA)_CEL	49	-0.675082	-5.99451	0	0	1846	tags=98%, list=31%, signal=140%
	SMALL NUCLEOLAR RIBONUCLEOPROTEIN COMPLEX_CEL	28	-0.895306	-5.93196	0	0	658	tags=100%, list=11%, signal=112%
	RPL1A_BIND	66	-0.498358	-5.91233	0	0	1750	tags=85%, list=29%, signal=118%
	PROCESSING OF 20S PRE-RRNA_BIO	28	-0.895306	-5.90635	0	0	658	tags=100%, list=11%, signal=112%
	RPL20B_BIND	62	-0.588688	-5.8753	0	0	1850	tags=92%, list=31%, signal=131%
	SMALL RIBOSOMAL SUBUNIT_CEL	62	-0.646032	-5.87501	0	0	1933	tags=97%, list=32%, signal=141%
	35S PRIMARY TRANSCRIPT PROCESSING_BIO	45	-0.699237	-5.83793	0	0	1221	tags=93%, list=20%, signal=116%
	NOC4_BIND	42	-0.666074	-5.82754	0	0	1804	tags=98%, list=30%, signal=138%
	PROTEIN-RNA COMPLEX ASSEMBLY_BIO	83	-0.487074	-5.80081	0	0	1511	tags=80%, list=25%, signal=105%
	NOP56_BIND	76	-0.471567	-5.79654	0	0	2174	tags=88%, list=36%, signal=136%
	NIP7_BIND	52	-0.615309	-5.73955	0	0	1749	tags=94%, list=29%, signal=132%
	RPL7B_BIND	78	-0.580618	-5.68078	0	0	1894	tags=92%, list=31%, signal=133%
	RPL20A_BIND	96	-0.502098	-5.62449	0	0	1873	tags=85%, list=31%, signal=122%
	RPL10_BIND	76	-0.399651	-5.57257	0	0	1846	tags=78%, list=31%, signal=110%
	OS STRESS DOWN	102	-0.365613	-5.51963	0	0	789	tags=68%, list=13%, signal=77%
	RIBOSOMAL LARGE SUBUNIT BIOGENESIS AND ASSEMBLY_BIO	44	-0.675692	-5.49121	0	0	1511	tags=95%, list=25%, signal=126%
	RLP7_BIND	62	-0.564168	-5.43689	0	0	1749	tags=92%, list=29%, signal=128%
	NAN1_BIND	45	-0.627989	-5.36899	0	0	1760	tags=96%, list=29%, signal=134%
	MITOCHONDRIAL LARGE RIBOSOMAL SUBUNIT_CEL	37	-0.699203	-5.34006	0	0	1630	tags=97%, list=27%, signal=132%
	ORGANELLAR LARGE RIBOSOMAL SUBUNIT_CEL	37	-0.699203	-5.32146	0	0	1630	tags=97%, list=27%, signal=132%
	UTP10_BIND	44	-0.6771	-5.30243	0	0	1749	tags=98%, list=29%, signal=137%
	MITOCHONDRIAL MEMBRANE PART_CEL	46	-0.631902	-5.27466	0	0	1374	tags=91%, list=23%, signal=117%
	SNORNA BINDING_MOL	29	-0.843835	-5.20193	0	0	658	tags=97%, list=11%, signal=108%
	TBF1_TF	112	-0.423609	-5.10526	0	0	1853	tags=78%, list=31%, signal=110%
	RNA MODIFICATION_BIO	32	-0.698158	-5.0547	0	0	1532	tags=97%, list=25%, signal=129%
	RIBOSOME ASSEMBLY_BIO	41	-0.639748	-5.04603	0	0	1511	tags=93%, list=25%, signal=123%
	NOG1_BIND	88	-0.439197	-5.00543	0	0	1750	tags=83%, list=29%, signal=115%
	RPL36A_BIND	66	-0.51316	-4.9888	0	0	1895	tags=86%, list=31%, signal=125%
	RPL16A_BIND	80	-0.41132	-4.98199	0	0	3485	tags=99%, list=58%, signal=231%
	NOP12_BIND	117	-0.364992	-4.98144	0	0	3364	tags=95%, list=56%, signal=210%
	KRE33_BIND	77	-0.449472	-4.9395	0	0	1914	tags=83%, list=32%, signal=120%
	RIBOSOMAL SUBUNIT ASSEMBLY_BIO	39	-0.634227	-4.93594	0	0	1511	tags=92%, list=25%, signal=122%
	RPS5_BIND	79	-0.456905	-4.90789	0	0	1846	tags=81%, list=31%, signal=115%
	RPL15A_BIND	58	-0.559098	-4.90404	0	0	1846	tags=90%, list=31%, signal=128%
	MPP10_BIND	51	-0.56613	-4.86782	0	0	1835	tags=92%, list=30%, signal=131%
	OXIDATIVE PHOSPHORYLATION_BIO	24	-0.76886	-4.86593	0	0	999	tags=96%, list=17%, signal=114%
	DIP2_BIND	28	-0.72668	-4.8102	0	0	1339	tags=96%, list=22%, signal=123%
	NOP15_BIND	66	-0.420344	-4.80472	0	0	1960	tags=83%, list=32%, signal=122%
	BMS1_BIND	50	-0.523946	-4.78964	0	0	1753	tags=88%, list=29%, signal=123%
	MITOCHONDRIAL SMALL RIBOSOMAL SUBUNIT_CEL	24	-0.784209	-4.76461	0	0	1020	tags=96%, list=17%, signal=115%
	CYTOSOLIC SMALL RIBOSOMAL SUBUNIT (SENSU EUKARYOTA)_CEL	38	-0.622641	-4.74062	0	0	1933	tags=95%, list=32%, signal=138%
	IFH1_TF	103	-0.435193	-4.73812	0	0	1853	tags=79%, list=31%, signal=112%
	TIF6_BIND	68	-0.414586	-4.73636	0	0	1749	tags=82%, list=29%, signal=115%
	ORGANELLAR SMALL RIBOSOMAL SUBUNIT_CEL	24	-0.784209	-4.70947	0	0	1020	tags=96%, list=17%, signal=115%
	RPL16B_BIND	70	-0.526304	-4.7	0	0	1846	tags=86%, list=31%, signal=122%
	EUKARYOTIC 48S INITIATION COMPLEX_CEL	38	-0.622641	-4.6918	0	0	1933	tags=95%, list=32%, signal=138%
	CELLULAR RESPIRATION_BIO	68	-0.418023	-4.69089	0	0	1490	tags=76%, list=25%, signal=100%
	RPS7B_BIND	57	-0.485585	-4.6888	0	0	1846	tags=82%, list=31%, signal=118%
	RPL6A_BIND	74	-0.50353	-4.64218	0	0	1846	tags=85%, list=31%, signal=121%
	NOC2_BIND	65	-0.476311	-4.63935	0	0	1898	tags=88%, list=31%, signal=127%
	RPS22A_BIND	58	-0.465758	-4.5758	0	0	1960	tags=84%, list=32%, signal=124%
	MITOCHONDRIAL INNER MEMBRANE_CEL	107	-0.29672	-4.55674	0	0	1669	tags=69%, list=28%, signal=94%
	RIBOSOMAL LARGE SUBUNIT ASSEMBLY AND MAINTENANCE_BIO	30	-0.698783	-4.54786	0	0	1511	tags=97%, list=25%, signal=128%
	RNA BINDING_MOL	116	-0.349413	-4.51052	0	0	2495	tags=83%, list=41%, signal=138%
	RRP9_BIND	31	-0.679568	-4.51035	0	0	658	tags=87%, list=11%, signal=97%
	RPS15_BIND	37	-0.637457	-4.49369	0	0	1816	tags=95%, list=30%, signal=134%
	MRP7_BIND	26	-0.711464	-4.49109	0	0	1123	tags=92%, list=19%, signal=113%
	PET123_BIND	24	-0.720511	-4.47131	0	0	1352	tags=96%, list=22%, signal=123%
	BRX1_BIND	69	-0.493525	-4.45757	0	0	1898	tags=88%, list=31%, signal=127%
	EMG1_BIND	28	-0.720872	-4.45065	0	0	1706	tags=100%, list=28%, signal=139%
	RPL18B_BIND	44	-0.527583	-4.43953	0	0	1846	tags=86%, list=31%, signal=124%
	RPL11B_BIND	57	-0.441837	-4.42498	0	0	1957	tags=82%, list=32%, signal=121%
	RRP12_BIND	64	-0.508434	-4.391	0	0	1914	tags=89%, list=32%, signal=129%
	MITOCHONDRIAL MEMBRANE_CEL	124	-0.272701	-4.37932	0	0	2029	tags=72%, list=34%, signal=106%
	IMP3_BIND	22	-0.744762	-4.37013	0	0	1558	tags=100%, list=26%, signal=134%
	SOF1_BIND	27	-0.694791	-4.36787	0	0	1862	tags=100%, list=31%, signal=144%
	RSA4_BIND	21	-0.777847	-4.36155	0	0	696	tags=95%, list=12%, signal=107%
	RPS1A_BIND	73	-0.409474	-4.3356	0	0	2040	tags=79%, list=34%, signal=119%
	TRANSLATIONAL INITIATION_BIO	35	-0.569792	-4.33271	0	0	2196	tags=94%, list=36%, signal=147%
	AEROBIC RESPIRATION_BIO	67	-0.412617	-4.31804	0	0	1490	tags=76%, list=25%, signal=100%
	EBP2_BIND	45	-0.486383	-4.31421	0	0	2174	tags=91%, list=36%, signal=141%
	CWT1_EXPPHASE_UP	58	-0.425089	-4.30134	0	0	1843	tags=79%, list=31%, signal=113%
	UTP13_BIND	32	-0.625692	-4.27391	0	0	1339	tags=91%, list=22%, signal=116%
	RPL27A_BIND	55	-0.421724	-4.24916	0	0	3309	tags=98%, list=55%, signal=215%
	RRP5_BIND	95	-0.36487	-4.2472	0	0	1898	tags=80%, list=31%, signal=115%
	RPL2B_BIND	38	-0.573834	-4.24513	0	0	1816	tags=89%, list=30%, signal=127%
	UTP15_BIND	42	-0.543449	-4.24173	0	0	1706	tags=90%, list=28%, signal=125%
	MRPS18_BIND	27	-0.665548	-4.23105	0	0	1352	tags=93%, list=22%, signal=119%
	UTP21_BIND	32	-0.614053	-4.22683	0	0	1168	tags=88%, list=19%, signal=108%
	PWP2_BIND	20	-0.780918	-4.22162	0	0	1339	tags=100%, list=22%, signal=128%
	ENP2_BIND	26	-0.649931	-4.22116	0	0	1706	tags=96%, list=28%, signal=133%
	SIT4_HYPHAE_DN	99	-0.337757	-4.20091	0	0	1386	tags=74%, list=23%, signal=94%
	RPL36B_BIND	67	-0.460958	-4.20023	0	0	1846	tags=82%, list=31%, signal=117%
	RPL30_BIND	64	-0.435603	-4.19441	0	0	1943	tags=83%, list=32%, signal=121%
	SPB4_BIND	22	-0.716661	-4.18044	0	0	1727	tags=100%, list=29%, signal=140%
	NUCLEAR DNA-DIRECTED RNA POLYMERASE COMPLEX_CEL	30	-0.566287	-4.16975	0	0	2046	tags=93%, list=34%, signal=140%
	IKI3_BIND	125	-0.162905	-4.15632	0	0	4262	tags=90%, list=71%, signal=301%
	MITOCHONDRIAL RESPIRATORY CHAIN_CEL	23	-0.708976	-4.13616	0	0	1374	tags=96%, list=23%, signal=123%
	RPL7A_BIND	55	-0.426111	-4.12704	0	0	1816	tags=82%, list=30%, signal=116%
	RIX1_BIND	28	-0.634064	-4.12231	0	0	748	tags=86%, list=12%, signal=97%
	CD_DN	78	-0.39571	-4.11282	0	0	1997	tags=82%, list=33%, signal=121%
	TRANSLATION REGULATOR ACTIVITY_MOL	46	-0.471156	-4.11211	0	0	2577	tags=93%, list=43%, signal=162%
	DED1_BIND	84	-0.361304	-4.05092	0	0	2214	tags=79%, list=37%, signal=122%
	RPS3_BIND	92	-0.439655	-4.03722	0	0	1846	tags=80%, list=31%, signal=114%
	NOP2_BIND	58	-0.417953	-4.03332	0	0	442	tags=67%, list=7%, signal=72%
	DNA-DIRECTED RNA POLYMERASE ACTIVITY_MOL	32	-0.573222	-4.03329	0	0	2046	tags=94%, list=34%, signal=141%
	PROTEIN TARGETING TO MITOCHONDRION_BIO	35	-0.546048	-4.02701	0	0	2260	tags=94%, list=37%, signal=150%
	MITOCHONDRIAL TRANSPORT_BIO	40	-0.499007	-4.02135	0	0	2358	tags=93%, list=39%, signal=151%
	RPS4A_BIND	87	-0.394393	-4.02106	0	0	1913	tags=78%, list=32%, signal=113%
	MRPL24_BIND	23	-0.650826	-4.02002	0	0	1339	tags=91%, list=22%, signal=117%
	MRPL17_BIND	26	-0.641235	-4.01045	0	0	1339	tags=92%, list=22%, signal=118%
	RPL1B_BIND	28	-0.614361	-4.00655	0	0	1826	tags=93%, list=30%, signal=133%
	RPL26B_BIND	51	-0.436775	-3.99599	0	0	1816	tags=82%, list=30%, signal=117%
	ORGANELLE INNER MEMBRANE_CEL	111	-0.301726	-3.98847	0	0	1669	tags=69%, list=28%, signal=94%
	NAM9_BIND	21	-0.693234	-3.98559	0	0	1352	tags=95%, list=22%, signal=122%
	RPS1B_BIND	85	-0.424744	-3.98273	0	0	1846	tags=78%, list=31%, signal=110%
	MRPL23_BIND	21	-0.655463	-3.96885	0	0	1339	tags=90%, list=22%, signal=116%
	RPL42B_BIND	23	-0.636805	-3.95588	0	0	1816	tags=96%, list=30%, signal=136%
	PWY-3781_PATH	23	-0.709353	-3.92861	0	0	1374	tags=96%, list=23%, signal=123%
	YTM1_BIND	48	-0.4676	-3.92054	0	0	696	tags=75%, list=12%, signal=84%
	UTP6_BIND	24	-0.637871	-3.91777	0	0	1706	tags=96%, list=28%, signal=133%
	UBP6_BIND	128	-0.240232	-3.85706	0	0	4277	tags=96%, list=71%, signal=323%
	MAK21_BIND	26	-0.58927	-3.85351	0	0	1893	tags=96%, list=31%, signal=139%
	DNA-DIRECTED RNA POLYMERASE COMPLEX_CEL	30	-0.566287	-3.85203	0	0	2046	tags=93%, list=34%, signal=140%
	ECM16_BIND	39	-0.525443	-3.84332	0	0	1284	tags=85%, list=21%, signal=107%
	TRNA METABOLIC PROCESS_BIO	65	-0.390959	-3.81982	0	0	2435	tags=85%, list=40%, signal=140%
	Down-regulated under hypoxia (Setiadi et al.) (5)	20	-0.67359	-3.81291	0	0	701	tags=95%, list=12%, signal=107%
	NUP57_BIND	30	-0.550283	-3.81166	0	0	2732	tags=100%, list=45%, signal=182%
	HAS1_BIND	99	-0.408005	-3.80213	0	0	1898	tags=82%, list=31%, signal=117%
	MRPS17_BIND	21	-0.625985	-3.79562	0	0	1352	tags=90%, list=22%, signal=116%
	RPP0_BIND	79	-0.354546	-3.79482	0	0	3087	tags=91%, list=51%, signal=184%
	HE RIBOSOME.	44	-0.466268	-3.7939	0	0	2577	tags=93%, list=43%, signal=161%
	CWT1_STATPHASE_UP	75	-0.305952	-3.78273	0	0	1853	tags=68%, list=31%, signal=97%
	TRANSLATION INITIATION FACTOR ACTIVITY_MOL	26	-0.593801	-3.77776	0	0	2196	tags=96%, list=36%, signal=150%
	NO_DN	60	-0.407465	-3.76524	0	0	1634	tags=78%, list=27%, signal=106%
	MRPS16_BIND	25	-0.604218	-3.76253	0	0	1352	tags=88%, list=22%, signal=113%
	AMINOACYL-TRNA LIGASE ACTIVITY_MOL	35	-0.500905	-3.75853	0	0	2826	tags=97%, list=47%, signal=182%
	UTP22_BIND	63	-0.360864	-3.75261	0	0	2481	tags=86%, list=41%, signal=144%
	LIGASE ACTIVITY, FORMING CARBON-OXYGEN BONDS_MOL	35	-0.500905	-3.75083	0	0	2826	tags=97%, list=47%, signal=182%
	RNA POLYMERASE COMPLEX_CEL	30	-0.566287	-3.74348	0	0	2046	tags=93%, list=34%, signal=140%
	RPL28_BIND	43	-0.470637	-3.74332	0	0	1816	tags=84%, list=30%, signal=119%
	PROTEASOME COMPLEX (SENSU EUKARYOTA)_CEL	42	-0.453705	-3.73293	0	0	2809	tags=93%, list=47%, signal=172%
	RPF2_BIND	54	-0.349684	-3.71233	0	0	3127	tags=93%, list=52%, signal=190%
	RPS13_BIND	47	-0.462088	-3.70907	0	0	1788	tags=83%, list=30%, signal=117%
	NUCLEOCYTOPLASMIC TRANSPORT_BIO	70	-0.361612	-3.70183	0	0	3240	tags=91%, list=54%, signal=195%
	MRPL4_BIND	26	-0.564171	-3.69748	0	0	1123	tags=81%, list=19%, signal=99%
	NSA1_BIND	39	-0.481188	-3.68991	0	0	754	tags=77%, list=12%, signal=87%
	CSR-DN	35	-0.511892	-3.67689	0	0	789	tags=80%, list=13%, signal=91%
	RPL14B_BIND	34	-0.493932	-3.66645	0	0	1816	tags=82%, list=30%, signal=117%
	MRNA CATABOLIC PROCESS_BIO	35	-0.459903	-3.63769	0	0	2802	tags=94%, list=46%, signal=175%
	PMT4_CAP4-216_UP	64	-0.330012	-3.63557	0	0	2375	tags=81%, list=39%, signal=133%
	RSM19_BIND	20	-0.630619	-3.61418	0	0	1352	tags=90%, list=22%, signal=116%
	RRP6_BIND	92	-0.298747	-3.58141	0	0	3008	tags=85%, list=50%, signal=166%
	RPL17B_BIND	61	-0.359332	-3.57691	0	0	1895	tags=72%, list=31%, signal=104%
	RIX7_BIND	22	-0.643791	-3.57357	0	0	571	tags=86%, list=9%, signal=95%
	ERB1_BIND	64	-0.365682	-3.56221	0	0	571	tags=64%, list=9%, signal=70%
	UTP20_BIND	36	-0.477723	-3.5608	0	0	2056	tags=89%, list=34%, signal=134%
	UTP4_BIND	45	-0.388751	-3.55814	0	0	2214	tags=84%, list=37%, signal=132%
	RPL4B_BIND	49	-0.40522	-3.53993	0	0	3043	tags=94%, list=50%, signal=188%
	RPL13B_BIND	50	-0.438837	-3.52288	0	0	1957	tags=82%, list=32%, signal=120%
	CD STRESS DOWN	55	-0.427955	-3.52031	0	0	1997	tags=85%, list=33%, signal=127%
	RPL12B_BIND	26	-0.558574	-3.51965	0	0	1749	tags=88%, list=29%, signal=124%
	RPS8B_BIND	29	-0.544092	-3.51302	0	0	1896	tags=90%, list=31%, signal=130%
	NSA2_BIND	25	-0.586644	-3.49917	0	0	696	tags=84%, list=12%, signal=95%
	RSM7_BIND	22	-0.580819	-3.4883	0	0	1020	tags=82%, list=17%, signal=98%
	DIM1_BIND	26	-0.562284	-3.48589	0	0	1461	tags=88%, list=24%, signal=116%
	TRNA-CHARGING_PATH	35	-0.500905	-3.47953	0	0	2826	tags=97%, list=47%, signal=182%
	LIGASE ACTIVITY, FORMING AMINOACYL-TRNA AND RELATED COMPOUNDS_MOL	35	-0.500905	-3.46873	0	0	2826	tags=97%, list=47%, signal=182%
	NUCLEAR TRANSPORT_BIO	66	-0.362555	-3.46269	0	0	3197	tags=91%, list=53%, signal=191%
	CIC1_BIND	58	-0.35531	-3.46131	0	0	1914	tags=79%, list=32%, signal=115%
	PAB1_BIND	87	-0.262393	-3.44511	0	0	3886	tags=93%, list=64%, signal=258%
	RNA HELICASE ACTIVITY_MOL	36	-0.477317	-3.43027	0	0	2918	tags=97%, list=48%, signal=187%
	MRPL35_BIND	22	-0.579965	-3.42778	0	0	1123	tags=82%, list=19%, signal=100%
	PSEUDOMONAS_UP	87	-0.296399	-3.42717	0	0	1855	tags=77%, list=31%, signal=110%
	HU_6H_DN	125	-0.267746	-3.41373	0	0	2497	tags=77%, list=41%, signal=128%
	ATP-DEPENDENT RNA HELICASE ACTIVITY_MOL	26	-0.518968	-3.40571	0	0	2918	tags=100%, list=48%, signal=193%
	SCL1_BIND	37	-0.426132	-3.40201	0	0	3270	tags=97%, list=54%, signal=211%
	MRPL13_BIND	20	-0.587199	-3.38497	0	0	1339	tags=85%, list=22%, signal=109%
	NOP7_BIND	60	-0.362657	-3.37898	0	0	2077	tags=82%, list=34%, signal=123%
	NOP4_BIND	46	-0.398926	-3.35959	0	0	571	tags=67%, list=9%, signal=74%
	FUN12_BIND	28	-0.495585	-3.34179	0	0	2183	tags=89%, list=36%, signal=139%
	NUG1_BIND	56	-0.356625	-3.33238	0	0	437	tags=63%, list=7%, signal=67%
	TIF4631_BIND	62	-0.304847	-3.33048	0	0	2719	tags=81%, list=45%, signal=145%
	RNA EXPORT FROM NUCLEUS_BIO	46	-0.39414	-3.32531	0	0	3197	tags=93%, list=53%, signal=197%
	KRR1_BIND	44	-0.399533	-3.31433	0	0	3240	tags=95%, list=54%, signal=205%
	NOP58_BIND	39	-0.430409	-3.30862	0	0	1960	tags=85%, list=32%, signal=124%
	POP7_BIND	46	-0.357866	-3.3048	0	0	3149	tags=91%, list=52%, signal=189%
	PNO1_BIND	27	-0.495194	-3.29303	0	0	1443	tags=85%, list=24%, signal=111%
	UTP8_BIND	36	-0.452703	-3.28842	0	0	1727	tags=83%, list=29%, signal=116%
	UTP30_BIND	35	-0.435677	-3.28818	0	0	2249	tags=91%, list=37%, signal=145%
	NUCLEAR MEMBRANE PART_CEL	43	-0.385886	-3.28249	0	0	3197	tags=93%, list=53%, signal=196%
	DBP3_BIND	52	-0.34672	-3.27443	0	0	3270	tags=92%, list=54%, signal=200%
	HYPHAE FBS37 (NANTEL)_UP	127	-0.271328	-3.26827	0	0	1070	tags=68%, list=18%, signal=81%
	PURINE NUCLEOTIDE METABOLIC PROCESS_BIO	25	-0.516995	-3.26658	0	0	1019	tags=84%, list=17%, signal=101%
	PRE8_BIND	31	-0.460783	-3.25948	0	0	3270	tags=100%, list=54%, signal=217%
	ESTABLISHMENT OF RNA LOCALIZATION_BIO	46	-0.39414	-3.25493	0	0	3197	tags=93%, list=53%, signal=197%
	NUP133_BIND	112	-0.188388	-3.25176	0	0	4692	tags=97%, list=78%, signal=429%
	RNA CATABOLIC PROCESS_BIO	39	-0.437095	-3.23389	0	0	2802	tags=92%, list=46%, signal=171%
	RPS22B_BIND	43	-0.444318	-3.23031	0	0	2005	tags=84%, list=33%, signal=124%
	MRNA EXPORT FROM NUCLEUS_BIO	37	-0.417316	-3.22967	0	0	3130	tags=95%, list=52%, signal=195%
	NUCLEAR EXPORT_BIO	49	-0.37264	-3.22767	0	0	3197	tags=92%, list=53%, signal=194%
	RPS4B_BIND	78	-0.267098	-3.22749	0	0	3285	tags=87%, list=54%, signal=189%
	RNA TRANSPORT_BIO	46	-0.39414	-3.22344	0	0	3197	tags=93%, list=53%, signal=197%
	MRM2_BIND	31	-0.439144	-3.21596	0	0	1814	tags=81%, list=30%, signal=115%
	URB1_BIND	21	-0.5626	-3.20201	0	0	1749	tags=90%, list=29%, signal=127%
	RPS11A_BIND	51	-0.359224	-3.19988	0	0	3045	tags=90%, list=50%, signal=180%
	PURINE NUCLEOTIDE BIOSYNTHETIC PROCESS_BIO	23	-0.542356	-3.19384	0	0	1019	tags=87%, list=17%, signal=104%
	PROTEIN IMPORT_BIO	45	-0.365472	-3.1911	0	0	3197	tags=91%, list=53%, signal=192%
	CDC5_2H_UP	61	-0.31005	-3.18337	0	0	915	tags=62%, list=15%, signal=73%
	RNA-DEPENDENT ATPASE ACTIVITY_MOL	26	-0.518968	-3.18242	0	0	2918	tags=100%, list=48%, signal=193%
	PRP43_BIND	46	-0.38324	-3.17916	0	0	1806	tags=78%, list=30%, signal=111%
	RPL2A_BIND	55	-0.428479	-3.17364	0	0	1816	tags=80%, list=30%, signal=113%
	MRT4_BIND	108	-0.2958	-3.17058	0	0	2718	tags=83%, list=45%, signal=149%
	MRNA METABOLIC PROCESS_BIO	130	-0.267261	-3.16495	0	0	3886	tags=93%, list=64%, signal=256%
	FPR4_BIND	43	-0.339813	-3.12578	0	0	3514	tags=95%, list=58%, signal=227%
	LSM3_BIND	47	-0.348705	-3.12137	0	0	2808	tags=85%, list=47%, signal=158%
	RPS14B_BIND	22	-0.522566	-3.11246	0	0	1835	tags=86%, list=30%, signal=124%
	PRE5_BIND	38	-0.410082	-3.09218	0	0	2793	tags=89%, list=46%, signal=165%
	RLI1_BIND	26	-0.460399	-3.08259	0	0	3270	tags=100%, list=54%, signal=217%
	HCR1_BIND	70	-0.253858	-3.07791	0	0	3482	tags=89%, list=58%, signal=207%
	SKI7_BIND	42	-0.398052	-3.05129	0	2.50254e-05	3270	tags=95%, list=54%, signal=206%
	NUCLEIC ACID TRANSPORT_BIO	46	-0.39414	-3.04971	0	2.49493e-05	3197	tags=93%, list=53%, signal=197%
	PROTEIN IMPORT INTO NUCLEUS_BIO	43	-0.36108	-3.04746	0	2.48737e-05	3197	tags=91%, list=53%, signal=191%
	PRT1_BIND	45	-0.348377	-3.04145	0	2.47986e-05	2230	tags=78%, list=37%, signal=122%
	RPL18A_BIND	29	-0.456345	-3.03834	0	2.47239e-05	1846	tags=83%, list=31%, signal=119%
	RRP4_BIND	20	-0.549368	-3.03406	0	2.46496e-05	2732	tags=100%, list=45%, signal=182%
	MEX67_BIND	38	-0.395186	-3.02581	0	2.45758e-05	2717	tags=89%, list=45%, signal=162%
	NOP16_BIND	30	-0.445737	-3.02512	0	2.45025e-05	2712	tags=93%, list=45%, signal=169%
	PUF6_BIND	82	-0.235973	-3.01176	0	2.44296e-05	2050	tags=71%, list=34%, signal=106%
	ARX1_BIND	57	-0.366079	-3.00984	0	2.43571e-05	2857	tags=89%, list=47%, signal=168%
	GCD11_BIND	61	-0.270728	-3.00588	0	2.4285e-05	2802	tags=80%, list=46%, signal=148%
	PRE7_BIND	24	-0.460246	-2.99964	0	2.42134e-05	3270	tags=100%, list=54%, signal=217%
	RPN11_BIND	43	-0.379837	-2.99694	0	2.41422e-05	3214	tags=93%, list=53%, signal=198%
	MRNA TRANSPORT_BIO	37	-0.417316	-2.99431	0	2.40714e-05	3130	tags=95%, list=52%, signal=195%
	LEO1_BIND	93	-0.186999	-2.98102	0	2.4001e-05	4292	tags=94%, list=71%, signal=319%
	IMD4_BIND	37	-0.387123	-2.97869	0	2.3931e-05	3270	tags=95%, list=54%, signal=205%
	RPL8B_BIND	112	-0.310374	-2.97864	0	2.38614e-05	1846	tags=71%, list=31%, signal=101%
	PAP2_BIND	45	-0.347014	-2.97416	0	2.37923e-05	2808	tags=87%, list=47%, signal=161%
	PUP2_BIND	37	-0.389157	-2.97249	0	2.37235e-05	3270	tags=95%, list=54%, signal=205%
	RNA LOCALIZATION_BIO	50	-0.374642	-2.97093	0	2.36551e-05	3197	tags=92%, list=53%, signal=194%
	NUCLEOBASE, NUCLEOSIDE, NUCLEOTIDE AND NUCLEIC ACID TRANSPORT_BIO	53	-0.335532	-2.97066	0	2.35872e-05	3197	tags=89%, list=53%, signal=187%
	NOC3_BIND	41	-0.371356	-2.96994	0	2.35196e-05	1749	tags=80%, list=29%, signal=113%
	RIBONUCLEOTIDE METABOLIC PROCESS_BIO	22	-0.48182	-2.9686	0	2.34524e-05	1019	tags=82%, list=17%, signal=98%
	EXONUCLEASE ACTIVITY, ACTIVE WITH EITHER RIBO- OR DEOXYRIBONUCLEIC ACIDS AND PRODUCING 5'-PHOSPHOMONOESTERS_MOL	25	-0.443565	-2.9636	0	2.33856e-05	2722	tags=92%, list=45%, signal=167%
	RPL4A_BIND	61	-0.301612	-2.96253	0	2.33191e-05	2025	tags=75%, list=34%, signal=112%
	PURINE RIBONUCLEOTIDE BIOSYNTHETIC PROCESS_BIO	20	-0.507145	-2.95925	0	2.32531e-05	1019	tags=85%, list=17%, signal=102%
	PRE6_BIND	40	-0.390443	-2.95056	0	2.31874e-05	3270	tags=95%, list=54%, signal=206%
	DBP10_BIND	26	-0.466552	-2.9496	0	2.31221e-05	879	tags=77%, list=15%, signal=90%
	NUP2_BIND	42	-0.349447	-2.93994	0	2.30571e-05	2872	tags=86%, list=48%, signal=162%
	PRP4_BIND	50	-0.311902	-2.93627	0	2.29925e-05	3149	tags=86%, list=52%, signal=178%
	RPL11A_BIND	27	-0.456264	-2.93105	0	2.29283e-05	1749	tags=81%, list=29%, signal=114%
	RRP8_BIND	58	-0.288376	-2.92719	0	2.28644e-05	1863	tags=71%, list=31%, signal=101%
	GAR1_BIND	22	-0.479205	-2.92355	0	2.28009e-05	1060	tags=77%, list=18%, signal=93%
	SUI3_BIND	28	-0.428002	-2.91167	0	2.27378e-05	2644	tags=89%, list=44%, signal=158%
	PRE4_BIND	25	-0.466652	-2.90509	0	2.2675e-05	2684	tags=92%, list=44%, signal=165%
	NIP1_BIND	31	-0.417243	-2.89314	0	2.26125e-05	3270	tags=97%, list=54%, signal=210%
	RPS19B_BIND	26	-0.472379	-2.88656	0	2.25504e-05	2259	tags=88%, list=37%, signal=141%
	EXONUCLEASE ACTIVITY_MOL	31	-0.417054	-2.88484	0	2.24886e-05	2722	tags=90%, list=45%, signal=164%
	RPL33B_BIND	22	-0.466832	-2.88175	0	2.24271e-05	1816	tags=82%, list=30%, signal=117%
	MRPL3_BIND	28	-0.458444	-2.88076	0	2.2366e-05	1339	tags=75%, list=22%, signal=96%
	RSM24_BIND	24	-0.453697	-2.87805	0	2.23053e-05	1040	tags=75%, list=17%, signal=90%
	RSM22_BIND	20	-0.50066	-2.87437	0	2.22448e-05	1352	tags=80%, list=22%, signal=103%
	RPA34_BIND	110	-0.18556	-2.86705	0	2.21847e-05	4214	tags=91%, list=70%, signal=296%
	RPN12_BIND	36	-0.363437	-2.8667	0	2.21249e-05	2878	tags=86%, list=48%, signal=164%
	RPL8A_BIND	81	-0.253237	-2.86002	0	2.20654e-05	2644	tags=77%, list=44%, signal=134%
	NUCLEAR MEMBRANE_CEL	43	-0.385886	-2.85448	0	2.20063e-05	3197	tags=93%, list=53%, signal=196%
	IMD3_BIND	55	-0.311966	-2.84918	0	2.19474e-05	3270	tags=89%, list=54%, signal=193%
	SPT15_BIND	56	-0.28132	-2.84501	0	2.18889e-05	3967	tags=95%, list=66%, signal=274%
	SKI3_BIND	54	-0.319959	-2.84254	0	2.18307e-05	3666	tags=94%, list=61%, signal=238%
	REGULATION OF TRANSLATION_BIO	21	-0.498051	-2.83369	0	2.17728e-05	2371	tags=90%, list=39%, signal=148%
	EXORIBONUCLEASE ACTIVITY_MOL	24	-0.438476	-2.83046	0	2.17152e-05	2722	tags=92%, list=45%, signal=166%
	SNU114_BIND	43	-0.345908	-2.83014	0	2.16579e-05	2711	tags=84%, list=45%, signal=151%
	RPS17B_BIND	53	-0.3014	-2.82655	0	2.16009e-05	1788	tags=70%, list=30%, signal=98%
	UTP9_BIND	33	-0.388006	-2.82524	0	2.15442e-05	819	tags=67%, list=14%, signal=77%
	KRI1_BIND	31	-0.397759	-2.82338	0	2.14878e-05	2987	tags=94%, list=49%, signal=184%
	DOM34_BIND	29	-0.387215	-2.81679	0	2.14317e-05	3711	tags=100%, list=61%, signal=258%
	RPS24B_BIND	51	-0.336407	-2.81567	0	2.13759e-05	1816	tags=73%, list=30%, signal=103%
	RTT109_BIND	92	-0.218863	-2.81249	0	2.13203e-05	3829	tags=88%, list=63%, signal=237%
	NUCLEAR PORE_CEL	38	-0.375897	-2.80833	0	2.12651e-05	3197	tags=92%, list=53%, signal=195%
	MRP4_BIND	20	-0.497359	-2.80069	0	2.12102e-05	1352	tags=80%, list=22%, signal=103%
	RPF1_BIND	32	-0.373054	-2.79928	0	2.11555e-05	789	tags=69%, list=13%, signal=79%
	NUCLEAR IMPORT_BIO	43	-0.36108	-2.79887	0	2.11011e-05	3197	tags=91%, list=53%, signal=191%
	DBP2_BIND	33	-0.38071	-2.79188	0	2.1047e-05	1749	tags=76%, list=29%, signal=106%
	AMINO ACID ACTIVATION_BIO	23	-0.445111	-2.78653	0	2.09932e-05	2407	tags=87%, list=40%, signal=144%
	HIR2_BIND	83	-0.204119	-2.7848	0	2.09396e-05	4296	tags=94%, list=71%, signal=322%
	ISW1_BIND	75	-0.200863	-2.77773	0	2.08863e-05	3965	tags=89%, list=66%, signal=257%
	HTA1_BIND	113	-0.20885	-2.77592	0	2.08333e-05	4251	tags=93%, list=70%, signal=308%
	SNT309_BIND	58	-0.303253	-2.77534	0	2.07806e-05	3785	tags=95%, list=63%, signal=252%
	PURINE RIBONUCLEOTIDE METABOLIC PROCESS_BIO	22	-0.48182	-2.77262	0	2.07281e-05	1019	tags=82%, list=17%, signal=98%
	SMALL NUCLEAR RIBONUCLEOPROTEIN COMPLEX_CEL	51	-0.301399	-2.77238	0	2.06759e-05	2668	tags=80%, list=44%, signal=143%
	DNA-DIRECTED RNA POLYMERASE II, HOLOENZYME_CEL	64	-0.253737	-2.76841	0	2.0624e-05	4286	tags=97%, list=71%, signal=331%
	TFG2_BIND	60	-0.260694	-2.75834	0	2.05723e-05	3633	tags=90%, list=60%, signal=224%
	RPT1_BIND	51	-0.315494	-2.75162	0	2.05208e-05	2878	tags=82%, list=48%, signal=156%
	RIBONUCLEOTIDE BIOSYNTHETIC PROCESS_BIO	20	-0.507145	-2.74893	0	2.04697e-05	1019	tags=85%, list=17%, signal=102%
	RPN8_BIND	47	-0.329534	-2.74788	0	2.04187e-05	2809	tags=83%, list=47%, signal=154%
	ATP-DEPENDENT HELICASE ACTIVITY_MOL	36	-0.365879	-2.74489	0	2.03681e-05	3062	tags=92%, list=51%, signal=185%
	RPO26_BIND	49	-0.304632	-2.74454	0	2.03177e-05	3633	tags=94%, list=60%, signal=234%
	NIC96_BIND	21	-0.48436	-2.73137	0	4.07792e-05	2717	tags=95%, list=45%, signal=173%
	RPT3_BIND	59	-0.302481	-2.72672	0	4.06787e-05	2878	tags=81%, list=48%, signal=154%
	DRS1_BIND	45	-0.335276	-2.72618	0	4.05788e-05	696	tags=64%, list=12%, signal=72%
	RPL12A_BIND	32	-0.367775	-2.72575	0	4.04793e-05	1749	tags=78%, list=29%, signal=109%
	RPS14A_BIND	40	-0.322777	-2.7164	0	4.03803e-05	3270	tags=90%, list=54%, signal=195%
	POP8_BIND	57	-0.283969	-2.71421	0	4.02819e-05	3104	tags=86%, list=51%, signal=175%
	LGE1_BIND	146	-0.234201	-2.71342	0	4.01838e-05	3958	tags=92%, list=66%, signal=260%
	RPS17A_BIND	30	-0.387204	-2.70954	0	4.00863e-05	1835	tags=80%, list=30%, signal=114%
	RPC19_BIND	26	-0.415045	-2.70131	0	3.99893e-05	854	tags=69%, list=14%, signal=80%
	PORE COMPLEX_CEL	38	-0.375897	-2.70128	0	3.98927e-05	3197	tags=92%, list=53%, signal=195%
	TRICARBOXYLIC ACID CYCLE INTERMEDIATE METABOLIC PROCESS_BIO	20	-0.474454	-2.68562	0	3.97965e-05	1337	tags=80%, list=22%, signal=102%
	PROTEASOME REGULATORY PARTICLE (SENSU EUKARYOTA)_CEL	20	-0.480172	-2.68164	0	3.97009e-05	2809	tags=95%, list=47%, signal=177%
	PRE3_BIND	30	-0.378844	-2.67471	0	3.96057e-05	2793	tags=87%, list=46%, signal=161%
	DIS3_BIND	22	-0.460243	-2.67264	0	3.95109e-05	1798	tags=82%, list=30%, signal=116%
	RPL6B_BIND	86	-0.287471	-2.67144	0	3.94166e-05	1963	tags=69%, list=33%, signal=100%
	MOG1_BIND	88	-0.175494	-2.67127	0	3.93228e-05	4706	tags=98%, list=78%, signal=437%
	RPS6A_BIND	90	-0.274903	-2.66878	0	3.92294e-05	2050	tags=68%, list=34%, signal=101%
	SDS3_BIND	149	-0.122727	-2.66433	0	3.91364e-05	3907	tags=83%, list=65%, signal=230%
	ECM29_BIND	40	-0.341007	-2.66195	0	3.90439e-05	2809	tags=85%, list=47%, signal=158%
	RPS2_BIND	25	-0.419189	-2.65608	0	3.89518e-05	2293	tags=84%, list=38%, signal=135%
	RRS1_BIND	41	-0.337501	-2.6399	0	3.88601e-05	3270	tags=93%, list=54%, signal=201%
	SLX9_BIND	84	-0.230855	-2.63443	0	5.85073e-05	4371	tags=96%, list=72%, signal=345%
	CSL4_BIND	27	-0.400925	-2.62258	0	9.9517e-05	2431	tags=85%, list=40%, signal=142%
	MRP51_BIND	37	-0.380863	-2.6185	0	0.000118349	1352	tags=70%, list=22%, signal=90%
	SUI1_BIND	20	-0.491969	-2.61397	0	0.000118074	2684	tags=95%, list=44%, signal=171%
	TIF1_BIND	70	-0.236767	-2.60796	0	0.000137002	3694	tags=90%, list=61%, signal=229%
	ENP1_BIND	26	-0.423261	-2.60665	0	0.000136684	1706	tags=81%, list=28%, signal=112%
	RPL9A_BIND	50	-0.308995	-2.6016	0	0.000153081	1816	tags=68%, list=30%, signal=96%
	CHROMATIN ASSEMBLY OR DISASSEMBLY_BIO	54	-0.253868	-2.58422	0	0.00022385	3865	tags=91%, list=64%, signal=250%
	RIBONUCLEASE ACTIVITY_MOL	43	-0.306231	-2.57707	0	0.000223334	2722	tags=84%, list=45%, signal=151%
	NUP159_BIND	33	-0.362652	-2.57496	0	0.000222821	3860	tags=100%, list=64%, signal=276%
	LEA1_BIND	113	-0.22609	-2.57381	0	0.00022231	3979	tags=91%, list=66%, signal=262%
	REGULATION OF BIOSYNTHETIC PROCESS_BIO	22	-0.440158	-2.56407	0	0.000240697	2371	tags=86%, list=39%, signal=142%
	EXORIBONUCLEASE ACTIVITY, PRODUCING 5'-PHOSPHOMONOESTERS_MOL	24	-0.438476	-2.55514	0	0.000276443	2722	tags=92%, list=45%, signal=166%
	CLB2_BIND	64	-0.231931	-2.55261	0	0.000275813	4522	tags=98%, list=75%, signal=388%
	SLS1_BIND	30	-0.357529	-2.55069	0	0.000275187	2717	tags=87%, list=45%, signal=157%
	REGULATION OF CELLULAR BIOSYNTHETIC PROCESS_BIO	22	-0.440158	-2.54663	0	0.000274563	2371	tags=86%, list=39%, signal=142%
	SKI6_BIND	25	-0.433373	-2.54322	0	0.000313999	3104	tags=96%, list=51%, signal=197%
	RPT2_BIND	33	-0.363458	-2.54149	0	0.00031329	2809	tags=85%, list=47%, signal=158%
	AEP3_BIND	30	-0.359983	-2.53572	0	0.000331523	2566	tags=83%, list=43%, signal=144%
	LTV1_BIND	60	-0.235037	-2.52354	0	0.000349559	3860	tags=92%, list=64%, signal=252%
	MSM1_BIND	26	-0.388731	-2.52026	0	0.000348775	2717	tags=88%, list=45%, signal=160%
	UME6_BIND	134	-0.169568	-2.51971	0	0.000347995	4058	tags=89%, list=67%, signal=265%
	SUS1_BIND	70	-0.208914	-2.51226	0	0.000363947	3583	tags=86%, list=59%, signal=208%
	RPC82_BIND	27	-0.395479	-2.51213	0	0.000363136	1168	tags=70%, list=19%, signal=87%
	RNA SPLICING, VIA TRANSESTERIFICATION REACTIONS WITH BULGED ADENOSINE AS NUCLEOPHILE_BIO	66	-0.233023	-2.50612	0	0.000362329	3886	tags=91%, list=64%, signal=252%
	SUI2_BIND	52	-0.282394	-2.50423	0	0.000361526	3669	tags=94%, list=61%, signal=238%
	PAF1_BIND	71	-0.245605	-2.49984	0	0.000380283	3785	tags=90%, list=63%, signal=239%
	NUCLEOBASE METABOLIC PROCESS_BIO	23	-0.40699	-2.497	0	0.000415685	1648	tags=78%, list=27%, signal=107%
	KRS1_DAMP_SGA	54	-0.244074	-2.49687	0	0.000414769	2174	tags=69%, list=36%, signal=106%
	PRE2_BIND	32	-0.348601	-2.49475	0	0.000432919	3270	tags=91%, list=54%, signal=197%
	PPH3_BIND	65	-0.227891	-2.49031	0	0.000450637	4048	tags=92%, list=67%, signal=277%
	DCC1_BIND	124	-0.192804	-2.48673	0	0.000449651	4438	tags=94%, list=74%, signal=349%
	RPL23A_BIND	30	-0.365506	-2.4861	0	0.000448669	3270	tags=93%, list=54%, signal=203%
	RPS9A_BIND	28	-0.381102	-2.48358	0	0.000447692	1835	tags=75%, list=30%, signal=107%
	THP2_BIND	82	-0.235561	-2.48309	0	0.000463849	4232	tags=96%, list=70%, signal=318%
	RPS11B_SGA	56	-0.245491	-2.48285	0	0.000462843	3262	tags=84%, list=54%, signal=181%
	RPN5_BIND	32	-0.342056	-2.4728	0	0.000461841	3270	tags=91%, list=54%, signal=197%
	ARP4_BIND	50	-0.275851	-2.46747	0	0.000460843	4078	tags=96%, list=68%, signal=293%
	RPS30A_BIND	63	-0.257986	-2.46344	0	0.00045985	3634	tags=90%, list=60%, signal=225%
	RPP2B_BIND	74	-0.233047	-2.45902	0	0.000458861	3494	tags=85%, list=58%, signal=200%
	SSF1_BIND	80	-0.273247	-2.45609	0	0.000457877	3149	tags=85%, list=52%, signal=175%
	SPT5_BIND	46	-0.281273	-2.45419	0	0.000456896	4156	tags=98%, list=69%, signal=312%
	CKB2_BIND	112	-0.195096	-2.45382	0	0.00045592	4343	tags=94%, list=72%, signal=328%
	PRE10_BIND	38	-0.325182	-2.43835	0	0.000487925	3490	tags=92%, list=58%, signal=217%
	RSA3_BIND	24	-0.389887	-2.43156	0	0.000505456	3693	tags=100%, list=61%, signal=257%
	UBX4_BIND	36	-0.316109	-2.42058	0	0.000539478	3693	tags=94%, list=61%, signal=242%
	SRO9_BIND	75	-0.223058	-2.41473	0	0.000553632	3862	tags=89%, list=64%, signal=245%
	MED1_BIND	132	-0.146007	-2.41399	0	0.000552461	4325	tags=91%, list=72%, signal=314%
	DED81_BIND	46	-0.287175	-2.40561	0	0.000551296	3559	tags=91%, list=59%, signal=221%
	RPL33A_BIND	21	-0.448205	-2.40377	0	0.000583603	1846	tags=81%, list=31%, signal=116%
	MRNA-BINDING (HNRNP) PROTEIN IMPORT INTO NUCLEUS_BIO	26	-0.378857	-2.3994	0	0.000603524	3197	tags=92%, list=53%, signal=195%
	HELICASE ACTIVITY_MOL	67	-0.224995	-2.39859	0	0.000602259	3747	tags=90%, list=62%, signal=234%
	PRP6_BIND	25	-0.383408	-2.39445	0	0.00063371	2214	tags=80%, list=37%, signal=126%
	RRNA TRANSPORT_BIO	23	-0.379659	-2.391	0	0.000665075	3130	tags=91%, list=52%, signal=189%
	RNA SPLICING FACTOR ACTIVITY, TRANSESTERIFICATION MECHANISM_MOL	31	-0.341689	-2.38835	0	0.000680893	3733	tags=97%, list=62%, signal=252%
	SPT16_BIND	67	-0.235932	-2.38824	0	0.000679477	4383	tags=97%, list=73%, signal=350%
	SMD2_BIND	35	-0.324529	-2.38649	0	0.000678067	3401	tags=91%, list=56%, signal=208%
	ATP23_BIND	55	-0.260159	-2.38538	0	0.000712922	2158	tags=69%, list=36%, signal=107%
	NOG2_BIND	36	-0.339167	-2.37902	0	0.000764262	4002	tags=100%, list=66%, signal=295%
	CTK1_BIND	87	-0.191296	-2.3765	0	0.000779918	3779	tags=85%, list=63%, signal=224%
	RPN3_BIND	43	-0.302925	-2.37515	0	0.000813452	2809	tags=84%, list=47%, signal=155%
	RTC6_BIND	50	-0.241118	-2.36969	0	0.000826011	3443	tags=86%, list=57%, signal=199%
	CKA1_BIND	75	-0.215581	-2.3692	0	0.000824319	4200	tags=93%, list=70%, signal=303%
	MDR1_BIND	23	-0.390938	-2.36709	0	0.000841687	1757	tags=78%, list=29%, signal=110%
	MRNA 3'-END PROCESSING_BIO	26	-0.356336	-2.36583	0	0.000839969	3589	tags=96%, list=59%, signal=236%
	BRE2_BIND	103	-0.176362	-2.36413	0	0.000838259	4138	tags=90%, list=69%, signal=282%
	RPL8A_SGA	79	-0.162329	-2.36189	0	0.000836555	3248	tags=77%, list=54%, signal=165%
	NUCLEAR MRNA SPLICING, VIA SPLICEOSOME_BIO	66	-0.233023	-2.35782	0	0.000834858	3886	tags=91%, list=64%, signal=252%
	NUCLEAR PORE ORGANIZATION AND BIOGENESIS_BIO	24	-0.38695	-2.34776	0	0.00089647	2829	tags=88%, list=47%, signal=164%
	POB3_BIND	43	-0.301975	-2.33902	0	0.000991129	3861	tags=95%, list=64%, signal=263%
	NMD5_BIND	41	-0.31233	-2.33665	0	0.00102337	2708	tags=83%, list=45%, signal=149%
	SRB4_BIND	23	-0.373025	-2.33443	0	0.00103921	3794	tags=100%, list=63%, signal=268%
	RPL27B_BIND	34	-0.334915	-2.33135	0	0.00103713	3559	tags=94%, list=59%, signal=228%
	ACETYL-COA METABOLIC PROCESS_BIO	25	-0.355137	-2.33063	0	0.00103505	1401	tags=72%, list=23%, signal=93%
	RPL31A_BIND	24	-0.394424	-2.32994	0	0.00105055	2147	tags=83%, list=36%, signal=129%
	RPC34_BIND	21	-0.413802	-2.32691	0	0.00109657	725	tags=67%, list=12%, signal=76%
	PROTEIN EXPORT FROM NUCLEUS_BIO	28	-0.360982	-2.3202	0	0.00118286	2847	tags=86%, list=47%, signal=161%
	RPS23A_BIND	32	-0.318307	-2.31494	0	0.00123082	2127	tags=75%, list=35%, signal=115%
	RNA SPLICING, VIA TRANSESTERIFICATION REACTIONS_BIO	66	-0.233023	-2.31345	0	0.00126175	3886	tags=91%, list=64%, signal=252%
	RPN6_BIND	72	-0.249451	-2.31052	0	0.00129037	3600	tags=88%, list=60%, signal=214%
	PRP39_BIND	22	-0.385101	-2.31009	0	0.00128782	3721	tags=100%, list=62%, signal=260%
	DIB1_BIND	28	-0.351309	-2.30685	0	0.00131808	2400	tags=79%, list=40%, signal=130%
	SUP35_BIND	64	-0.241012	-2.30639	0	0.00131549	2303	tags=69%, list=38%, signal=110%
	RPN7_BIND	37	-0.295759	-2.30614	0	0.00131291	3270	tags=86%, list=54%, signal=188%
	TRANSCRIPTION FROM RNA POLYMERASE III PROMOTER_BIO	32	-0.324278	-2.30111	0	0.00134238	2005	tags=75%, list=33%, signal=112%
	RPT6_BIND	63	-0.270059	-2.2999	0	0.00133975	2838	tags=78%, list=47%, signal=145%
	PRP46_BIND	24	-0.387547	-2.29741	0	0.00135047	2668	tags=88%, list=44%, signal=156%
	NUCLEASE ACTIVITY_MOL	61	-0.215414	-2.29333	0	0.0014264	2722	tags=75%, list=45%, signal=136%
	EFB1_BIND	23	-0.374522	-2.29261	0	0.00142362	3785	tags=100%, list=63%, signal=267%
	LOS1_BIND	41	-0.286577	-2.28396	0	0.00155312	2049	tags=71%, list=34%, signal=106%
	DBP9_BIND	25	-0.380404	-2.28325	0	0.00156556	592	tags=64%, list=10%, signal=71%
	RNA 3'-END PROCESSING_BIO	26	-0.356336	-2.28283	0	0.00156253	3589	tags=96%, list=59%, signal=236%
	YHC1_BIND	21	-0.390757	-2.28148	0	0.00155951	2650	tags=86%, list=44%, signal=152%
	PIH1_BIND	56	-0.233733	-2.2722	0	0.00162098	2219	tags=71%, list=37%, signal=112%
	RPG1_BIND	32	-0.312935	-2.26717	0	0.00164705	2750	tags=81%, list=46%, signal=148%
	DBP5_BIND	30	-0.323146	-2.26614	0	0.00165946	3845	tags=97%, list=64%, signal=265%
	TUF1_BIND	42	-0.268729	-2.24721	0	0.00181056	3482	tags=88%, list=58%, signal=207%
	DHH1_BIND	32	-0.317091	-2.24131	0	0.00185088	3619	tags=94%, list=60%, signal=233%
	CAF130_BIND	20	-0.391618	-2.23755	0	0.00187935	3240	tags=95%, list=54%, signal=204%
	MRP13_BIND	23	-0.373044	-2.23662	0	0.00189189	1352	tags=70%, list=22%, signal=89%
	RPB5_BIND	40	-0.283789	-2.23525	0	0.00188829	3633	tags=93%, list=60%, signal=231%
	RPC40_BIND	42	-0.265709	-2.23492	0	0.00188471	3943	tags=95%, list=65%, signal=273%
	HDA2_BIND	46	-0.250666	-2.23414	0	0.00188114	4361	tags=98%, list=72%, signal=350%
	RPS30B_SGA	45	-0.280488	-2.2307	0	0.00192342	3771	tags=93%, list=62%, signal=247%
	RRNA EXPORT FROM NUCLEUS_BIO	23	-0.379659	-2.22788	0	0.00191979	3130	tags=91%, list=52%, signal=189%
	PAP1_BIND	24	-0.350684	-2.21949	0	0.0021102	3270	tags=92%, list=54%, signal=199%
	PTA1_BIND	37	-0.300704	-2.21826	0	0.00212166	3559	tags=92%, list=59%, signal=223%
	CDC5_9H_DN	109	-0.233392	-2.21794	0	0.00211768	1741	tags=65%, list=29%, signal=90%
	SRP1_BIND	76	-0.171617	-2.21686	0	0.00213059	3491	tags=82%, list=58%, signal=191%
	UTP7_BIND	23	-0.380655	-2.21659	0	0.00212661	606	tags=65%, list=10%, signal=72%
	ADA2_SGA	124	-0.125659	-2.21385	0	0.00219523	3797	tags=82%, list=63%, signal=217%
	PRP31_BIND	22	-0.394673	-2.20554	0	0.00225678	2668	tags=86%, list=44%, signal=154%
	SME1_BIND	22	-0.393667	-2.20297	0	0.00226731	2650	tags=86%, list=44%, signal=153%
	RPL13A_BIND	46	-0.261976	-2.20287	0	0.00226311	3270	tags=87%, list=54%, signal=188%
	BLM10_BIND	64	-0.228823	-2.20159	0	0.00227368	3645	tags=88%, list=60%, signal=219%
	STO1_BIND	62	-0.243226	-2.20041	0	0.00226948	3884	tags=94%, list=64%, signal=260%
	PROTEIN TRANSPORTER ACTIVITY_MOL	35	-0.30719	-2.19517	0	0.00235688	2384	tags=77%, list=39%, signal=127%
	RTT103_BIND	155	-0.152805	-2.19437	0	0.00235254	4343	tags=91%, list=72%, signal=316%
	TRANSCRIPTION FROM RNA POLYMERASE I PROMOTER_BIO	30	-0.313196	-2.19392	0	0.00234822	1642	tags=70%, list=27%, signal=96%
	ESA1_BIND	29	-0.32612	-2.18853	0	0.00242176	4078	tags=100%, list=68%, signal=307%
	RPS24A_BIND	82	-0.217575	-2.18691	0	0.00243416	4234	tags=94%, list=70%, signal=310%
	FIP1_BIND	22	-0.365526	-2.18687	0.01	0.00242971	3144	tags=91%, list=52%, signal=189%
	CHD1_BIND	101	-0.18243	-2.18034	0	0.00253107	3958	tags=88%, list=66%, signal=252%
	ELP6_BIND	115	-0.153706	-2.18009	0	0.00252646	3834	tags=83%, list=64%, signal=224%
	NSP1_BIND	24	-0.367414	-2.176	0	0.00256325	2910	tags=88%, list=48%, signal=168%
	CBF5_BIND	53	-0.261195	-2.17391	0	0.0025894	2805	tags=81%, list=46%, signal=150%
	TIF4632_BIND	32	-0.312189	-2.17389	0	0.00258471	2719	tags=81%, list=45%, signal=147%
	PRP8_BIND	41	-0.276966	-2.17089	0	0.0026277	4155	tags=98%, list=69%, signal=311%
	MSK1_BIND	45	-0.255708	-2.17062	0	0.00263663	3733	tags=91%, list=62%, signal=237%
	RNA SPLICING_BIO	84	-0.222629	-2.1689	0	0.00267421	2822	tags=75%, list=47%, signal=139%
	ACE2_YEAST_UP	33	-0.305936	-2.16644	0	0.00271186	1584	tags=70%, list=26%, signal=94%
	PMT5_P5-571_UP	27	-0.325921	-2.16617	0	0.00270699	1961	tags=78%, list=32%, signal=115%
	NLS-BEARING SUBSTRATE IMPORT INTO NUCLEUS_BIO	24	-0.372443	-2.16425	0	0.00276455	3197	tags=92%, list=53%, signal=194%
	DAM1-9_SGA	70	-0.205278	-2.16022	0	0.00280233	4419	tags=96%, list=73%, signal=353%
	BUD13_BIND	84	-0.189132	-2.16006	0	0.00279733	3804	tags=87%, list=63%, signal=232%
	RPS16B_BIND	44	-0.272569	-2.15781	0	0.00284883	2260	tags=73%, list=37%, signal=115%
	PUP1_BIND	31	-0.325865	-2.15562	0	0.002927	3270	tags=90%, list=54%, signal=196%
	CSI1_BIND	22	-0.350161	-2.14961	0	0.00302438	3240	tags=91%, list=54%, signal=196%
	IRA2_BIND	139	-0.151091	-2.14606	0	0.00306306	4292	tags=90%, list=71%, signal=304%
	NMD2_BIND	59	-0.214627	-2.1376	0	0.00333824	3905	tags=90%, list=65%, signal=252%
	PUF4_BIND	63	-0.205238	-2.1361	0	0.00336358	3478	tags=84%, list=58%, signal=196%
	YRB1-51_SGA	60	-0.204314	-2.13421	0	0.00340287	3564	tags=83%, list=59%, signal=201%
	ADA2_BIND	53	-0.249738	-2.13	0	0.00352583	3852	tags=91%, list=64%, signal=248%
	ELECTRON CARRIER ACTIVITY_MOL	29	-0.301452	-2.12554	0	0.00363597	1002	tags=69%, list=17%, signal=82%
	SNF5_SGA	49	-0.222998	-2.1185	0	0.00375672	4020	tags=92%, list=67%, signal=273%
	SIN4_BIND	53	-0.221555	-2.11099	0	0.0039282	3794	tags=89%, list=63%, signal=237%
	RPS28B_SGA	63	-0.205486	-2.10787	0	0.00394982	3094	tags=79%, list=51%, signal=161%
	SPLICEOSOME_CEL	46	-0.265574	-2.10771	0	0.00394293	3886	tags=93%, list=64%, signal=260%
	RPA190_BIND	31	-0.313602	-2.10474	0	0.00396435	2718	tags=84%, list=45%, signal=152%
	TRANSLATIONAL ELONGATION_BIO	20	-0.378673	-2.10461	0	0.00395745	3089	tags=95%, list=51%, signal=194%
	EAF7_BIND	94	-0.165625	-2.09815	0	0.00406728	4876	tags=98%, list=81%, signal=501%
	CLF1_BIND	22	-0.350337	-2.09613	0.01	0.00410252	2825	tags=86%, list=47%, signal=162%
	CKA2_BIND	89	-0.192518	-2.09339	0	0.00413935	4413	tags=94%, list=73%, signal=346%
	SMB1_BIND	28	-0.335283	-2.08763	0	0.00431835	2668	tags=82%, list=44%, signal=147%
	PHB1_BIND	31	-0.294069	-2.07974	0	0.00460831	2986	tags=84%, list=49%, signal=165%
	SHS1_SGA	102	-0.137537	-2.07925	0	0.00460038	4958	tags=97%, list=82%, signal=534%
	TEF2_BIND	75	-0.197556	-2.07213	0	0.00477001	4295	tags=93%, list=71%, signal=320%
	RPS18A_BIND	25	-0.325226	-2.06368	0	0.00495235	2188	tags=76%, list=36%, signal=119%
	PBP1_BIND	41	-0.257326	-2.06253	0	0.00498672	4292	tags=98%, list=71%, signal=335%
	CDC33_BIND	50	-0.231775	-2.06219	0	0.00499223	3862	tags=90%, list=64%, signal=248%
	RPC31_BIND	20	-0.366545	-2.06132	0	0.00498371	725	tags=65%, list=12%, signal=74%
	SMX3_BIND	28	-0.300851	-2.05865	0	0.00504642	2650	tags=79%, list=44%, signal=139%
	LRP1_BIND	138	-0.163374	-2.05526	0	0.0051691	2516	tags=67%, list=42%, signal=113%
	LSM2_BIND	21	-0.358727	-2.04815	0.00840336	0.00538659	2712	tags=86%, list=45%, signal=155%
	PRP19_BIND	32	-0.289266	-2.04412	0	0.0055174	2808	tags=81%, list=47%, signal=151%
	RSE1_BIND	36	-0.286802	-2.04386	0	0.00550806	2668	tags=78%, list=44%, signal=139%
	RXT3_BIND	59	-0.200169	-2.04137	0	0.00556974	3905	tags=90%, list=65%, signal=252%
	MIS1_BIND	45	-0.23173	-2.04111	0	0.00557555	3646	tags=89%, list=60%, signal=223%
	NOP6_BIND	26	-0.354868	-2.0397	0.0123457	0.00560575	1827	tags=77%, list=30%, signal=110%
	YKR104W_SGA	57	-0.220558	-2.03805	0	0.00566056	3852	tags=89%, list=64%, signal=245%
	NUP170_BIND	38	-0.255012	-2.03752	0	0.00566414	2867	tags=79%, list=47%, signal=149%
	NUP49_BIND	20	-0.38047	-2.03567	0.0196078	0.00572467	2920	tags=90%, list=48%, signal=174%
	CDC6-1_SGA	53	-0.212542	-2.03434	0	0.00575604	3845	tags=89%, list=64%, signal=242%
	RPL40B_BIND	54	-0.185985	-2.03427	0	0.00574643	4774	tags=98%, list=79%, signal=465%
	RFC1_BIND	25	-0.325301	-2.03254	0	0.00581558	3482	tags=92%, list=58%, signal=217%
	MMS4_BIND	59	-0.204452	-2.03243	0	0.00581767	3905	tags=88%, list=65%, signal=247%
	RPB8_BIND	42	-0.255954	-2.03024	0	0.00586211	3238	tags=86%, list=54%, signal=184%
	LSG1_BIND	21	-0.357469	-2.02904	0	0.00590962	1709	tags=76%, list=28%, signal=106%
	NUP120_BIND	52	-0.22583	-2.02311	0	0.0061312	4200	tags=94%, list=70%, signal=307%
	LIGASE ACTIVITY_MOL	108	-0.150122	-2.02141	0	0.00614937	2849	tags=70%, list=47%, signal=131%
	SNT309_SGA	109	-0.131386	-2.01647	0	0.00626576	3619	tags=81%, list=60%, signal=198%
	MRP49_BIND	50	-0.234048	-2.01612	0	0.00625544	1621	tags=60%, list=27%, signal=81%

## Sheet: GSEA negative correlation 60min
	NAME	ES	NES	NOM p-val	FDR q-val	RANK AT MAX	LEADING EDGE
	YAK1_H_UP	0.461351	4.59773	0	0	1873	tags=69%, list=31%, signal=93%
	OPAQUE_2_UP	0.479226	4.54134	0	0	936	tags=46%, list=16%, signal=52%
	SWI4SWI6_UP	0.434984	4.32403	0	0	1294	tags=52%, list=21%, signal=62%
	KETOCONAZOLE_UP	0.486853	4.27109	0	0	793	tags=48%, list=13%, signal=53%
	CDC5_7H_UP	0.434156	4.23262	0	0	1891	tags=64%, list=31%, signal=87%
	YPG VS YPD UP	0.424265	4.14113	0	0	1068	tags=45%, list=18%, signal=51%
	UPC2-G648D_UP	0.738245	3.98933	0	0	775	tags=78%, list=13%, signal=89%
	UP FE STARVATION	0.421667	3.98208	0	0	1428	tags=54%, list=24%, signal=68%
	CDC5_9H_UP	0.472213	3.91283	0	0	1423	tags=59%, list=24%, signal=76%
	RHE90_UP	0.433232	3.9037	0	0	1063	tags=48%, list=18%, signal=57%
	HYPHAE_SPIDER_UP	0.437974	3.82367	0	0	1909	tags=66%, list=32%, signal=93%
	PSEUDOMONAS_DN	0.485078	3.71244	0	0	1473	tags=61%, list=24%, signal=80%
	GLD_UP	0.401281	3.70567	0	0	1352	tags=48%, list=22%, signal=59%
	UP IN SFL2	0.547301	3.6544	0	0	1112	tags=64%, list=18%, signal=78%
	Up-regulated in response to 20 min hypoxia (Sellam et al.) (3)	0.363576	3.64823	0	0	2261	tags=64%, list=37%, signal=95%
	BIOFILMBATCH_UP	0.410776	3.61441	0	0	889	tags=43%, list=15%, signal=49%
	OPAQUE_UP	0.407689	3.59477	0	0	968	tags=41%, list=16%, signal=47%
	BMDM PHAGOCYTOSIS_UP	0.350773	3.52271	0	0	1210	tags=42%, list=20%, signal=49%
	HYPHAE_FBS_37_UP	0.557228	3.48733	0	0	1162	tags=61%, list=19%, signal=75%
	CAMAC:T6 DOWN	0.392031	3.4674	0	0	1762	tags=58%, list=29%, signal=79%
	CAMAC:T9 UP	0.485051	3.46006	0	0	725	tags=39%, list=12%, signal=44%
	DOWN IN SFL1	0.461879	3.35552	0	0	1322	tags=55%, list=22%, signal=70%
	UPC2_UP	0.359397	3.34608	0	0	1031	tags=42%, list=17%, signal=48%
	COPPER_DOWN	0.35362	3.30633	0	0	1359	tags=48%, list=23%, signal=59%
	EFG1_HYPHAE_DN	0.58495	3.29926	0	0	1352	tags=70%, list=22%, signal=90%
	CDC5_4H_UP	0.359669	3.28053	0	0	1989	tags=61%, list=33%, signal=87%
	SCH9-DO_HPX	0.463847	3.25725	0	0	1056	tags=45%, list=18%, signal=54%
	MED31_DN	0.408308	3.19251	0	0	810	tags=40%, list=13%, signal=45%
	HYPOXIA_SYNNOTT_UP (1)	0.343859	3.1814	0	0	1368	tags=46%, list=23%, signal=57%
	ERGOSTEROL BIOSYNTHETIC PROCESS_BIO	0.614582	3.07541	0	0	702	tags=65%, list=12%, signal=74%
	SCH9-UP_NORMOX	0.476888	3.01087	0	4.25971e-05	1494	tags=64%, list=25%, signal=85%
	PWY3B3-3_PATH	0.662613	3.00681	0	4.1266e-05	702	tags=71%, list=12%, signal=81%
	SAK1-UP	0.308982	2.98099	0	4.00155e-05	2220	tags=58%, list=37%, signal=87%
	CLA30_DN	0.413464	2.97838	0	3.88386e-05	672	tags=33%, list=11%, signal=37%
	ZAP1_DN	0.321938	2.96224	0	7.59911e-05	1534	tags=44%, list=25%, signal=56%
	VESICLE-MEDIATED TRANSPORT_BIO	0.333031	2.93726	0	7.38802e-05	3489	tags=89%, list=58%, signal=203%
	ERV25_BIND	0.417423	2.92273	0	8.98188e-05	2544	tags=80%, list=42%, signal=136%
	ERGOSTEROL METABOLIC PROCESS_BIO	0.592227	2.91906	0	8.74551e-05	702	tags=63%, list=12%, signal=71%
	OXIDOREDUCTASE ACTIVITY, OXIDIZING METAL IONS_MOL	0.615803	2.8968	0	0.000102364	759	tags=55%, list=13%, signal=62%
	ENDOPLASMIC RETICULUM_CEL	0.324699	2.8866	0	0.000116545	2413	tags=66%, list=40%, signal=106%
	SFL2-CHIPSEQ	0.325602	2.88362	0	0.000113702	1420	tags=44%, list=24%, signal=56%
	SECRETORY PATHWAY_BIO	0.337318	2.86994	0	0.000142761	2646	tags=74%, list=44%, signal=128%
	IFA38_BIND	0.411439	2.84461	0	0.00021684	2134	tags=68%, list=35%, signal=104%
	CARBOHYDRATE TRANSPORT_BIO	0.546837	2.82748	0	0.000226968	1130	tags=60%, list=19%, signal=73%
	DOWN HAP43-BPS	0.312722	2.81566	0	0.000251525	1550	tags=48%, list=26%, signal=63%
	SECRETION BY CELL_BIO	0.328984	2.81532	0	0.000246057	2646	tags=73%, list=44%, signal=127%
	SECRETION_BIO	0.328984	2.80657	0	0.00025499	2646	tags=73%, list=44%, signal=127%
	INTEGRAL TO PLASMA MEMBRANE_CEL	0.448562	2.80594	0	0.000249678	1739	tags=58%, list=29%, signal=81%
	PLASMA MEMBRANE PART_CEL	0.406589	2.80382	0	0.000244582	1763	tags=57%, list=29%, signal=79%
	INTRINSIC TO PLASMA MEMBRANE_CEL	0.44445	2.794	0	0.000293037	1457	tags=53%, list=24%, signal=69%
	GOLGI VESICLE TRANSPORT_BIO	0.351864	2.79147	0	0.000300336	2630	tags=76%, list=44%, signal=132%
	STEROL BIOSYNTHETIC PROCESS_BIO	0.529821	2.78402	0	0.000320068	702	tags=55%, list=12%, signal=62%
	CARBOHYDRATE TRANSPORTER ACTIVITY_MOL	0.545899	2.77959	0	0.000326644	1130	tags=59%, list=19%, signal=73%
	SUGAR TRANSPORTER ACTIVITY_MOL	0.575899	2.77012	0	0.000357557	1130	tags=63%, list=19%, signal=77%
	HGT4_UP	0.510571	2.76831	0	0.000351056	562	tags=42%, list=9%, signal=47%
	IRON ION TRANSPORT_BIO	0.550706	2.75133	0	0.000404412	759	tags=46%, list=13%, signal=53%
	CICLOPIROX_OLAMINE_UP	0.457793	2.74905	0	0.000397317	300	tags=28%, list=5%, signal=30%
	RAS1_YEAST_UP	0.404859	2.73537	0	0.000436459	1368	tags=54%, list=23%, signal=69%
	OXIDOREDUCTASE ACTIVITY_MOL	0.296731	2.71831	0	0.000519698	957	tags=30%, list=16%, signal=34%
	PLASMA MEMBRANE_CEL	0.29779	2.71671	0	0.000522077	1780	tags=46%, list=29%, signal=62%
	RIM101_NRG1_DN	0.308059	2.7104	0	0.000546204	2030	tags=56%, list=34%, signal=82%
	CRZ2-CHIP- DATA	0.289837	2.70937	0	0.000537394	1056	tags=34%, list=18%, signal=39%
	CASPO2_DN	0.328599	2.70529	0	0.000592315	2309	tags=63%, list=38%, signal=100%
	VACUOLE_CEL	0.373173	2.69907	0	0.000614239	2903	tags=80%, list=48%, signal=153%
	NDT80_UP	0.402195	2.69767	0	0.000604789	1941	tags=61%, list=32%, signal=88%
	HEXOSE TRANSPORT_BIO	0.536279	2.69326	0	0.00062578	1130	tags=62%, list=19%, signal=75%
	STEROID BIOSYNTHETIC PROCESS_BIO	0.482045	2.678	0	0.000735795	745	tags=51%, list=12%, signal=58%
	MONOSACCHARIDE TRANSPORT_BIO	0.536279	2.6778	0	0.000734779	1130	tags=62%, list=19%, signal=75%
	LATE BIOFILM_UP	0.410329	2.67683	0	0.000733689	1023	tags=45%, list=17%, signal=54%
	TRANSITION METAL ION TRANSPORT_BIO	0.453664	2.66614	0	0.00089424	759	tags=36%, list=13%, signal=41%
	ERG11_BIND	0.492801	2.6541	0	0.00098473	2413	tags=84%, list=40%, signal=139%
	SNF6-DOWN-30C	0.404308	2.65396	0	0.000971053	960	tags=45%, list=16%, signal=53%
	IRE1_BIND	0.346401	2.65314	0	0.000957751	2396	tags=70%, list=40%, signal=114%
	RHE30_UP	0.308355	2.65095	0	0.000998793	1279	tags=43%, list=21%, signal=53%
	CCR4_DN	0.335885	2.64652	0	0.00102105	1169	tags=43%, list=19%, signal=52%
	STEROL METABOLIC PROCESS_BIO	0.482355	2.63775	0	0.00104262	702	tags=50%, list=12%, signal=56%
	CDC53_DN	0.288972	2.62123	0	0.00130548	996	tags=35%, list=17%, signal=40%
	WHITE_2_UP	0.261264	2.61977	0	0.00130597	732	tags=25%, list=12%, signal=27%
	GSF2_BIND	0.375173	2.61936	0	0.00129786	2389	tags=69%, list=40%, signal=114%
	NUCLEAR ENVELOPE-ENDOPLASMIC RETICULUM NETWORK_CEL	0.348583	2.61091	0	0.00138982	2379	tags=70%, list=39%, signal=115%
	RLM1P_TFMOTIF	0.395522	2.6084	0	0.0014137	1036	tags=46%, list=17%, signal=55%
	VACUOLE ORGANIZATION AND BIOGENESIS_BIO	0.438049	2.60387	0	0.00142088	2920	tags=90%, list=48%, signal=174%
	ENDOPLASMIC RETICULUM PART_CEL	0.348421	2.60116	0	0.00144375	2379	tags=70%, list=39%, signal=115%
	SCH9-UP_HPX	0.369456	2.58516	0	0.00166433	776	tags=39%, list=13%, signal=44%
	CAMAC:T9 DOWN	0.365313	2.58338	0	0.00168394	1797	tags=54%, list=30%, signal=76%
	AHR1-G1_DOWN	0.298978	2.58241	0	0.00167986	1210	tags=39%, list=20%, signal=47%
	CYR1_HYPHAE_UP	0.266207	2.5735	0	0.00182108	2487	tags=58%, list=41%, signal=94%
	CAF2-1_OGT2599_UP	0.516987	2.5691	0	0.00188381	1289	tags=62%, list=21%, signal=78%
	SKO1_UP	0.26298	2.56756	0	0.00192987	1740	tags=46%, list=29%, signal=61%
	REPRODUCTIVE PROCESS IN SINGLE-CELLED ORGANISM_BIO	0.34349	2.55449	0	0.00218215	2831	tags=76%, list=47%, signal=140%
	STEROID METABOLIC PROCESS_BIO	0.441628	2.54545	0.00114679	0.0023338	745	tags=46%, list=12%, signal=52%
	GLYCEROPHOSPHOLIPID METABOLIC PROCESS_BIO	0.450227	2.54073	0	0.00240971	2303	tags=78%, list=38%, signal=125%
	REPRODUCTION OF A SINGLE-CELLED ORGANISM_BIO	0.315351	2.53217	0	0.0026411	3161	tags=79%, list=52%, signal=163%
	MONOSACCHARIDE TRANSPORTER ACTIVITY_MOL	0.533972	2.53195	0	0.00262718	1130	tags=61%, list=19%, signal=75%
	ENDOPLASMIC RETICULUM MEMBRANE_CEL	0.345287	2.51057	0	0.00325823	2379	tags=70%, list=39%, signal=114%
	LIPID BIOSYNTHETIC PROCESS_BIO	0.332475	2.50214	0	0.00349447	2327	tags=65%, list=39%, signal=105%
	REPRODUCTIVE CELLULAR PROCESS_BIO	0.34349	2.49675	0	0.00361672	2831	tags=76%, list=47%, signal=140%
	GI COLONIZATION-UP	0.256589	2.49369	0	0.0036408	1506	tags=39%, list=25%, signal=49%
	ELECTROCHEMICAL POTENTIAL-DRIVEN TRANSPORTER ACTIVITY_MOL	0.422509	2.49068	0	0.00371866	549	tags=30%, list=9%, signal=33%
	HU_6H_UP	0.270661	2.48821	0	0.00374796	2929	tags=66%, list=49%, signal=123%
	CELL CORTEX_CEL	0.334566	2.48541	0	0.00384913	2777	tags=77%, list=46%, signal=140%
	DFG16_UP	0.476503	2.48362	0	0.00386363	968	tags=52%, list=16%, signal=61%
	UPREGULATED GENES INDUCED BY RAPAMYCIN	0.435347	2.47926	0	0.0040072	1264	tags=50%, list=21%, signal=63%
	NRM1-UP	0.316874	2.47592	0	0.00409689	790	tags=31%, list=13%, signal=36%
	ER TO GOLGI VESICLE-MEDIATED TRANSPORT_BIO	0.363149	2.46734	0	0.00434287	2548	tags=76%, list=42%, signal=130%
	VACUOLE, CELL CYCLE-CORRELATED MORPHOLOGY_CEL	0.380802	2.46021	0	0.0046159	2742	tags=78%, list=45%, signal=142%
	CELL DIVISION_BIO	0.289736	2.45027	0	0.00491524	3161	tags=77%, list=52%, signal=157%
	LYTIC VACUOLE_CEL	0.380802	2.44667	0	0.00501163	2742	tags=78%, list=45%, signal=142%
	STORAGE VACUOLE_CEL	0.380802	2.44661	0.00108932	0.00498393	2742	tags=78%, list=45%, signal=142%
	LIPID METABOLIC PROCESS_BIO	0.278264	2.4459	0	0.00496294	2371	tags=59%, list=39%, signal=94%
	ERG25_BIND	0.426255	2.44246	0.00114943	0.00503219	2090	tags=71%, list=35%, signal=107%
	PHOSPHOLIPID METABOLIC PROCESS_BIO	0.36604	2.44211	0.00217865	0.00501709	2303	tags=68%, list=38%, signal=109%
	ONE-CARBON COMPOUND METABOLIC PROCESS_BIO	0.484864	2.4366	0	0.00520286	271	tags=30%, list=4%, signal=31%
	DI-, TRI-VALENT INORGANIC CATION TRANSPORT_BIO	0.417604	2.43423	0	0.00525655	759	tags=34%, list=13%, signal=39%
	ERG2_BIND	0.303524	2.43006	0	0.00534382	2379	tags=65%, list=39%, signal=105%
	PORTER ACTIVITY_MOL	0.422509	2.42856	0	0.00538394	549	tags=30%, list=9%, signal=33%
	METAL ION TRANSPORT_BIO	0.371583	2.42812	0	0.00534926	759	tags=30%, list=13%, signal=34%
	IRON ION HOMEOSTASIS_BIO	0.467427	2.42731	0	0.00532648	808	tags=39%, list=13%, signal=44%
	VACUOLAR PART_CEL	0.380979	2.42434	0	0.00540491	2903	tags=83%, list=48%, signal=158%
	TAC1_UP	0.473178	2.42242	0	0.00544863	747	tags=41%, list=12%, signal=47%
	ACTIN CYTOSKELETON ORGANIZATION AND BIOGENESIS_BIO	0.380604	2.41287	0	0.00587692	2969	tags=85%, list=49%, signal=167%
	HYPHAE_UP	0.270109	2.39584	0	0.00671332	921	tags=29%, list=15%, signal=33%
	TLG2_BIND	0.288825	2.39553	0	0.00668042	3202	tags=79%, list=53%, signal=164%
	SHR3_BIND	0.381411	2.39459	0	0.00671766	2379	tags=69%, list=39%, signal=112%
	CYTOSKELETAL PART_CEL	0.28606	2.38891	0	0.00691943	2777	tags=71%, list=46%, signal=129%
	VACUOLAR MEMBRANE_CEL	0.379546	2.38457	0	0.00710741	2562	tags=76%, list=42%, signal=132%
	SERINE FAMILY AMINO ACID METABOLIC PROCESS_BIO	0.503061	2.38048	0.00123457	0.0072557	2239	tags=78%, list=37%, signal=124%
	CELL BUDDING_BIO	0.345332	2.38029	0.00108108	0.00719901	3161	tags=85%, list=52%, signal=176%
	AHR1-UP	0.320094	2.38005	0	0.00716389	1443	tags=45%, list=24%, signal=58%
	ARL1_BIND	0.300166	2.379	0	0.00715998	2605	tags=69%, list=43%, signal=119%
	GOS1_BIND	0.346103	2.37567	0	0.00731384	3181	tags=85%, list=53%, signal=178%
	RAS1_HYPHAE_UP	0.432758	2.36676	0	0.00772749	839	tags=44%, list=14%, signal=51%
	SEC62_BIND	0.381564	2.36573	0.00112486	0.00772949	2281	tags=70%, list=38%, signal=112%
	BET1_BIND	0.48283	2.365	0.00126743	0.0077017	2273	tags=83%, list=38%, signal=133%
	ACTIN FILAMENT-BASED PROCESS_BIO	0.368943	2.35804	0	0.00810904	2969	tags=84%, list=49%, signal=164%
	GOT1_BIND	0.437954	2.35494	0.00116686	0.0083285	2461	tags=82%, list=41%, signal=138%
	CLA30_UP	0.32684	2.35416	0	0.00829683	1085	tags=38%, list=18%, signal=46%
	VMA13_BIND	0.51994	2.35102	0	0.0084441	2413	tags=90%, list=40%, signal=149%
	UP SEF1-BPS	0.234772	2.34626	0	0.00871869	867	tags=24%, list=14%, signal=26%
	ION TRANSPORT_BIO	0.314423	2.34043	0	0.00899392	759	tags=24%, list=13%, signal=27%
	MANNICHKETONE_UP	0.232957	2.3367	0	0.00920372	933	tags=25%, list=15%, signal=28%
	ASEXUAL REPRODUCTION_BIO	0.345332	2.33607	0	0.00917178	3161	tags=85%, list=52%, signal=176%
	NO_UP	0.467773	2.33557	0	0.00913557	1607	tags=65%, list=27%, signal=89%
	OS(HOG1)_UP	0.326453	2.33222	0	0.0092477	945	tags=37%, list=16%, signal=43%
	CELL CORTEX PART_CEL	0.322659	2.3276	0.00106157	0.0095056	2777	tags=76%, list=46%, signal=138%
	YET1_BIND	0.372726	2.32664	0.0011236	0.0094997	1990	tags=61%, list=33%, signal=91%
	CELL MORPHOGENESIS_BIO	0.272297	2.3241	0	0.00964809	2831	tags=71%, list=47%, signal=130%
	TRANSITION METAL ION HOMEOSTASIS_BIO	0.390589	2.32404	0	0.0095829	808	tags=33%, list=13%, signal=37%
	REPRODUCTION_BIO	0.28436	2.32241	0	0.00962125	3161	tags=76%, list=52%, signal=156%
	CELLULAR LIPID METABOLIC PROCESS_BIO	0.269461	2.31551	0	0.0100675	2371	tags=58%, list=39%, signal=93%
	SUR4_BIND	0.287139	2.30692	0	0.0106313	3215	tags=77%, list=53%, signal=162%
	GOLGI-ASSOCIATED VESICLE_CEL	0.392991	2.30527	0.00115607	0.0106971	2324	tags=75%, list=39%, signal=121%
	SWP1_BIND	0.420417	2.30276	0.00118906	0.0108622	2376	tags=74%, list=39%, signal=122%
	GLUCOSE TRANSPORTER ACTIVITY_MOL	0.522245	2.30149	0	0.0108868	1130	tags=60%, list=19%, signal=74%
	ACTIN CYTOSKELETON_CEL	0.332081	2.29964	0	0.0109323	2777	tags=77%, list=46%, signal=140%
	UREA CYCLE INTERMEDIATE METABOLIC PROCESS_BIO	0.522182	2.2983	0	0.0109434	665	tags=55%, list=11%, signal=62%
	CELLULAR STRUCTURE MORPHOGENESIS_BIO	0.272297	2.29731	0	0.0109542	2831	tags=71%, list=47%, signal=130%
	MEMBRANE LIPID METABOLIC PROCESS_BIO	0.327546	2.29022	0	0.0114539	2303	tags=64%, list=38%, signal=102%
	REPRODUCTIVE PROCESS_BIO	0.303004	2.28391	0	0.0118049	2831	tags=71%, list=47%, signal=132%
	SCJ1_BIND	0.368819	2.28278	0.00111111	0.0118144	2730	tags=78%, list=45%, signal=141%
	GOLGI APPARATUS_CEL	0.281186	2.27918	0	0.0120677	3244	tags=79%, list=54%, signal=166%
	ERP2_BIND	0.415975	2.27517	0	0.0123468	2476	tags=76%, list=41%, signal=129%
	PHOSPHOINOSITIDE METABOLIC PROCESS_BIO	0.501568	2.27377	0.00130039	0.0124098	2303	tags=86%, list=38%, signal=138%
	MED31_UP	0.382612	2.27315	0	0.0123908	1762	tags=53%, list=29%, signal=75%
	ANATOMICAL STRUCTURE DEVELOPMENT_BIO	0.272297	2.25946	0	0.0136148	2831	tags=71%, list=47%, signal=130%
	RAS1_HYPHAE_DN	0.395181	2.25743	0.002331	0.0137614	1352	tags=50%, list=22%, signal=64%
	OS_UP	0.260917	2.251	0	0.0142968	2747	tags=63%, list=46%, signal=112%
	OST1_BIND	0.410417	2.24964	0.00480769	0.0143228	2633	tags=81%, list=44%, signal=143%
	ANATOMICAL STRUCTURE MORPHOGENESIS_BIO	0.272297	2.24951	0	0.0142538	2831	tags=71%, list=47%, signal=130%
	HEXOSE TRANSPORTER ACTIVITY_MOL	0.496406	2.24774	0.00123305	0.0143501	1130	tags=57%, list=19%, signal=70%
	KSS1_BIND	0.472115	2.23099	0.00125313	0.0160493	2735	tags=91%, list=45%, signal=166%
	OST6_BIND	0.366042	2.22948	0.00110988	0.0161533	2507	tags=74%, list=42%, signal=125%
	GOLGI APPARATUS PART_CEL	0.299569	2.22782	0	0.0162406	3293	tags=82%, list=55%, signal=177%
	ERV14_BIND	0.28408	2.22498	0	0.0164919	3187	tags=78%, list=53%, signal=161%
	ZCF21-BOUND-PEREZ	0.239418	2.22366	0	0.0165614	1271	tags=34%, list=21%, signal=41%
	CWH41_BIND	0.330101	2.22254	0.00212089	0.0165807	3172	tags=83%, list=53%, signal=173%
	PHO88_BIND	0.298225	2.21951	0	0.0168521	2131	tags=56%, list=35%, signal=85%
	HS_UP	0.261587	2.21923	0	0.0167873	1775	tags=47%, list=29%, signal=65%
	SWI4P_TFMOTIF	0.382853	2.21505	0	0.0171766	1178	tags=46%, list=20%, signal=57%
	OS(2006)_UP	0.24905	2.21221	0	0.0174291	1130	tags=35%, list=19%, signal=41%
	HYPOXIA_SYNNOTT_DN (1)	0.258661	2.20549	0	0.0181751	696	tags=24%, list=12%, signal=26%
	TRANSFERASE ACTIVITY, TRANSFERRING HEXOSYL GROUPS_MOL	0.309194	2.2041	0	0.0182471	2485	tags=68%, list=41%, signal=113%
	CDC42_BIND	0.424886	2.19976	0	0.0187077	2730	tags=86%, list=45%, signal=157%
	MEMBRANE-BOUND VESICLE_CEL	0.340913	2.19767	0	0.0188813	3904	tags=98%, list=65%, signal=276%
	MST27_BIND	0.414699	2.19251	0.0011919	0.0195708	2232	tags=68%, list=37%, signal=107%
	PATHOGENESIS_BIO	0.262409	2.19243	0.0010142	0.0194799	2807	tags=66%, list=47%, signal=120%
	WBP1_BIND	0.319722	2.1902	0.0021692	0.0196642	3292	tags=83%, list=55%, signal=180%
	BUDDING CELL BUD GROWTH_BIO	0.459251	2.18805	0.00252207	0.0198393	2831	tags=91%, list=47%, signal=171%
	CUE1_BIND	0.327186	2.1873	0.00216685	0.0198576	1899	tags=55%, list=31%, signal=79%
	EFG1_YEAST_DN	0.367658	2.18631	0.00111607	0.0199036	2804	tags=78%, list=46%, signal=144%
	CYTOSKELETON_CEL	0.258065	2.18504	0	0.0200016	2777	tags=68%, list=46%, signal=123%
	DI-, TRI-VALENT INORGANIC CATION HOMEOSTASIS_BIO	0.351	2.18324	0	0.0201609	1720	tags=47%, list=29%, signal=65%
	GLUCOSE TRANSPORT_BIO	0.481501	2.17952	0.0012837	0.020567	1130	tags=55%, list=19%, signal=67%
	CDC53_UP	0.252476	2.17775	0	0.0207526	1844	tags=44%, list=31%, signal=62%
	CELLULAR BUD_CEL	0.308589	2.17661	0.00321543	0.0208034	3312	tags=82%, list=55%, signal=180%
	ERV29_BIND	0.336949	2.17353	0.00222469	0.0210504	2461	tags=69%, list=41%, signal=116%
	CELL COMMUNICATION_BIO	0.260996	2.17255	0.00101523	0.0210855	2964	tags=70%, list=49%, signal=135%
	TAC1_DN	0.338192	2.17163	0	0.0211269	945	tags=33%, list=16%, signal=38%
	TRANSFERASE ACTIVITY, TRANSFERRING GLYCOSYL GROUPS_MOL	0.291608	2.16875	0	0.0213721	2485	tags=66%, list=41%, signal=110%
	SCS7_BIND	0.250068	2.16831	0	0.0213685	3329	tags=76%, list=55%, signal=166%
	GLYCEROPHOSPHOLIPID BIOSYNTHETIC PROCESS_BIO	0.426325	2.16821	0.00361446	0.0212755	2303	tags=76%, list=38%, signal=122%
	CYTOPLASMIC MEMBRANE-BOUND VESICLE_CEL	0.340913	2.16794	0.00330396	0.0211965	3904	tags=98%, list=65%, signal=276%
	ALCOHOL METABOLIC PROCESS_BIO	0.27668	2.15942	0.00103306	0.0224628	1466	tags=43%, list=24%, signal=56%
	PROTEIN SERINE/THREONINE KINASE ACTIVITY_MOL	0.334655	2.15702	0.00220751	0.0226791	3012	tags=80%, list=50%, signal=158%
	INTRACELLULAR TRANSPORTER ACTIVITY_MOL	0.480469	2.15689	0.00256739	0.0226075	2173	tags=81%, list=36%, signal=126%
	NON-DEVELOPMENTAL GROWTH_BIO	0.459251	2.1568	0.00508259	0.0225139	2831	tags=91%, list=47%, signal=171%
	SRP102_BIND	0.478548	2.15555	0.00127551	0.022595	1275	tags=55%, list=21%, signal=70%
	CIN5P_TFMOTIF	0.381714	2.14791	0.00235849	0.0237349	1317	tags=46%, list=22%, signal=58%
	ACTIN FILAMENT ORGANIZATION_BIO	0.373023	2.14691	0.00114679	0.0237901	2969	tags=85%, list=49%, signal=166%
	SFL2-DOWN	0.252973	2.14585	0	0.0237975	823	tags=28%, list=14%, signal=32%
	EMP24_BIND	0.366022	2.14122	0.00465658	0.0243915	2544	tags=75%, list=42%, signal=129%
	SEC3_BIND	0.447257	2.14071	0.00496894	0.0243644	2665	tags=88%, list=44%, signal=156%
	CHO2_BIND	0.262879	2.14016	0.00102459	0.0243437	3178	tags=75%, list=53%, signal=154%
	METAL ION HOMEOSTASIS_BIO	0.33059	2.13877	0.00110254	0.0243827	1720	tags=45%, list=29%, signal=63%
	SIGNAL TRANSDUCTION_BIO	0.263052	2.13687	0	0.0245819	2856	tags=68%, list=47%, signal=127%
	ESTABLISHMENT OF CELL POLARITY (SENSU FUNGI)_BIO	0.293971	2.13049	0	0.0254394	3322	tags=82%, list=55%, signal=180%
	SINGLE-SPECIES BIOFILM FORMATION_BIO	0.489782	2.12902	0.00250627	0.0255831	1802	tags=70%, list=30%, signal=99%
	M-G1-CLUSTER	0.282044	2.12825	0	0.0255971	2387	tags=60%, list=40%, signal=97%
	MEMBRANE FUSION_BIO	0.359913	2.12414	0.00236127	0.0262368	2952	tags=81%, list=49%, signal=158%
	VESICLE_CEL	0.326176	2.12226	0.00111111	0.0264294	2517	tags=71%, list=42%, signal=121%
	CYTOPLASMIC VESICLE_CEL	0.326176	2.11982	0.00220022	0.0267978	2517	tags=71%, list=42%, signal=121%
	DEVELOPMENTAL PROCESS_BIO	0.243078	2.11878	0.00100705	0.0268541	2831	tags=67%, list=47%, signal=122%
	CORTICAL CYTOSKELETON_CEL	0.334477	2.11503	0.00224972	0.0273843	2952	tags=80%, list=49%, signal=156%
	ESTABLISHMENT AND/OR MAINTENANCE OF CELL POLARITY (SENSU FUNGI)_BIO	0.288873	2.11142	0.002079	0.0279368	3322	tags=81%, list=55%, signal=179%
	LHS1_BIND	0.28387	2.11031	0.00105152	0.0279991	2261	tags=60%, list=37%, signal=95%
	SEC63_BIND	0.34684	2.10752	0.00220994	0.0284084	1809	tags=57%, list=30%, signal=81%
	COATED VESICLE_CEL	0.373296	2.10404	0.00117509	0.0288555	2434	tags=75%, list=40%, signal=125%
	MULTI-ORGANISM PROCESS_BIO	0.229658	2.09795	0	0.0298594	2827	tags=62%, list=47%, signal=113%
	TYE7-UP-HPX	0.230507	2.09627	0	0.0300428	1156	tags=33%, list=19%, signal=40%
	SEC15_BIND	0.440531	2.09619	0.00633714	0.0299296	2436	tags=82%, list=40%, signal=137%
	AHR1_TF	0.239683	2.09427	0	0.0301025	1083	tags=29%, list=18%, signal=34%
	Up-regulated in response to 20 min hypoxia (Sellam et al.) (3)	0.205404	2.0924	0	0.0303891	3542	tags=72%, list=59%, signal=159%
	HYDROLASE ACTIVITY, HYDROLYZING O-GLYCOSYL COMPOUNDS_MOL	0.402129	2.08801	0.00707547	0.0312021	2825	tags=83%, list=47%, signal=156%
	ZAP1_TF	0.320313	2.08627	0.0021645	0.0314415	881	tags=35%, list=15%, signal=41%
	CD_UP	0.272361	2.08503	0	0.0315657	960	tags=32%, list=16%, signal=38%
	CATION TRANSPORT_BIO	0.300205	2.08442	0.00212314	0.0315787	759	tags=25%, list=13%, signal=28%
	GUP1_BIND	0.26985	2.08262	0.00102775	0.0318107	2507	tags=63%, list=42%, signal=106%
	POST-GOLGI VESICLE-MEDIATED TRANSPORT_BIO	0.347655	2.07794	0.00446927	0.0326115	2952	tags=82%, list=49%, signal=159%
	SITE OF POLARIZED GROWTH_CEL	0.298081	2.07432	0.00106496	0.0332887	3312	tags=81%, list=55%, signal=178%
	TAC1KO_DO RAYMOND	0.249319	2.07358	0	0.0333248	1263	tags=36%, list=21%, signal=45%
	CLN2_BIND	0.287813	2.06655	0.00526316	0.0347337	3494	tags=84%, list=58%, signal=197%
	ESTABLISHMENT AND/OR MAINTENANCE OF CELL POLARITY_BIO	0.280538	2.06592	0	0.0347389	3666	tags=87%, list=61%, signal=217%
	CYTOKINESIS_BIO	0.280314	2.05804	0.00211864	0.0363026	3666	tags=86%, list=61%, signal=217%
	PMR1_BIND	0.232876	2.05735	0	0.0362984	2770	tags=64%, list=46%, signal=115%
	CORTICAL ACTIN CYTOSKELETON_CEL	0.334477	2.05577	0.00449944	0.0365604	2952	tags=80%, list=49%, signal=156%
	BUD6_BIND	0.377603	2.05298	0.00581395	0.0370727	2852	tags=83%, list=47%, signal=156%
	MEMBRANE ORGANIZATION AND BIOGENESIS_BIO	0.275687	2.05227	0.00312175	0.0370789	2952	tags=72%, list=49%, signal=138%
	PHOSPHOTRANSFERASE ACTIVITY, ALCOHOL GROUP AS ACCEPTOR_MOL	0.255206	2.05217	0.00102041	0.0369616	3105	tags=73%, list=51%, signal=146%
	GOLGI MEMBRANE_CEL	0.376507	2.04238	0.00236407	0.0392279	2504	tags=76%, list=41%, signal=129%
	EARLY BIOFILM_UP	0.273152	2.04193	0.00105597	0.0391697	518	tags=26%, list=9%, signal=28%
	ENDOMEMBRANE SYSTEM_CEL	0.232491	2.04159	0	0.0391065	3386	tags=76%, list=56%, signal=167%
	OXIDOREDUCTASE ACTIVITY, ACTING ON THE CH-OH GROUP OF DONORS, NAD OR NADP AS ACCEPTOR_MOL	0.334965	2.03959	0.00455581	0.0394085	2007	tags=56%, list=33%, signal=83%
	OS STRESS UP	0.227345	2.03594	0	0.0402372	1477	tags=38%, list=24%, signal=49%
	ESTABLISHMENT OF CELL POLARITY_BIO	0.278816	2.03345	0.00318134	0.0406718	3322	tags=80%, list=55%, signal=176%
	NRM1-DOWN	0.359025	2.02995	0.00717703	0.0414316	1682	tags=53%, list=28%, signal=73%
	WOR1_TF	0.22899	2.02977	0	0.0413192	1406	tags=35%, list=23%, signal=44%
	ER TO GOLGI TRANSPORT VESICLE_CEL	0.456524	2.02751	0.0065445	0.0418317	1980	tags=75%, list=33%, signal=111%
	COATED VESICLE MEMBRANE_CEL	0.392322	2.0275	0.00873908	0.0416721	3293	tags=93%, list=55%, signal=203%
	PMT6_CAP2-239_DN	0.347738	2.02607	0.00345622	0.0418454	2411	tags=67%, list=40%, signal=110%
	CDC5_2H_DN	0.30881	2.0245	0.00546448	0.0421325	2761	tags=68%, list=46%, signal=124%
	ILM1_BIND	0.291076	2.0239	0.00536481	0.0421241	3244	tags=79%, list=54%, signal=169%
	PROTEIN AMINO ACID PHOSPHORYLATION_BIO	0.28785	2.02331	0.00429185	0.0421006	3012	tags=75%, list=50%, signal=147%
	SEC4_BIND	0.377533	2.02075	0.00965018	0.0426599	2436	tags=75%, list=40%, signal=125%
	HYDROLASE ACTIVITY, ACTING ON GLYCOSYL BONDS_MOL	0.374704	2.01882	0.00350058	0.0430305	2825	tags=79%, list=47%, signal=148%
	BCR1_TF	0.211445	2.01857	0	0.042931	678	tags=21%, list=11%, signal=22%
	LEM3_BIND	0.389526	2.01649	0.00482509	0.0433478	2615	tags=79%, list=43%, signal=138%
	CD STRESS UP	0.252987	2.01466	0.00102354	0.0436967	1128	tags=33%, list=19%, signal=40%
	GCN4_ONLY_UP	0.342186	2.01366	0.0101237	0.0438292	1483	tags=50%, list=25%, signal=66%
	PMN PHAGOCYTOSIS_UP	0.229727	2.0117	0	0.0441686	2762	tags=56%, list=46%, signal=99%
	TPO3_BIND	0.43388	2.00737	0.00738916	0.0451416	2315	tags=71%, list=38%, signal=115%
	CAD1P_TFMOTIF	0.203962	2.00579	0	0.0454249	1488	tags=35%, list=25%, signal=44%
	STE24_BIND	0.252476	2.00344	0.00307377	0.0459311	2726	tags=65%, list=45%, signal=116%
	SEC22_BIND	0.233437	2.00134	0	0.0464019	3188	tags=72%, list=53%, signal=148%

## Sheet: GSEA positive correlation 60min
		NAME	SIZE	ES	NES	NOM p-val	FDR q-val	RANK AT MAX	LEADING EDGE
		TRANSCRIPTION_BIO	400	-0.104708	---	---	1	4533	tags=88%, list=75%, signal=330%
		TRANSCRIPTION, DNA-DEPENDENT_BIO	370	-0.116276	---	---	1	4340	tags=86%, list=72%, signal=287%
		SWI3_SGA	247	-0.0694073	---	---	1	4662	tags=87%, list=77%, signal=367%
		SIN4_SGA	271	-0.0917922	---	---	1	5044	tags=94%, list=84%, signal=548%
		TEA1P_TFMOTIF	230	-0.0954901	---	---	1	1281	tags=37%, list=21%, signal=46%
		HS_DN	224	-0.217212	---	---	1	2417	tags=67%, list=40%, signal=108%
		HYPHAE_SPIDER_DN	307	-0.289414	---	---	1	2912	tags=81%, list=48%, signal=149%
		SKO1_DN	471	-0.143967	---	---	1	2000	tags=54%, list=33%, signal=74%
		RNA BIOSYNTHETIC PROCESS_BIO	370	-0.116276	---	---	1	4340	tags=86%, list=72%, signal=287%
		MEMBRANE-ENCLOSED LUMEN_CEL	452	-0.227006	---	---	1	3497	tags=83%, list=58%, signal=183%
		MITOCHONDRION_CEL	377	-0.370796	---	---	1	1625	tags=69%, list=27%, signal=89%
		ORGANELLE LUMEN_CEL	452	-0.227006	---	---	1	3497	tags=83%, list=58%, signal=183%
		NUCLEIC ACID BINDING_MOL	397	-0.115521	---	---	1	3767	tags=78%, list=62%, signal=193%
		GENES REPRESSED BY RAPAMYCIN	322	-0.222315	---	---	1	1393	tags=52%, list=23%, signal=64%
		SWI4SWI6_DN	392	-0.237686	---	---	1	2992	tags=77%, list=50%, signal=143%
		DOWN IN HSP90	333	-0.359706	---	---	1	2426	tags=79%, list=40%, signal=125%
		STRUCTURAL CONSTITUENT OF RIBOSOME_MOL	145	-0.730324	-11.148	0	0	1526	tags=97%, list=25%, signal=127%
		CDC5_7H_DN	358	-0.293486	-10.7546	0	0	2703	tags=77%, list=45%, signal=132%
		RIBOSOME_CEL	184	-0.620499	-10.2714	0	0	1737	tags=91%, list=29%, signal=124%
		TRANSLATION_BIO	245	-0.540161	-10.2509	0	0	1813	tags=84%, list=30%, signal=116%
		DOWN FE STARVATION	220	-0.388006	-9.0697	0	0	1771	tags=74%, list=29%, signal=100%
		CYTOSOLIC RIBOSOME (SENSU EUKARYOTA)_CEL	95	-0.640495	-8.60051	0	0	1526	tags=89%, list=25%, signal=118%
		MITOCHONDRIAL RIBOSOME_CEL	64	-0.827395	-8.58893	0	0	616	tags=94%, list=10%, signal=103%
		RIBONUCLEOPROTEIN COMPLEX_CEL	298	-0.388428	-8.58851	0	0	2083	tags=76%, list=35%, signal=110%
		LARGE RIBOSOMAL SUBUNIT_CEL	86	-0.71659	-8.38164	0	0	1523	tags=97%, list=25%, signal=127%
		MITOCHONDRIAL PART_CEL	266	-0.450139	-8.19495	0	0	1624	tags=77%, list=27%, signal=100%
		ORGANELLAR RIBOSOME_CEL	64	-0.827395	-8.1835	0	0	616	tags=94%, list=10%, signal=103%
		CYR1_YEAST_DN	294	-0.370782	-7.84154	0	0	1547	tags=67%, list=26%, signal=86%
		MITOCHONDRIAL MATRIX_CEL	119	-0.544117	-7.67657	0	0	1584	tags=85%, list=26%, signal=113%
		RPS7A_BIND	100	-0.562668	-7.47379	0	0	1667	tags=85%, list=28%, signal=116%
		CYTOSOLIC PART_CEL	99	-0.611471	-7.34324	0	0	1526	tags=87%, list=25%, signal=114%
		MITOCHONDRIAL LUMEN_CEL	119	-0.544117	-7.30507	0	0	1584	tags=85%, list=26%, signal=113%
		UPC2_DN	263	-0.334363	-7.30256	0	0	1623	tags=68%, list=27%, signal=89%
		RPL3_BIND	134	-0.479056	-7.15752	0	0	1663	tags=78%, list=28%, signal=105%
		CAMAC:T6 UP	247	-0.285029	-7.14846	0	0	1534	tags=66%, list=25%, signal=85%
		RPL25_BIND	98	-0.510311	-7.02821	0	0	1526	tags=79%, list=25%, signal=103%
		RIBONUCLEOPROTEIN COMPLEX BIOGENESIS AND ASSEMBLY_BIO	195	-0.367662	-6.84772	0	0	2499	tags=80%, list=41%, signal=132%
		ORGANELLAR LARGE RIBOSOMAL SUBUNIT_CEL	37	-0.83736	-6.68846	0	0	616	tags=95%, list=10%, signal=105%
		FHL1_TF	107	-0.516584	-6.66837	0	0	1526	tags=79%, list=25%, signal=104%
		SMALL RIBOSOMAL SUBUNIT_CEL	62	-0.687791	-6.66481	0	0	1369	tags=92%, list=23%, signal=118%
		TBF1_TF	112	-0.476652	-6.55616	0	0	1526	tags=76%, list=25%, signal=100%
		RPL7B_BIND	78	-0.54941	-6.4451	0	0	1529	tags=82%, list=25%, signal=108%
		CCR4_UP	165	-0.332967	-6.39987	0	0	1381	tags=64%, list=23%, signal=80%
		RPL20A_BIND	96	-0.471605	-6.31559	0	0	1601	tags=76%, list=27%, signal=102%
		MITOCHONDRIAL LARGE RIBOSOMAL SUBUNIT_CEL	37	-0.83736	-6.3034	0	0	616	tags=95%, list=10%, signal=105%
		IFH1_TF	103	-0.487236	-6.22186	0	0	1390	tags=75%, list=23%, signal=95%
		CYTOSOLIC LARGE RIBOSOMAL SUBUNIT (SENSU EUKARYOTA)_CEL	49	-0.707882	-6.10787	0	0	1523	tags=96%, list=25%, signal=127%
		RPL20B_BIND	62	-0.588333	-6.07297	0	0	1533	tags=85%, list=25%, signal=113%
		STRUCTURAL MOLECULE ACTIVITY_MOL	239	-0.332151	-6.05073	0	0	1281	tags=59%, list=21%, signal=72%
		NUCLEOLUS_CEL	111	-0.458106	-5.80091	0	0	1886	tags=79%, list=31%, signal=113%
		RPS3_BIND	92	-0.458215	-5.71958	0	0	2316	tags=86%, list=38%, signal=137%
		BIOFILMBATCH_DN	128	-0.402498	-5.66079	0	0	1526	tags=73%, list=25%, signal=95%
		RIBOSOME BIOGENESIS AND ASSEMBLY_BIO	153	-0.375554	-5.61006	0	0	2499	tags=81%, list=41%, signal=135%
		RPL36A_BIND	66	-0.507033	-5.55959	0	0	1418	tags=77%, list=24%, signal=100%
		RPL5_BIND	93	-0.46751	-5.52552	0	0	1595	tags=76%, list=26%, signal=102%
		MITOCHONDRIAL INNER MEMBRANE_CEL	107	-0.40038	-5.48822	0	0	1600	tags=72%, list=27%, signal=96%
		MITOCHONDRIAL MEMBRANE_CEL	124	-0.390429	-5.43181	0	0	1660	tags=72%, list=28%, signal=97%
		EUKARYOTIC 43S PREINITIATION COMPLEX_CEL	43	-0.631856	-5.40223	0	0	1937	tags=95%, list=32%, signal=139%
		ORGANELLE INNER MEMBRANE_CEL	111	-0.382999	-5.35026	0	0	1600	tags=70%, list=27%, signal=94%
		MITOCHONDRIAL MEMBRANE PART_CEL	46	-0.625059	-5.31041	0	0	1660	tags=91%, list=28%, signal=125%
		MACROMOLECULE BIOSYNTHETIC PROCESS_BIO	384	-0.252703	-5.25598	0	0	1761	tags=59%, list=29%, signal=77%
		MITOCHONDRIAL ENVELOPE_CEL	152	-0.371788	-5.24478	0	0	1660	tags=71%, list=28%, signal=96%
		ENVELOPE_CEL	215	-0.233923	-5.24203	0	0	2932	tags=77%, list=49%, signal=145%
		CYTOSOLIC SMALL RIBOSOMAL SUBUNIT (SENSU EUKARYOTA)_CEL	38	-0.635581	-5.2284	0	0	1526	tags=89%, list=25%, signal=119%
		RPL6A_BIND	74	-0.467125	-5.21549	0	0	1854	tags=80%, list=31%, signal=114%
		ORGANELLAR SMALL RIBOSOMAL SUBUNIT_CEL	24	-0.865391	-5.18251	0	0	834	tags=100%, list=14%, signal=116%
		OS_DN	219	-0.249022	-5.15685	0	0	2652	tags=73%, list=44%, signal=126%
		MRP7_BIND	26	-0.779877	-5.14362	0	0	477	tags=88%, list=8%, signal=96%
		RPL16B_BIND	70	-0.485428	-5.13856	0	0	1882	tags=81%, list=31%, signal=117%
		RPL17A_BIND	70	-0.500312	-5.13244	0	0	1475	tags=77%, list=24%, signal=101%
		MITOCHONDRIAL SMALL RIBOSOMAL SUBUNIT_CEL	24	-0.865391	-5.12972	0	0	834	tags=100%, list=14%, signal=116%
		RPS5_BIND	79	-0.445307	-5.10512	0	0	1886	tags=78%, list=31%, signal=113%
		RPL15A_BIND	58	-0.55023	-5.06843	0	0	1475	tags=81%, list=24%, signal=106%
		EUKARYOTIC 48S INITIATION COMPLEX_CEL	38	-0.635581	-5.03726	0	0	1526	tags=89%, list=25%, signal=119%
		CELLULAR RESPIRATION_BIO	68	-0.441032	-5.03364	0	0	1660	tags=76%, list=28%, signal=104%
		MACROMOLECULAR COMPLEX ASSEMBLY_BIO	220	-0.249787	-5.0095	0	0	3115	tags=79%, list=52%, signal=158%
		RPL1A_BIND	66	-0.485127	-5.00565	0	0	1529	tags=77%, list=25%, signal=102%
		RPL36B_BIND	67	-0.508338	-4.99422	0	0	1529	tags=79%, list=25%, signal=105%
		RPL2B_BIND	38	-0.609407	-4.83751	0	0	1475	tags=87%, list=24%, signal=114%
		PROTEIN-RNA COMPLEX ASSEMBLY_BIO	83	-0.410459	-4.80902	0	0	2245	tags=81%, list=37%, signal=127%
		NOC4_BIND	42	-0.566489	-4.80624	0	0	1969	tags=90%, list=33%, signal=133%
		NIP7_BIND	52	-0.504439	-4.80343	0	0	2453	tags=92%, list=41%, signal=154%
		RPL10_BIND	76	-0.417499	-4.76445	0	0	1601	tags=72%, list=27%, signal=97%
		NAN1_BIND	45	-0.548335	-4.76416	0	0	1969	tags=89%, list=33%, signal=131%
		DED1_BIND	84	-0.390458	-4.76258	0	0	2203	tags=79%, list=37%, signal=122%
		RPL18B_BIND	44	-0.555599	-4.7617	0	0	1475	tags=82%, list=24%, signal=107%
		ORGANELLE ENVELOPE_CEL	215	-0.233923	-4.74851	0	0	2932	tags=77%, list=49%, signal=145%
		AEROBIC RESPIRATION_BIO	67	-0.436581	-4.74376	0	0	1660	tags=76%, list=28%, signal=104%
		NUCLEAR LUMEN_CEL	309	-0.219057	-4.71004	0	0	3772	tags=86%, list=63%, signal=217%
		RPL30_BIND	64	-0.43852	-4.68248	0	0	1883	tags=78%, list=31%, signal=112%
		RPS1B_BIND	85	-0.380024	-4.66369	0	0	1680	tags=69%, list=28%, signal=95%
		NOC2_BIND	65	-0.426024	-4.65986	0	0	1578	tags=72%, list=26%, signal=97%
		RPL6B_BIND	86	-0.385239	-4.6587	0	0	2894	tags=88%, list=48%, signal=167%
		MRPS18_BIND	27	-0.726428	-4.65569	0	0	1069	tags=93%, list=18%, signal=112%
		MRPL17_BIND	26	-0.730907	-4.65388	0	0	477	tags=85%, list=8%, signal=91%
		NOP56_BIND	76	-0.366544	-4.62569	0	0	3370	tags=93%, list=56%, signal=209%
		RPL8B_BIND	112	-0.308993	-4.62266	0	0	1529	tags=61%, list=25%, signal=80%
		RRP12_BIND	64	-0.442259	-4.60892	0	0	1671	tags=75%, list=28%, signal=103%
		KRE33_BIND	77	-0.398766	-4.59576	0	0	2034	tags=77%, list=34%, signal=114%
		XS_DN	234	-0.210587	-4.59145	0	0	2154	tags=62%, list=36%, signal=93%
		RRNA METABOLIC PROCESS_BIO	98	-0.339399	-4.58335	0	0	2393	tags=77%, list=40%, signal=125%
		HAS1_BIND	99	-0.369042	-4.57484	0	0	2821	tags=86%, list=47%, signal=159%
		PSEUDOMONAS_UP	87	-0.383838	-4.55484	0	0	1612	tags=76%, list=27%, signal=102%
		RPS22A_BIND	58	-0.432547	-4.53685	0	0	1883	tags=78%, list=31%, signal=112%
		NOG1_BIND	88	-0.395367	-4.47352	0	0	1578	tags=69%, list=26%, signal=92%
		RPS4A_BIND	87	-0.36853	-4.45399	0	0	2168	tags=76%, list=36%, signal=117%
		RLP7_BIND	62	-0.437055	-4.44121	0	0	2821	tags=92%, list=47%, signal=171%
		MRPS16_BIND	25	-0.677705	-4.42373	0	0	1069	tags=88%, list=18%, signal=107%
		RRP5_BIND	95	-0.334408	-4.39857	0	0	1969	tags=71%, list=33%, signal=103%
		RPS15_BIND	37	-0.581489	-4.38773	0	0	1807	tags=89%, list=30%, signal=127%
		PET123_BIND	24	-0.732334	-4.38694	0	0	1001	tags=92%, list=17%, signal=109%
		CWT1_STATPHASE_UP	75	-0.387009	-4.37245	0	0	1526	tags=69%, list=25%, signal=92%
		CWT1_EXPPHASE_UP	58	-0.436632	-4.34912	0	0	1526	tags=76%, list=25%, signal=101%
		NOP1_BIND	134	-0.269764	-4.32701	0	0	2981	tags=79%, list=49%, signal=153%
		CD_DN	78	-0.401211	-4.31763	0	0	2369	tags=85%, list=39%, signal=138%
		RPL16A_BIND	80	-0.374369	-4.31279	0	0	2918	tags=88%, list=48%, signal=167%
		RPL11B_BIND	57	-0.444224	-4.28006	0	0	1475	tags=72%, list=24%, signal=94%
		RNA POLYMERASE COMPLEX_CEL	30	-0.588341	-4.27806	0	0	2273	tags=97%, list=38%, signal=154%
		UTP15_BIND	42	-0.510153	-4.23942	0	0	1969	tags=86%, list=33%, signal=126%
		RIBOSOMAL SUBUNIT ASSEMBLY_BIO	39	-0.521035	-4.23421	0	0	1298	tags=77%, list=22%, signal=97%
		RPL17B_BIND	61	-0.412489	-4.23185	0	0	2203	tags=80%, list=37%, signal=125%
		IRA2_SGA	285	-0.120511	-4.22961	0	0	4414	tags=87%, list=73%, signal=310%
		RPS1A_BIND	73	-0.393269	-4.20046	0	0	2362	tags=81%, list=39%, signal=131%
		MRPL4_BIND	26	-0.651399	-4.19958	0	0	649	tags=81%, list=11%, signal=90%
		NUCLEOPLASM_CEL	213	-0.178349	-4.1967	0	0	4533	tags=94%, list=75%, signal=364%
		MRPL24_BIND	23	-0.698481	-4.1723	0	0	515	tags=83%, list=9%, signal=90%
		PROTEIN TARGETING TO MITOCHONDRION_BIO	35	-0.583017	-4.16298	0	0	1026	tags=80%, list=17%, signal=96%
		RPL2A_BIND	55	-0.423592	-4.15875	0	0	1739	tags=75%, list=29%, signal=104%
		CDC5_9H_DN	109	-0.318129	-4.15266	0	0	1763	tags=66%, list=29%, signal=92%
		DNA-DIRECTED RNA POLYMERASE COMPLEX_CEL	30	-0.588341	-4.14644	0	0	2273	tags=97%, list=38%, signal=154%
		TIF6_BIND	68	-0.386834	-4.1347	0	0	2889	tags=88%, list=48%, signal=167%
		RPS7B_BIND	57	-0.436955	-4.12793	0	0	1475	tags=72%, list=24%, signal=94%
		NUCLEOLAR PART_CEL	48	-0.4754	-4.12469	0	0	1623	tags=77%, list=27%, signal=105%
		RSM7_BIND	22	-0.685883	-4.10377	0	0	834	tags=86%, list=14%, signal=100%
		RIBOSOMAL LARGE SUBUNIT BIOGENESIS AND ASSEMBLY_BIO	44	-0.484772	-4.0969	0	0	2466	tags=91%, list=41%, signal=153%
		MRPL23_BIND	21	-0.690077	-4.08943	0	0	477	tags=81%, list=8%, signal=88%
		PROTEASOME COMPLEX (SENSU EUKARYOTA)_CEL	42	-0.513432	-4.08599	0	0	2465	tags=93%, list=41%, signal=156%
		NAM9_BIND	21	-0.708423	-4.07939	0	0	1001	tags=90%, list=17%, signal=108%
		RIBOSOME ASSEMBLY_BIO	41	-0.522225	-4.06746	0	0	1369	tags=78%, list=23%, signal=100%
		RPL42B_BIND	23	-0.683129	-4.05976	0	0	1333	tags=91%, list=22%, signal=117%
		PRE5_BIND	38	-0.504814	-4.05914	0	0	2465	tags=92%, list=41%, signal=155%
		RPP0_BIND	79	-0.361033	-4.05425	0	0	1883	tags=71%, list=31%, signal=102%
		NUCLEAR DNA-DIRECTED RNA POLYMERASE COMPLEX_CEL	30	-0.588341	-4.04835	0	0	2273	tags=97%, list=38%, signal=154%
		AMTM_DN	359	-0.174258	-4.03188	0	0	1538	tags=52%, list=25%, signal=66%
		RPL27A_BIND	55	-0.414266	-4.02635	0	0	2870	tags=91%, list=48%, signal=172%
		CD STRESS DOWN	55	-0.424918	-4.02296	0	0	1861	tags=80%, list=31%, signal=115%
		OXIDATIVE PHOSPHORYLATION_BIO	24	-0.644417	-4.01038	0	0	1600	tags=92%, list=27%, signal=124%
		PRE8_BIND	31	-0.559721	-4.00744	0	0	2465	tags=97%, list=41%, signal=163%
		BRX1_BIND	69	-0.383996	-3.99611	0	0	2821	tags=87%, list=47%, signal=161%
		RPL14B_BIND	34	-0.526881	-3.96026	0	0	1475	tags=79%, list=24%, signal=105%
		MITOCHONDRIAL TRANSPORT_BIO	40	-0.488021	-3.95904	0	0	1548	tags=80%, list=26%, signal=107%
		RPS13_BIND	47	-0.470697	-3.95039	0	0	2316	tags=87%, list=38%, signal=140%
		MITOCHONDRIAL RESPIRATORY CHAIN_CEL	23	-0.63065	-3.94381	0	0	1660	tags=91%, list=28%, signal=125%
		RRNA PROCESSING_BIO	95	-0.343644	-3.9421	0	0	2393	tags=77%, list=40%, signal=125%
		CYTOSOL_CEL	206	-0.216123	-3.93681	0	0	1540	tags=54%, list=26%, signal=71%
		RPS8B_BIND	29	-0.573441	-3.92286	0	0	2101	tags=93%, list=35%, signal=142%
		RPS22B_BIND	43	-0.47491	-3.9048	0	0	2362	tags=88%, list=39%, signal=144%
		MRP51_BIND	37	-0.503217	-3.89681	0	0	649	tags=68%, list=11%, signal=75%
		BMS1_BIND	50	-0.42552	-3.89632	0	0	1969	tags=78%, list=33%, signal=115%
		PRE6_BIND	40	-0.475281	-3.87976	0	0	2465	tags=90%, list=41%, signal=151%
		MRT4_BIND	108	-0.296929	-3.87943	0	0	2787	tags=79%, list=46%, signal=144%
		DNA-DIRECTED RNA POLYMERASE ACTIVITY_MOL	32	-0.554209	-3.85679	0	0	2273	tags=94%, list=38%, signal=150%
		PUP2_BIND	37	-0.499112	-3.85602	0	0	2465	tags=92%, list=41%, signal=154%
		SCL1_BIND	37	-0.502489	-3.85525	0	0	2465	tags=92%, list=41%, signal=154%
		RPS24B_BIND	51	-0.418519	-3.83802	0	0	1707	tags=75%, list=28%, signal=103%
		EBP2_BIND	45	-0.448007	-3.8261	0	0	2543	tags=89%, list=42%, signal=152%
		NOP15_BIND	66	-0.346697	-3.82596	0	0	1578	tags=65%, list=26%, signal=87%
		RNA BINDING_MOL	116	-0.277838	-3.82331	0	0	3336	tags=85%, list=55%, signal=187%
		MRPS17_BIND	21	-0.648071	-3.81055	0	0	1001	tags=86%, list=17%, signal=102%
		Down-regulated under hypoxia (Setiadi et al.) (5)	20	-0.668512	-3.80915	0	0	1584	tags=95%, list=26%, signal=128%
		RPS11A_BIND	51	-0.409863	-3.79423	0	0	2342	tags=82%, list=39%, signal=133%
		RPL13B_BIND	50	-0.419111	-3.77779	0	0	1475	tags=70%, list=24%, signal=92%
		MPP10_BIND	51	-0.421074	-3.77153	0	0	1909	tags=76%, list=32%, signal=111%
		MRPL35_BIND	22	-0.641298	-3.76248	0	0	477	tags=77%, list=8%, signal=84%
		UP IN SFL1	92	-0.301764	-3.76153	0	0	2275	tags=74%, list=38%, signal=117%
		MRPL13_BIND	20	-0.651501	-3.72446	0	0	649	tags=80%, list=11%, signal=89%
		EMG1_BIND	28	-0.553089	-3.71173	0	0	1969	tags=89%, list=33%, signal=132%
		PWY-3781_PATH	23	-0.617534	-3.7083	0	0	2323	tags=100%, list=38%, signal=162%
		RPL8A_BIND	81	-0.32925	-3.7022	0	0	2203	tags=73%, list=37%, signal=113%
		UTP10_BIND	44	-0.420074	-3.69079	0	0	1923	tags=77%, list=32%, signal=113%
		GENERATION OF PRECURSOR METABOLITES AND ENERGY_BIO	127	-0.254148	-3.68406	0	0	1660	tags=60%, list=28%, signal=81%
		AMINOACYL-TRNA LIGASE ACTIVITY_MOL	35	-0.476325	-3.68125	0	0	2577	tags=91%, list=43%, signal=159%
		LIGASE ACTIVITY, FORMING CARBON-OXYGEN BONDS_MOL	35	-0.476325	-3.6736	0	0	2577	tags=91%, list=43%, signal=159%
		RIBOSOMAL LARGE SUBUNIT ASSEMBLY AND MAINTENANCE_BIO	30	-0.497236	-3.66665	0	0	1861	tags=83%, list=31%, signal=120%
		RSM19_BIND	20	-0.669111	-3.66233	0	0	834	tags=85%, list=14%, signal=98%
		RPL28_BIND	43	-0.441445	-3.65974	0	0	1475	tags=72%, list=24%, signal=95%
		MRPL3_BIND	28	-0.539666	-3.64936	0	0	447	tags=68%, list=7%, signal=73%
		HU_6H_DN	125	-0.26729	-3.64552	0	0	1794	tags=62%, list=30%, signal=87%
		TRANSLATIONAL INITIATION_BIO	35	-0.477905	-3.64018	0	0	2763	tags=94%, list=46%, signal=173%
		SIT4_HYPHAE_DN	99	-0.285474	-3.64011	0	0	2499	tags=77%, list=41%, signal=129%
		RHE30_DN	257	-0.19066	-3.62168	0	0	1755	tags=55%, list=29%, signal=74%
		HE RIBOSOME.	44	-0.421543	-3.61873	0	0	2245	tags=82%, list=37%, signal=129%
		UTP6_BIND	24	-0.58483	-3.61108	0	0	1886	tags=92%, list=31%, signal=133%
		PUP1_BIND	31	-0.519384	-3.6073	0	0	2465	tags=94%, list=41%, signal=157%
		NOP2_BIND	58	-0.371141	-3.60125	0	0	2762	tags=86%, list=46%, signal=157%
		RPL1B_BIND	28	-0.55889	-3.59508	0	0	1475	tags=82%, list=24%, signal=108%
		PROCESSING OF 20S PRE-RRNA_BIO	28	-0.534067	-3.58837	0	0	2076	tags=89%, list=34%, signal=135%
		RPT2_BIND	33	-0.495431	-3.56391	0	0	2465	tags=91%, list=41%, signal=153%
		SMALL NUCLEOLAR RIBONUCLEOPROTEIN COMPLEX_CEL	28	-0.534077	-3.563	0	0	2076	tags=89%, list=34%, signal=135%
		TRNA-CHARGING_PATH	35	-0.476325	-3.56248	0	0	2577	tags=91%, list=43%, signal=159%
		NUG1_BIND	56	-0.351769	-3.5581	0	0	1529	tags=66%, list=25%, signal=88%
		RNA PROCESSING_BIO	227	-0.213025	-3.54042	0	0	3476	tags=81%, list=58%, signal=184%
		KETOCONAZOLE_DN	151	-0.241484	-3.5257	0	0	1520	tags=58%, list=25%, signal=75%
		ECM16_BIND	39	-0.427696	-3.52526	0	0	1923	tags=79%, list=32%, signal=116%
		UTP8_BIND	36	-0.457898	-3.51601	0	0	1772	tags=78%, list=29%, signal=109%
		RPL26B_BIND	51	-0.390644	-3.50504	0	0	1417	tags=67%, list=23%, signal=86%
		CAT8P_TFMOTIF	40	-0.4321	-3.48997	0	0	602	tags=70%, list=10%, signal=77%
		LIGASE ACTIVITY, FORMING AMINOACYL-TRNA AND RELATED COMPOUNDS_MOL	35	-0.476325	-3.48644	0	0	2577	tags=91%, list=43%, signal=159%
		RPS6A_BIND	90	-0.286969	-3.48549	0	0	3305	tags=86%, list=55%, signal=186%
		NUCLEOCYTOPLASMIC TRANSPORT_BIO	70	-0.322459	-3.48286	0	0	3355	tags=89%, list=56%, signal=197%
		RSM24_BIND	24	-0.566934	-3.46529	0	0	1001	tags=79%, list=17%, signal=95%
		TRANSLATION REGULATOR ACTIVITY_MOL	46	-0.405685	-3.46159	0	0	2245	tags=80%, list=37%, signal=127%
		RPN8_BIND	47	-0.405463	-3.45968	0	0	3165	tags=94%, list=52%, signal=195%
		NO_DN	60	-0.334367	-3.45318	0	0	2351	tags=78%, list=39%, signal=127%
		PROTEASOME REGULATORY PARTICLE (SENSU EUKARYOTA)_CEL	20	-0.593615	-3.45242	0	0	2465	tags=100%, list=41%, signal=169%
		SOF1_BIND	27	-0.523621	-3.43493	0	0	2100	tags=89%, list=35%, signal=136%
		RSM22_BIND	20	-0.64092	-3.43015	0	0	1001	tags=85%, list=17%, signal=102%
		RPO26_BIND	49	-0.375541	-3.42902	0	0	3074	tags=90%, list=51%, signal=182%
		SNORNA BINDING_MOL	29	-0.495881	-3.4264	0	0	2076	tags=86%, list=34%, signal=131%
		MRP4_BIND	20	-0.580609	-3.41121	0	0	1001	tags=80%, list=17%, signal=96%
		IMP3_BIND	22	-0.581471	-3.40832	0	0	1909	tags=91%, list=32%, signal=132%
		NOP7_BIND	60	-0.346631	-3.40492	0	0	3014	tags=87%, list=50%, signal=171%
		RPS17B_BIND	53	-0.336116	-3.40108	0	0	2379	tags=77%, list=39%, signal=127%
		RPL7A_BIND	55	-0.350671	-3.39908	0	0	1652	tags=67%, list=27%, signal=92%
		RAD52_BIND	164	-0.195627	-3.39239	0	0	3875	tags=85%, list=64%, signal=232%
		TRANSLATION INITIATION FACTOR ACTIVITY_MOL	26	-0.501789	-3.38666	0	0	2245	tags=88%, list=37%, signal=140%
		OS STRESS DOWN	102	-0.264779	-3.37208	0	0	1544	tags=62%, list=26%, signal=82%
		RPL12B_BIND	26	-0.533631	-3.36336	0	0	1480	tags=81%, list=25%, signal=107%
		UTP21_BIND	32	-0.456841	-3.34332	0	0	1969	tags=81%, list=33%, signal=120%
		RPL11A_BIND	27	-0.496136	-3.33985	0	0	2805	tags=96%, list=46%, signal=179%
		PRE7_BIND	24	-0.549326	-3.33167	0	0	2465	tags=96%, list=41%, signal=161%
		LSM7_BIND	184	-0.15923	-3.30895	0	0	3855	tags=82%, list=64%, signal=220%
		RPN11_BIND	43	-0.385598	-3.30672	0	0	2465	tags=81%, list=41%, signal=137%
		RPF2_BIND	54	-0.362046	-3.30513	0	0	2821	tags=85%, list=47%, signal=159%
		NUCLEAR TRANSPORT_BIO	66	-0.315072	-3.29522	0	0	3355	tags=88%, list=56%, signal=196%
		PRE2_BIND	32	-0.472384	-3.28592	0	0	2354	tags=88%, list=39%, signal=143%
		RPL4B_BIND	49	-0.36684	-3.26746	0	0	2821	tags=86%, list=47%, signal=160%
		MAK21_BIND	26	-0.515282	-3.26609	0	0	2114	tags=88%, list=35%, signal=136%
		UTP22_BIND	63	-0.308829	-3.26004	0	0	1923	tags=67%, list=32%, signal=97%
		NOP4_BIND	46	-0.401401	-3.25369	0	0	1919	tags=76%, list=32%, signal=111%
		NOP58_BIND	39	-0.409694	-3.24307	0	0	1623	tags=72%, list=27%, signal=98%
		RRP9_BIND	31	-0.453347	-3.24039	0	0	1969	tags=81%, list=33%, signal=119%
		DIP2_BIND	28	-0.487921	-3.23547	0	0	2353	tags=89%, list=39%, signal=146%
		RNA HELICASE ACTIVITY_MOL	36	-0.420096	-3.23433	0	0	2772	tags=89%, list=46%, signal=163%
		FPR4_BIND	43	-0.384801	-3.22153	0	0	2984	tags=91%, list=49%, signal=178%
		KRR1_BIND	44	-0.379641	-3.21686	0	0	2805	tags=86%, list=46%, signal=160%
		RSA4_BIND	21	-0.542188	-3.20806	0	0	1336	tags=81%, list=22%, signal=104%
		RPN12_BIND	36	-0.412185	-3.1839	0	0	2465	tags=83%, list=41%, signal=140%
		RPS30A_BIND	63	-0.310967	-3.17607	0	0	1368	tags=59%, list=23%, signal=75%
		OS(2006)_DN	204	-0.198063	-3.16829	0	0	1949	tags=60%, list=32%, signal=85%
		ERB1_BIND	64	-0.317654	-3.15141	0	0	2805	tags=81%, list=46%, signal=150%
		DIM1_BIND	26	-0.487799	-3.15089	0	0	1508	tags=77%, list=25%, signal=102%
		LSM1_BIND	228	-0.146094	-3.14115	0	0	3719	tags=79%, list=62%, signal=198%
		SUI1_BIND	20	-0.551044	-3.13748	0	0	2377	tags=95%, list=39%, signal=156%
		RPT6_BIND	63	-0.31808	-3.13178	0	0	2465	tags=75%, list=41%, signal=125%
		RPL4A_BIND	61	-0.314047	-3.1284	0	0	2848	tags=82%, list=47%, signal=154%
		ARX1_BIND	57	-0.321698	-3.12536	0	0	2499	tags=77%, list=41%, signal=131%
		RPO31_BIND	28	-0.456453	-3.12028	0	0	2302	tags=86%, list=38%, signal=138%
		CAP2_DN	299	-0.10318	-3.12015	0	0	1485	tags=44%, list=25%, signal=56%
		PRE10_BIND	38	-0.385012	-3.11994	0	0	2465	tags=82%, list=41%, signal=137%
		HCR1_BIND	70	-0.290965	-3.11143	0	0	2894	tags=80%, list=48%, signal=152%
		RPS4B_BIND	78	-0.266311	-3.07923	0	0	2316	tags=69%, list=38%, signal=111%
		UTP13_BIND	32	-0.423173	-3.07529	0	0	1969	tags=78%, list=33%, signal=115%
		LSM6_BIND	202	-0.141473	-3.07506	0	0	4399	tags=89%, list=73%, signal=316%
		SPB4_BIND	22	-0.51816	-3.0735	0	0	1336	tags=77%, list=22%, signal=99%
		ADA2_TF	192	-0.178792	-3.07244	0	0	2264	tags=65%, list=38%, signal=101%
		CIC1_BIND	58	-0.305583	-3.06238	0	0	2894	tags=81%, list=48%, signal=154%
		YTM1_BIND	48	-0.362755	-3.05796	0	0	1578	tags=67%, list=26%, signal=90%
		CELLULAR COMPONENT ASSEMBLY_BIO	271	-0.171948	-3.04012	0	0	4510	tags=93%, list=75%, signal=352%
		RPN3_BIND	43	-0.361119	-3.03198	0	0	2465	tags=79%, list=41%, signal=133%
		UTP20_BIND	36	-0.401908	-3.02681	0	0	2083	tags=78%, list=35%, signal=118%
		RPC82_BIND	27	-0.452815	-3.02369	0	0	2302	tags=85%, list=38%, signal=137%
		CIK1_BIND	150	-0.170066	-3.02149	0	0	4658	tags=95%, list=77%, signal=405%
		RPO21_BIND	121	-0.19609	-3.01519	0	0	3971	tags=87%, list=66%, signal=249%
		CKB1_BIND	128	-0.196078	-2.99793	0	0	3675	tags=83%, list=61%, signal=207%
		RPS18A_BIND	25	-0.480836	-2.99425	0	0	2302	tags=88%, list=38%, signal=142%
		NSA1_BIND	39	-0.386632	-2.98879	0	0	2967	tags=90%, list=49%, signal=175%
		FUN12_BIND	28	-0.4594	-2.97984	0	0	2486	tags=89%, list=41%, signal=151%
		TRANSCRIPTION FROM RNA POLYMERASE III PROMOTER_BIO	32	-0.407864	-2.97291	0	0	3587	tags=100%, list=59%, signal=245%
		TRNA METABOLIC PROCESS_BIO	65	-0.274664	-2.97252	0	0	3628	tags=89%, list=60%, signal=221%
		AMINO ACID ACTIVATION_BIO	23	-0.48561	-2.95583	0	0	3116	tags=100%, list=52%, signal=206%
		TIF1_BIND	70	-0.264267	-2.94591	0	0	3662	tags=89%, list=61%, signal=223%
		NUCLEOPLASM PART_CEL	200	-0.173291	-2.93926	0	0	4136	tags=88%, list=69%, signal=269%
		RPN7_BIND	37	-0.380065	-2.93302	0	0	2465	tags=81%, list=41%, signal=136%
		SSB1_BIND	283	-0.113669	-2.92835	0	0	4658	tags=90%, list=77%, signal=377%
		PRE3_BIND	30	-0.429018	-2.92306	0	0	2465	tags=87%, list=41%, signal=146%
		NSA2_BIND	25	-0.466593	-2.9153	0	0	1533	tags=76%, list=25%, signal=101%
		MSM1_BIND	26	-0.449401	-2.91447	0	0	3335	tags=100%, list=55%, signal=223%
		CSR-DN	35	-0.392746	-2.90953	0	0	1861	tags=80%, list=31%, signal=115%
		KEM1_BIND	212	-0.142953	-2.89904	0	0	4448	tags=90%, list=74%, signal=329%
		RPB8_BIND	42	-0.353622	-2.87739	0	2.59768e-05	3074	tags=88%, list=51%, signal=178%
		RPL23A_BIND	30	-0.4007	-2.87572	0	2.58878e-05	2499	tags=83%, list=41%, signal=142%
		RPS19B_BIND	26	-0.467626	-2.87472	0	2.57995e-05	2706	tags=92%, list=45%, signal=167%
		PRE4_BIND	25	-0.461161	-2.87226	0	2.57117e-05	2465	tags=88%, list=41%, signal=148%
		RRS1_BIND	41	-0.34932	-2.86855	0	2.56246e-05	2377	tags=78%, list=39%, signal=128%
		RPS14B_BIND	22	-0.480874	-2.85452	0	3.92171e-05	2805	tags=95%, list=46%, signal=178%
		IMD3_BIND	55	-0.301266	-2.84804	0	3.9085e-05	2585	tags=76%, list=43%, signal=132%
		RPL12A_BIND	32	-0.397709	-2.84468	0	3.89539e-05	1475	tags=69%, list=24%, signal=91%
		NOP12_BIND	117	-0.220351	-2.84363	0	3.88236e-05	1493	tags=51%, list=25%, signal=67%
		RPL33B_BIND	22	-0.4764	-2.84047	0	3.86942e-05	2805	tags=95%, list=46%, signal=178%
		TRANSCRIPTION FROM RNA POLYMERASE I PROMOTER_BIO	30	-0.416722	-2.83495	0	3.85656e-05	3533	tags=100%, list=59%, signal=240%
		PWP2_BIND	20	-0.516891	-2.8329	0	3.84379e-05	1886	tags=85%, list=31%, signal=123%
		RPB5_BIND	40	-0.346417	-2.80426	0	5.12421e-05	3074	tags=88%, list=51%, signal=177%
		RNA MODIFICATION_BIO	32	-0.386368	-2.79823	0	6.31549e-05	1969	tags=75%, list=33%, signal=111%
		RPL9A_BIND	50	-0.307578	-2.79074	0	6.29478e-05	2541	tags=76%, list=42%, signal=130%
		GAR1_BIND	22	-0.464038	-2.77703	0	6.27421e-05	1613	tags=77%, list=27%, signal=105%
		35S PRIMARY TRANSCRIPT PROCESSING_BIO	45	-0.327821	-2.77471	0	6.25377e-05	2393	tags=76%, list=40%, signal=124%
		NUCLEOTIDYLTRANSFERASE ACTIVITY_MOL	64	-0.270085	-2.77358	0	6.23347e-05	2397	tags=72%, list=40%, signal=118%
		RPN13_BIND	35	-0.360027	-2.76522	0	7.42889e-05	2663	tags=83%, list=44%, signal=147%
		NUCLEAR EXPORT_BIO	49	-0.313982	-2.75089	0	7.40493e-05	3355	tags=88%, list=56%, signal=196%
		HPC2_BIND	73	-0.249291	-2.75015	0	7.38112e-05	3719	tags=88%, list=62%, signal=226%
		ECM29_BIND	40	-0.342473	-2.74973	0	7.35746e-05	2465	tags=78%, list=41%, signal=130%
		MSK1_BIND	45	-0.316474	-2.74728	0	8.47284e-05	3367	tags=89%, list=56%, signal=200%
		CBF5_BIND	53	-0.290153	-2.743	0	8.44585e-05	2706	tags=77%, list=45%, signal=139%
		RPL24A_BIND	47	-0.308104	-2.73771	0	8.41904e-05	2805	tags=81%, list=46%, signal=150%
		LTV1_BIND	60	-0.272045	-2.73332	0	9.57375e-05	3336	tags=85%, list=55%, signal=188%
		HELICASE ACTIVITY_MOL	67	-0.261617	-2.73322	0	9.54355e-05	3403	tags=85%, list=56%, signal=193%
		RIBONUCLEOTIDE BIOSYNTHETIC PROCESS_BIO	20	-0.474128	-2.72808	0	9.51354e-05	1289	tags=75%, list=21%, signal=95%
		DBP9_BIND	25	-0.437434	-2.72788	0	9.48371e-05	2316	tags=84%, list=38%, signal=136%
		XRS2_BIND	95	-0.20445	-2.7191	0	9.45408e-05	3809	tags=85%, list=63%, signal=228%
		SUI2_BIND	52	-0.28563	-2.71522	0	9.42463e-05	2948	tags=81%, list=49%, signal=157%
		CTF8_BIND	125	-0.182034	-2.70915	0	0.000116584	3830	tags=84%, list=63%, signal=225%
		RAD6_BIND	105	-0.189449	-2.7011	0	0.00013851	4503	tags=94%, list=75%, signal=365%
		SPT15_BIND	56	-0.277074	-2.70008	0	0.000150046	4134	tags=96%, list=69%, signal=303%
		NUP57_BIND	30	-0.391935	-2.69815	0	0.000149584	2790	tags=87%, list=46%, signal=160%
		CTF4_BIND	127	-0.191277	-2.69448	0	0.000160671	4392	tags=93%, list=73%, signal=334%
		PURINE RIBONUCLEOTIDE BIOSYNTHETIC PROCESS_BIO	20	-0.474128	-2.68801	0	0.00016018	1289	tags=75%, list=21%, signal=95%
		KRI1_BIND	31	-0.387884	-2.6859	0	0.000159692	1909	tags=74%, list=32%, signal=108%
		PNO1_BIND	27	-0.404473	-2.68311	0	0.000159206	1553	tags=70%, list=26%, signal=94%
		DCC1_BIND	124	-0.182436	-2.68256	0	0.000158724	3542	tags=79%, list=59%, signal=187%
		ESTABLISHMENT OF RNA LOCALIZATION_BIO	46	-0.305849	-2.67671	0	0.000158244	3916	tags=96%, list=65%, signal=270%
		RPT1_BIND	51	-0.293217	-2.66814	0	0.000168339	2465	tags=73%, list=41%, signal=122%
		RIBONUCLEOTIDE METABOLIC PROCESS_BIO	22	-0.453091	-2.66152	0	0.000178644	1289	tags=73%, list=21%, signal=92%
		ENERGY DERIVATION BY OXIDATION OF ORGANIC COMPOUNDS_BIO	108	-0.206479	-2.66115	0	0.000178109	1660	tags=56%, list=28%, signal=75%
		DBP2_BIND	33	-0.357745	-2.65835	0	0.000188698	2203	tags=76%, list=37%, signal=119%
		RPN5_BIND	32	-0.365654	-2.65745	0	0.000188137	2995	tags=88%, list=50%, signal=173%
		RNA TRANSPORT_BIO	46	-0.305849	-2.6479	0	0.000208456	3916	tags=96%, list=65%, signal=270%
		ATP-DEPENDENT RNA HELICASE ACTIVITY_MOL	26	-0.394647	-2.64368	0	0.000229756	3403	tags=96%, list=56%, signal=220%
		PURINE RIBONUCLEOTIDE METABOLIC PROCESS_BIO	22	-0.453091	-2.63981	0	0.000250703	1289	tags=73%, list=21%, signal=92%
		ATP23_BIND	55	-0.289973	-2.63021	0	0.000271754	2114	tags=69%, list=35%, signal=105%
		RPL13A_BIND	46	-0.292793	-2.62346	0	0.000270957	2203	tags=70%, list=37%, signal=109%
		RNA EXPORT FROM NUCLEUS_BIO	46	-0.305849	-2.61674	0	0.000291537	3916	tags=96%, list=65%, signal=270%
		RPL33A_BIND	21	-0.437801	-2.60907	0	0.000311658	1475	tags=71%, list=24%, signal=94%
		PAB1_BIND	87	-0.22177	-2.60561	0	0.000321604	4383	tags=95%, list=73%, signal=344%
		RPB10_BIND	41	-0.316183	-2.59436	0	0.000331148	3104	tags=85%, list=51%, signal=175%
		NUCLEIC ACID TRANSPORT_BIO	46	-0.305849	-2.5867	0	0.000341466	3916	tags=96%, list=65%, signal=270%
		REGULATION OF TRANSLATION_BIO	21	-0.443111	-2.58462	0	0.000340482	2724	tags=90%, list=45%, signal=164%
		LOC1_BIND	26	-0.400514	-2.58201	0	0.000350143	2821	tags=88%, list=47%, signal=165%
		RNA-DEPENDENT ATPASE ACTIVITY_MOL	26	-0.394647	-2.58165	0	0.00034914	3403	tags=96%, list=56%, signal=220%
		PROTEIN IMPORT_BIO	45	-0.303888	-2.57916	0	0.000358209	3916	tags=96%, list=65%, signal=270%
		ENP2_BIND	26	-0.396594	-2.57784	0	0.000367445	2585	tags=85%, list=43%, signal=147%
		SWI3_BIND	45	-0.286465	-2.57211	0	0.00039728	3719	tags=91%, list=62%, signal=236%
		PURINE NUCLEOTIDE BIOSYNTHETIC PROCESS_BIO	23	-0.414319	-2.56691	0	0.000437722	1289	tags=70%, list=21%, signal=88%
		DUN1_BIND	68	-0.24474	-2.56668	0	0.000436485	3877	tags=90%, list=64%, signal=248%
		PAP1_BIND	24	-0.41733	-2.56337	0	0.000435256	2690	tags=88%, list=45%, signal=157%
		POC4_BIND	37	-0.315074	-2.55231	0	0.000477281	2995	tags=84%, list=50%, signal=165%
		TRANSLATIONAL ELONGATION_BIO	20	-0.459325	-2.54959	0	0.000486401	1813	tags=80%, list=30%, signal=114%
		ATPASE ACTIVITY_MOL	155	-0.15431	-2.54584	0	0.000506631	4650	tags=94%, list=77%, signal=397%
		PROTEIN IMPORT INTO NUCLEUS_BIO	43	-0.301697	-2.5456	0	0.00050522	3916	tags=95%, list=65%, signal=270%
		SRB2_SGA	149	-0.149624	-2.5434	0	0.000524388	4137	tags=86%, list=69%, signal=267%
		PURINE NUCLEOTIDE METABOLIC PROCESS_BIO	25	-0.400603	-2.53788	0	0.000522936	1289	tags=68%, list=21%, signal=86%
		URB1_BIND	21	-0.432808	-2.53571	0	0.000521491	2762	tags=90%, list=46%, signal=166%
		RPC34_BIND	21	-0.432964	-2.53392	0	0.000530871	2144	tags=81%, list=36%, signal=125%
		RPL18A_BIND	29	-0.371015	-2.52985	0	0.000548665	2805	tags=86%, list=46%, signal=160%
		RPA190_BIND	31	-0.347452	-2.52742	0	0.000547162	3719	tags=97%, list=62%, signal=251%
		YJR120W_BIND	39	-0.304439	-2.52659	0	0.000545667	2551	tags=77%, list=42%, signal=132%
		PRE1_BIND	34	-0.331531	-2.52529	0	0.00054418	2465	tags=76%, list=41%, signal=129%
		RPT5_BIND	46	-0.306367	-2.52243	0	0.00057319	2706	tags=78%, list=45%, signal=141%
		ENP1_BIND	26	-0.39129	-2.52109	0	0.000581775	2034	tags=77%, list=34%, signal=116%
		YEF3_BIND	64	-0.249991	-2.51015	0	0.000600487	3887	tags=91%, list=64%, signal=252%
		DNA-DIRECTED RNA POLYMERASE II, HOLOENZYME_CEL	64	-0.247286	-2.50887	0	0.000598868	4134	tags=94%, list=69%, signal=295%
		RPT3_BIND	59	-0.261272	-2.49423	0	0.000647323	2663	tags=73%, list=44%, signal=129%
		MMS22_BIND	96	-0.197571	-2.48938	0	0.00067615	3859	tags=85%, list=64%, signal=233%
		GCD11_BIND	61	-0.247203	-2.48787	0	0.000683763	2948	tags=77%, list=49%, signal=149%
		NUCLEAR IMPORT_BIO	43	-0.301697	-2.48145	0	0.000711728	3916	tags=95%, list=65%, signal=270%
		TAF8-7_SGA	206	-0.126283	-2.48114	0	0.000719134	4399	tags=88%, list=73%, signal=313%
		RIM101_NRG1_UP	163	-0.16108	-2.48065	0	0.000726968	834	tags=40%, list=14%, signal=45%
		RPF1_BIND	32	-0.350904	-2.47906	0.00564972	0.000744693	2821	tags=84%, list=47%, signal=158%
		DIA2_BIND	114	-0.180074	-2.46836	0	0.000790717	3664	tags=81%, list=61%, signal=202%
		PAT1_BIND	211	-0.134982	-2.4667	0	0.00080729	4503	tags=90%, list=75%, signal=341%
		AHR1-DOWN	88	-0.210076	-2.46204	0	0.000814772	450	tags=39%, list=7%, signal=41%
		UBP6_BIND	128	-0.168387	-2.45813	0	0.000850652	3809	tags=82%, list=63%, signal=218%
		TRANSCRIPTION FROM RNA POLYMERASE II PROMOTER_BIO	193	-0.146467	-2.45631	0	0.000858021	4157	tags=85%, list=69%, signal=266%
		NAS6_BIND	20	-0.419527	-2.45348	0	0.0008839	2474	tags=85%, list=41%, signal=144%
		SNT309_BIND	58	-0.244189	-2.44347	0	0.000940898	3641	tags=86%, list=60%, signal=215%
		PMT4_CAP4-216_UP	64	-0.240047	-2.44223	0	0.000938461	2337	tags=70%, list=39%, signal=114%
		RPS23A_BIND	32	-0.35511	-2.44053	0	0.000945157	2395	tags=78%, list=40%, signal=129%
		MSD1_BIND	29	-0.358523	-2.44014	0	0.000952343	3641	tags=97%, list=60%, signal=242%
		RPC40_BIND	42	-0.297348	-2.43621	0	0.000968224	2302	tags=71%, list=38%, signal=115%
		RPS9A_BIND	28	-0.36905	-2.42356	0	0.00108919	2101	tags=75%, list=35%, signal=115%
		RNA LOCALIZATION_BIO	50	-0.27298	-2.42034	0	0.0011236	3355	tags=84%, list=56%, signal=188%
		FIP1_BIND	22	-0.396145	-2.41588	0	0.00114952	2471	tags=82%, list=41%, signal=138%
		NUP2_BIND	42	-0.314557	-2.41579	0	0.0011466	3014	tags=83%, list=50%, signal=165%
		PRP4_BIND	50	-0.259226	-2.41249	0	0.00116278	3889	tags=92%, list=64%, signal=257%
		COPPER-UP	297	-0.153253	-2.41026	0	0.00116872	1963	tags=55%, list=33%, signal=77%
		IMD4_BIND	37	-0.309834	-2.40922	0.00740741	0.00118506	2823	tags=81%, list=47%, signal=151%
		HHF2_BIND	71	-0.224082	-2.40648	0	0.00119104	3839	tags=87%, list=64%, signal=237%
		RPS17A_BIND	30	-0.34062	-2.40293	0	0.00126349	2805	tags=83%, list=46%, signal=155%
		PRP43_BIND	46	-0.273973	-2.40117	0	0.00128891	2870	tags=78%, list=48%, signal=148%
		RPC19_BIND	26	-0.387635	-2.40051	0	0.00128569	2316	tags=81%, list=38%, signal=131%
		MRP49_BIND	50	-0.269602	-2.39856	0	0.00130098	1195	tags=54%, list=20%, signal=67%
		RPN6_BIND	72	-0.21663	-2.37882	0	0.00150856	3877	tags=88%, list=64%, signal=242%
		XS(2006)_DN	446	-0.0934656	-2.37848	0	0.00150482	3214	tags=68%, list=53%, signal=134%
		DOM34_BIND	29	-0.336874	-2.37633	0	0.00151974	2316	tags=76%, list=38%, signal=123%
		NIP1_BIND	31	-0.341116	-2.37016	0	0.00157055	2466	tags=77%, list=41%, signal=130%
		MACROMOLECULE LOCALIZATION_BIO	233	-0.102674	-2.36944	0	0.00156669	4333	tags=85%, list=72%, signal=288%
		SRS2_BIND	76	-0.211212	-2.3598	0	0.00165371	4503	tags=96%, list=75%, signal=374%
		MRP13_BIND	23	-0.392596	-2.35849	0	0.00166683	834	tags=61%, list=14%, signal=70%
		RPS2_BIND	25	-0.398822	-2.35727	0	0.00167229	2805	tags=88%, list=46%, signal=164%
		RPC53_DAMP_SGA	89	-0.177159	-2.35667	0	0.00166821	2511	tags=64%, list=42%, signal=108%
		NUCLEAR MEMBRANE PART_CEL	43	-0.271437	-2.35516	0	0.00167379	4084	tags=95%, list=68%, signal=293%
		LGE1_BIND	146	-0.161892	-2.35436	0	0.00167845	4448	tags=91%, list=74%, signal=338%
		REGULATION OF BIOSYNTHETIC PROCESS_BIO	22	-0.397664	-2.35328	0	0.00169166	2724	tags=86%, list=45%, signal=157%
		RPP2B_BIND	74	-0.210267	-2.35201	0	0.00169673	3727	tags=85%, list=62%, signal=220%
		PUF6_BIND	82	-0.20913	-2.35108	0	0.00170248	2821	tags=72%, list=47%, signal=133%
		UTP30_BIND	35	-0.326894	-2.35072	0	0.00170711	3365	tags=91%, list=56%, signal=206%
		HMI1_SGA	113	-0.173042	-2.34978	0	0.0017125	4423	tags=92%, list=73%, signal=338%
		RPS9B_BIND	34	-0.311964	-2.34772	0	0.00171688	3320	tags=88%, list=55%, signal=195%
		TIF4631_BIND	62	-0.229398	-2.34616	0	0.00172144	3552	tags=84%, list=59%, signal=202%
		RLI1_BIND	26	-0.354069	-2.33957	0	0.00184084	3339	tags=92%, list=55%, signal=206%
		RPA43_BIND	20	-0.41733	-2.33535	0	0.00189837	2784	tags=90%, list=46%, signal=167%
		RFA1_BIND	57	-0.241135	-2.33246	0	0.00192919	3839	tags=89%, list=64%, signal=244%
		YAP1_BIND	61	-0.239772	-2.33222	0	0.00192463	4136	tags=93%, list=69%, signal=294%
		RIX7_BIND	22	-0.376332	-2.32781	0	0.0019906	1861	tags=73%, list=31%, signal=105%
		UTP9_BIND	33	-0.323021	-2.32549	0	0.0020111	2805	tags=82%, list=46%, signal=152%
		MGM101_BIND	26	-0.362385	-2.3213	0	0.00205812	3593	tags=96%, list=60%, signal=237%
		HIR1_BIND	76	-0.215012	-2.32028	0	0.00207096	3773	tags=86%, list=63%, signal=225%
		RRP1_BIND	37	-0.297406	-2.32018	0	0.00206612	3568	tags=92%, list=59%, signal=223%
		NUP60_BIND	101	-0.198585	-2.31886	0	0.00208841	3702	tags=83%, list=61%, signal=212%
		SPT5_BIND	46	-0.276127	-2.31833	0	0.00209293	3496	tags=87%, list=58%, signal=205%
		CSM3_BIND	95	-0.195866	-2.31305	0	0.00217386	4187	tags=91%, list=69%, signal=291%
		MRNA TRANSPORT_BIO	37	-0.293968	-2.30769	0	0.00222111	3916	tags=95%, list=65%, signal=268%
		PHB1_SGA	117	-0.154794	-2.30689	0	0.00222404	1798	tags=50%, list=30%, signal=70%
		CDC5_4H_DN	141	-0.146956	-2.30568	0	0.00225351	3087	tags=72%, list=51%, signal=145%
		UTP4_BIND	45	-0.278079	-2.29178	0	0.0024448	2957	tags=80%, list=49%, signal=156%
		CSE2_BIND	176	-0.13145	-2.29016	0	0.00246442	4925	tags=95%, list=82%, signal=504%
		PHO23_BIND	175	-0.128531	-2.2882	0	0.00249194	3971	tags=81%, list=66%, signal=230%
		MEF1_BIND	28	-0.348311	-2.28796	0	0.00248625	3702	tags=96%, list=61%, signal=248%
		CDC73_BIND	185	-0.126182	-2.28448	0	0.00253865	3593	tags=75%, list=60%, signal=180%
		RPN2_BIND	44	-0.264948	-2.28147	0	0.00257478	2706	tags=75%, list=45%, signal=135%
		CKB2_BIND	112	-0.173854	-2.2782	0	0.00264553	4163	tags=88%, list=69%, signal=280%
		RAD51_BIND	120	-0.170665	-2.27671	0	0.00268065	3504	tags=78%, list=58%, signal=181%
		MEC1_BIND	56	-0.240309	-2.27408	0	0.00269172	3971	tags=91%, list=66%, signal=264%
		MRNA EXPORT FROM NUCLEUS_BIO	37	-0.293968	-2.26701	0	0.0028277	3916	tags=95%, list=65%, signal=268%
		TIF34_BIND	26	-0.35125	-2.26144	0	0.00292201	2316	tags=77%, list=38%, signal=124%
		REGULATION OF CELLULAR BIOSYNTHETIC PROCESS_BIO	22	-0.397664	-2.26108	0	0.00291546	2724	tags=86%, list=45%, signal=157%
		NPL3_BIND	107	-0.16821	-2.2589	0	0.00293433	3346	tags=76%, list=55%, signal=167%
		PROTEIN COMPLEX ASSEMBLY_BIO	84	-0.193279	-2.25522	0	0.00300314	2267	tags=62%, list=38%, signal=98%
		SUP35_BIND	64	-0.225103	-2.25382	0	0.00303884	3396	tags=81%, list=56%, signal=184%
		SKI3_SGA	56	-0.235543	-2.2519	0	0.00307951	4372	tags=96%, list=72%, signal=347%
		CTK1_BIND	87	-0.190339	-2.24761	0	0.00313937	3513	tags=79%, list=58%, signal=187%
		NUCLEOSIDE-TRIPHOSPHATASE ACTIVITY_MOL	193	-0.106629	-2.24551	0	0.00320604	5063	tags=95%, list=84%, signal=573%
		DED81_BIND	46	-0.256781	-2.24513	0	0.00321557	3719	tags=89%, list=62%, signal=231%
		SNU114_BIND	43	-0.256162	-2.23618	0	0.00341782	3967	tags=93%, list=66%, signal=270%
		RPT4_BIND	41	-0.272112	-2.23554	0.00724638	0.00343436	2465	tags=71%, list=41%, signal=119%
		RAP1_DAMP_SGA	244	-0.0892454	-2.23299	0	0.00348309	4867	tags=91%, list=81%, signal=453%
		REI1_BIND	88	-0.182418	-2.23047	0	0.00353925	3750	tags=83%, list=62%, signal=216%
		ATPASE ACTIVITY, COUPLED_MOL	112	-0.169586	-2.23028	0	0.00354007	4630	tags=95%, list=77%, signal=399%
		NUP120_BIND	52	-0.241598	-2.22918	0	0.00356421	3641	tags=87%, list=60%, signal=216%
		TMA23_BIND	59	-0.222967	-2.22809	0	0.00358078	2821	tags=73%, list=47%, signal=136%
		NUCLEAR MEMBRANE_CEL	43	-0.271437	-2.2244	0.00775194	0.00371653	4084	tags=95%, list=68%, signal=293%
		YAK1_H_DN	304	-0.103464	-2.22439	0	0.00370848	1647	tags=45%, list=27%, signal=59%
		ELECTRON CARRIER ACTIVITY_MOL	29	-0.3228	-2.22402	0	0.00371585	2225	tags=79%, list=37%, signal=125%
		RIX1_BIND	28	-0.325743	-2.22091	0.00621118	0.00379556	2762	tags=82%, list=46%, signal=151%
		NOC3_BIND	41	-0.272487	-2.21794	0	0.0038358	2762	tags=78%, list=46%, signal=143%
		RPS19B_SGA	118	-0.15018	-2.21767	0	0.00382757	3750	tags=81%, list=62%, signal=209%
		PAP2_BIND	45	-0.259149	-2.21266	0	0.00397876	4312	tags=98%, list=71%, signal=340%
		PRE9_BIND	153	-0.14018	-2.21097	0	0.00400129	2518	tags=59%, list=42%, signal=99%
		HSP78_BIND	24	-0.340824	-2.20872	0	0.00406978	3399	tags=92%, list=56%, signal=209%
		PHB1_BIND	31	-0.297639	-2.20428	0	0.00418594	1624	tags=61%, list=27%, signal=83%
		MRM2_BIND	31	-0.31264	-2.20115	0	0.00424946	3496	tags=90%, list=58%, signal=214%
		PRT1_BIND	45	-0.258239	-2.19827	0	0.00437396	2316	tags=69%, list=38%, signal=111%
		TEF1_BIND	69	-0.195486	-2.1981	0	0.00436471	2541	tags=67%, list=42%, signal=114%
		PROTEIN TARGETING_BIO	170	-0.124456	-2.19526	0	0.00440307	4107	tags=84%, list=68%, signal=254%
		CAF130_BIND	20	-0.367787	-2.19258	0.00462963	0.00452523	2499	tags=80%, list=41%, signal=136%
		GCN2_SGA	77	-0.192996	-2.19244	0	0.00453109	3750	tags=84%, list=62%, signal=220%
		RPS8A_BIND	138	-0.137995	-2.19215	0	0.00453713	2362	tags=58%, list=39%, signal=93%
		NUP1_BIND	27	-0.334402	-2.19209	0.005291	0.00452764	3014	tags=85%, list=50%, signal=169%
		SRP40_BIND	64	-0.212138	-2.19015	0	0.00459463	3708	tags=86%, list=61%, signal=221%
		RPS11B_SGA	56	-0.233228	-2.1893	0	0.00460835	3855	tags=89%, list=64%, signal=245%
		RPA135_BIND	46	-0.250153	-2.18807	0.00847458	0.00462967	2541	tags=72%, list=42%, signal=123%
		TOP3_BIND	47	-0.24302	-2.18421	0	0.00478734	4119	tags=94%, list=68%, signal=293%
		RPL29_BIND	29	-0.322752	-2.18275	0	0.00479258	3368	tags=90%, list=56%, signal=202%
		RPL38_BIND	25	-0.344122	-2.18082	0	0.00483459	2805	tags=84%, list=46%, signal=156%
		IRA2_BIND	139	-0.141056	-2.17833	0	0.00489142	4882	tags=96%, list=81%, signal=490%
		MAF1_SGA	58	-0.220239	-2.17455	0	0.00498001	2937	tags=74%, list=49%, signal=143%
		RPS30B_SGA	45	-0.26048	-2.1743	0	0.00496978	3750	tags=91%, list=62%, signal=239%
		RPL8A_SGA	79	-0.182989	-2.1716	0	0.00505074	4224	tags=90%, list=70%, signal=296%
		CHD1_BIND	101	-0.168395	-2.17097	0	0.00504819	4644	tags=95%, list=77%, signal=406%
		TMA23_SGA	49	-0.23493	-2.17023	0	0.00505328	3750	tags=88%, list=62%, signal=230%
		PRP19_BIND	32	-0.295294	-2.17007	0	0.00504999	3628	tags=91%, list=60%, signal=226%
		THP1_BIND	48	-0.244604	-2.16883	0	0.00507753	4414	tags=98%, list=73%, signal=362%
		YKU80_BIND	24	-0.343428	-2.16674	0	0.00514305	3971	tags=100%, list=66%, signal=291%
		SUI3_BIND	28	-0.326673	-2.16581	0	0.00515508	4073	tags=100%, list=68%, signal=306%
		TUF1_BIND	42	-0.262	-2.1592	0	0.00539038	3650	tags=88%, list=60%, signal=221%
		NMD5_BIND	41	-0.260212	-2.15375	0	0.00564813	3932	tags=93%, list=65%, signal=264%
		NUCLEAR PORE_CEL	38	-0.272876	-2.15353	0	0.00565934	3355	tags=84%, list=56%, signal=188%
		TIF35_BIND	26	-0.324401	-2.15242	0	0.00567823	4086	tags=100%, list=68%, signal=308%
		RPS16B_BIND	44	-0.251565	-2.15174	0	0.00571027	2379	tags=70%, list=39%, signal=115%
		THP2_BIND	82	-0.186249	-2.14764	0	0.00580094	4448	tags=94%, list=74%, signal=352%
		SWD3_BIND	131	-0.143463	-2.14687	0	0.00581956	4668	tags=93%, list=77%, signal=402%
		RAD18_BIND	74	-0.18995	-2.14674	0	0.00581537	3875	tags=85%, list=64%, signal=235%
		GSP1_BIND	34	-0.276771	-2.14214	0	0.00598658	2790	tags=76%, list=46%, signal=141%
		RPL31A_BIND	24	-0.34206	-2.14152	0	0.00599651	2762	tags=83%, list=46%, signal=153%
		NUCLEOBASE, NUCLEOSIDE, NUCLEOTIDE AND NUCLEIC ACID TRANSPORT_BIO	53	-0.239292	-2.14122	0	0.00599965	3355	tags=81%, list=56%, signal=181%
		TEL1_BIND	38	-0.271486	-2.14105	0	0.00598779	3685	tags=89%, list=61%, signal=228%
		SKI3_BIND	54	-0.228493	-2.13936	0	0.00602695	3775	tags=87%, list=63%, signal=230%
		UMP1_BIND	42	-0.26059	-2.13792	0	0.00606545	3346	tags=83%, list=55%, signal=186%
		NMD3_BIND	24	-0.33672	-2.13682	0.00561798	0.00611142	3298	tags=92%, list=55%, signal=201%
		PROTEIN EXPORT FROM NUCLEUS_BIO	28	-0.313367	-2.13311	0.0115607	0.00624432	3916	tags=96%, list=65%, signal=273%
		RPL27B_BIND	34	-0.286364	-2.13182	0.00613497	0.0062608	1579	tags=59%, list=26%, signal=79%
		RET1_BIND	29	-0.305545	-2.12921	0	0.00632167	2316	tags=72%, list=38%, signal=117%
		DDC1_BIND	50	-0.233906	-2.12565	0	0.00647614	4087	tags=92%, list=68%, signal=283%
		MRNA METABOLIC PROCESS_BIO	130	-0.143591	-2.12346	0	0.00656977	3967	tags=82%, list=66%, signal=235%
		UBP6_SGA	131	-0.133361	-2.12019	0	0.00668583	1652	tags=46%, list=27%, signal=62%
		RPS23A_SGA	58	-0.217737	-2.11325	0	0.00696168	3711	tags=86%, list=62%, signal=222%
		YRB1-51_SGA	60	-0.212356	-2.11188	0	0.00699074	3498	tags=82%, list=58%, signal=192%
		HHO1_BIND	32	-0.297283	-2.11039	0	0.00703446	3593	tags=91%, list=60%, signal=223%
		DOA1_BIND	145	-0.130124	-2.10818	0	0.00714014	4487	tags=89%, list=74%, signal=339%
		YKR104W_SGA	57	-0.206645	-2.1073	0	0.00714106	3562	tags=82%, list=59%, signal=199%
		SNU13_BIND	28	-0.313028	-2.10709	0	0.00712735	3383	tags=89%, list=56%, signal=202%
		PEX12_SGA	114	-0.155082	-2.10689	0	0.00712817	3619	tags=79%, list=60%, signal=194%
		RIF1_BIND	28	-0.333317	-2.10653	0	0.00715729	3533	tags=93%, list=59%, signal=223%
		LSM1_SGA	199	-0.106998	-2.10631	0	0.00715728	4162	tags=83%, list=69%, signal=258%
		YOL092W_SGA	43	-0.244975	-2.10277	0	0.00729943	1870	tags=63%, list=31%, signal=90%
		PROTEIN TRANSPORTER ACTIVITY_MOL	35	-0.273567	-2.10086	0.00595238	0.00738554	2850	tags=80%, list=47%, signal=151%
		TFG1_BIND	42	-0.254907	-2.09966	0	0.0073982	3971	tags=93%, list=66%, signal=270%
		KAP123_BIND	60	-0.202891	-2.098	0	0.00748958	3641	tags=83%, list=60%, signal=208%
		YME2_SGA	53	-0.214604	-2.09421	0	0.00767427	4613	tags=98%, list=76%, signal=413%
		HIR2_BIND	83	-0.17958	-2.09126	0	0.00781169	3719	tags=82%, list=62%, signal=211%
		PRP22-1_SGA	150	-0.119805	-2.09109	0	0.00781144	4414	tags=87%, list=73%, signal=317%
		SEC61-2_SGA	125	-0.154196	-2.08916	0	0.00792908	4055	tags=85%, list=67%, signal=253%
		GIM5_BIND	135	-0.148676	-2.08467	0	0.00816341	3641	tags=78%, list=60%, signal=192%
		HTA2_BIND	80	-0.176575	-2.08415	0	0.00815498	3712	tags=81%, list=62%, signal=208%
		BNI1_SGA	75	-0.182867	-2.07892	0.0208333	0.00845889	4658	tags=96%, list=77%, signal=416%
		ORC3-70_SGA	93	-0.166446	-2.07721	0	0.00853326	4658	tags=95%, list=77%, signal=409%
		UBC4_SGA	97	-0.153005	-2.0755	0	0.00859886	2624	tags=63%, list=43%, signal=109%
		RPL13A_SGA	81	-0.181543	-2.07419	0	0.00869832	4134	tags=89%, list=69%, signal=279%
		NOG2_BIND	36	-0.272756	-2.07374	0	0.00873105	2805	tags=78%, list=46%, signal=144%
		CTR1_SGA	33	-0.278794	-2.07048	0	0.00889912	3513	tags=88%, list=58%, signal=209%
		DBP10_BIND	26	-0.327444	-2.06962	0.00552486	0.00890983	2706	tags=81%, list=45%, signal=146%
		PYROPHOSPHATASE ACTIVITY_MOL	207	-0.104931	-2.06917	0	0.00891457	5063	tags=95%, list=84%, signal=571%
		RSA3_BIND	24	-0.342773	-2.06588	0	0.00910246	2503	tags=79%, list=41%, signal=135%
		TOF1_BIND	57	-0.216484	-2.06582	0	0.0090998	4136	tags=91%, list=69%, signal=287%
		DBP3_BIND	52	-0.22825	-2.06499	0	0.00911628	2816	tags=73%, list=47%, signal=136%
		NOP53_BIND	33	-0.28579	-2.06384	0	0.00913361	2805	tags=79%, list=46%, signal=146%
		YJR003C_SGA	20	-0.368584	-2.06339	0.0133333	0.00913683	3489	tags=95%, list=58%, signal=224%
		SIP4_SGA	57	-0.207437	-2.06281	0.0116279	0.0091881	3622	tags=84%, list=60%, signal=209%
		POP7_BIND	46	-0.238865	-2.06196	0	0.00922478	4427	tags=98%, list=73%, signal=365%
		RPS14A_BIND	40	-0.25091	-2.05909	0	0.00937063	4349	tags=98%, list=72%, signal=347%
		SOR2_SGA	48	-0.227903	-2.05634	0	0.00951787	1525	tags=54%, list=25%, signal=72%
		DAM1-9_SGA	70	-0.191345	-2.056	0	0.00950063	4588	tags=96%, list=76%, signal=395%
		RPS24A_BIND	82	-0.177904	-2.04968	0	0.00992233	4535	tags=94%, list=75%, signal=373%
		YRA1_BIND	133	-0.129785	-2.04902	0	0.00994446	4613	tags=91%, list=76%, signal=378%
		PROTEIN TRANSPORT_BIO	181	-0.11982	-2.0472	0	0.00998661	3916	tags=80%, list=65%, signal=221%
		PPH3_BIND	65	-0.189786	-2.04451	0	0.0101412	3839	tags=85%, list=64%, signal=230%
		ATP12_SGA	72	-0.188355	-2.03988	0	0.0104125	3622	tags=82%, list=60%, signal=203%
		HIR2_SGA	76	-0.178937	-2.0397	0	0.0104199	3343	tags=76%, list=55%, signal=169%
		SOH1_SGA	134	-0.13151	-2.03849	0	0.0105199	4151	tags=84%, list=69%, signal=264%
		SLX9_BIND	84	-0.178132	-2.03714	0	0.0106068	4477	tags=93%, list=74%, signal=355%
		PAH1_SGA	121	-0.144452	-2.03591	0	0.0106602	4766	tags=94%, list=79%, signal=439%
		AME1-4_SGA	87	-0.175286	-2.03386	0	0.0107929	4162	tags=89%, list=69%, signal=281%
		DRS1_BIND	45	-0.227292	-2.02815	0	0.0111968	2585	tags=71%, list=43%, signal=123%
		RPG1_BIND	32	-0.277973	-2.02585	0	0.011302	2466	tags=72%, list=41%, signal=121%
		RNA POLYMERASE II TRANSCRIPTION FACTOR ACTIVITY_MOL	91	-0.161143	-2.02194	0	0.0115548	3768	tags=81%, list=62%, signal=213%
		RAD53_BIND	47	-0.236342	-2.01791	0	0.0118619	4477	tags=98%, list=74%, signal=376%
		CCR4_BIND	59	-0.20795	-2.01566	0	0.0120282	3650	tags=83%, list=60%, signal=208%
		CFT2_BIND	24	-0.333093	-2.01482	0.00606061	0.0120713	2883	tags=83%, list=48%, signal=159%
		HTB1_BIND	53	-0.214252	-2.01385	0	0.0121221	3474	tags=81%, list=58%, signal=190%
		BUB3_SGA	183	-0.117465	-2.01286	0	0.0121655	3176	tags=68%, list=53%, signal=140%
		RPB4_BIND	52	-0.213032	-2.0126	0	0.0121504	3074	tags=75%, list=51%, signal=152%
		TRICARBOXYLIC ACID CYCLE INTERMEDIATE METABOLIC PROCESS_BIO	20	-0.350358	-2.01245	0.00881057	0.0121419	2515	tags=80%, list=42%, signal=137%
		PBP1_BIND	41	-0.250209	-2.01167	0.00769231	0.0121783	4187	tags=95%, list=69%, signal=309%
		RAD17_BIND	44	-0.227258	-2.00894	0.0108696	0.0123427	4503	tags=98%, list=75%, signal=382%
		SST2_SGA	122	-0.150098	-2.0078	0	0.0123859	4728	tags=94%, list=78%, signal=427%
		GCN5_BIND	78	-0.167649	-2.00733	0	0.0123767	4674	tags=95%, list=77%, signal=415%
		RXT2_BIND	136	-0.13915	-2.00387	0	0.0125965	4448	tags=90%, list=74%, signal=334%
		STH1_BIND	34	-0.275354	-2.00341	0.00636943	0.0125939	3965	tags=94%, list=66%, signal=273%
		CDC5_2H_UP	61	-0.19944	-2.00301	0	0.0125978	923	tags=43%, list=15%, signal=50%
		UBI4_BIND	151	-0.121405	-2.00155	0	0.0126591	3373	tags=72%, list=56%, signal=160%
		DNA-DEPENDENT DNA REPLICATION_BIO	68	-0.189979	-2.00119	0	0.0126701	4791	tags=99%, list=79%, signal=473%
